# Supplementary material for: Cytokine exposure mediates transcriptional activation of the orphan nuclear receptor Nur77 in hematopoietic cells
Source: J Biol Chem. 2021 Sep 24;297(5):101240. doi: 10.1016/j.jbc.2021.101240 (PMC8528724; doi:10.1016/j.jbc.2021.101240)
Supplement: Supplemental Table 1 [file mmc2.xlsx]

## Sheet: Spectrum Report for Welch_007 t
		Supplementary Table I. Mass Spectrometry and Database Search Results
		Database: the Uni-mouse-Reference-database downloaded 20131008 (43,296 entries)
		Database searching: Peak detection using DataAnalysis (version 5.2, Bruker Daltonics) ; Database searching using MASCOT version 2.5.1.
		Protein Identification / Spectral Counting Quantification; Scaffold Proteome Software version 4.11.1
		Protein Threshold: 31% min., Minimum # peptides: 1, Peptide Threshold: 90% min. Peptide FDR: 1.0% (Decoy)
Protein Index #		Protein Description	Accession numbers	Protein molecular weight (Da)	Protein identification probability	Number of unique peptides	Sequence	Mascot Ion score	Observed m/z	Observed peptide mass	[M+H]+ (theoretical)	Mass Accuracy (PPM)	Fixed Modifications	Variable modifications
1		Zinc finger protein 687 OS=Mus musculus GN=Znf687 PE=2 SV=1	sp|Q9D2D7|ZN687_MOUSE	130350	1	13	EAcLHFSR	30.4	510.238	1018.46	1019.47	-3.723	c3: Carbamidomethyl (+57.02)
2		Zinc finger protein 687 OS=Mus musculus GN=Znf687 PE=2 SV=1	sp|Q9D2D7|ZN687_MOUSE	130350	1	13	GGDMAPPPFSTPFELAPENGSTLLPPASLLPQGALK	13.2	1206.62	3616.83	3617.86	-4.248
3		Zinc finger protein 687 OS=Mus musculus GN=Znf687 PE=2 SV=1	sp|Q9D2D7|ZN687_MOUSE	130350	1	13	GGDMAPPPFSTPFELAPEnGSTLLPPASLLPQGALK	14.2	1206.95	3617.83	3618.84	-0.8688		n19: Deamidated (+0.98)
4		Zinc finger protein 687 OS=Mus musculus GN=Znf687 PE=2 SV=1	sp|Q9D2D7|ZN687_MOUSE	130350	1	13	GTVLPVATIQnASTAMLMAASVAR	43.3	792.092	2373.25	2374.25	6.379		n11: Deamidated (+0.98)
5		Zinc finger protein 687 OS=Mus musculus GN=Znf687 PE=2 SV=1	sp|Q9D2D7|ZN687_MOUSE	130350	1	13	GTVLPVATIQNASTAMLMAASVAR	27.9	1187.15	2372.28	2373.26	9.109
6		Zinc finger protein 687 OS=Mus musculus GN=Znf687 PE=2 SV=1	sp|Q9D2D7|ZN687_MOUSE	130350	1	13	GTVLPVATIQNASTAMLMAASVAR	50.3	791.757	2372.25	2373.26	-2.877
7		Zinc finger protein 687 OS=Mus musculus GN=Znf687 PE=2 SV=1	sp|Q9D2D7|ZN687_MOUSE	130350	1	13	IEVTcNHcAR	32.1	420.523	1258.55	1259.56	-5.911	c5: Carbamidomethyl (+57.02), c8: Carbamidomethyl (+57.02)
8		Zinc finger protein 687 OS=Mus musculus GN=Znf687 PE=2 SV=1	sp|Q9D2D7|ZN687_MOUSE	130350	1	13	NRAPHVcPEcGGNFLQANFQTHLR	45.3	706.591	2822.33	2823.33	3.279	c7: Carbamidomethyl (+57.02), c10: Carbamidomethyl (+57.02)
9		Zinc finger protein 687 OS=Mus musculus GN=Znf687 PE=2 SV=1	sp|Q9D2D7|ZN687_MOUSE	130350	1	13	NTVcPEQSESLTGDSGEEETK	17.3	1148.99	2295.97	2296.97	0.2369	c4: Carbamidomethyl (+57.02)
10		Zinc finger protein 687 OS=Mus musculus GN=Znf687 PE=2 SV=1	sp|Q9D2D7|ZN687_MOUSE	130350	1	13	NTVcPEQSESLTGDSGEEETK	122	1148.99	2295.96	2296.97	-2.306	c4: Carbamidomethyl (+57.02)
11		Zinc finger protein 687 OS=Mus musculus GN=Znf687 PE=2 SV=1	sp|Q9D2D7|ZN687_MOUSE	130350	1	13	NTVcPEQSESLTGDSGEEETK	34.7	1148.99	2295.97	2296.97	1.029	c4: Carbamidomethyl (+57.02)
12		Zinc finger protein 687 OS=Mus musculus GN=Znf687 PE=2 SV=1	sp|Q9D2D7|ZN687_MOUSE	130350	1	13	QEScSPHHSQGLTQR	13.4	438.701	1750.77	1751.79	-4	c4: Carbamidomethyl (+57.02)
13		Zinc finger protein 687 OS=Mus musculus GN=Znf687 PE=2 SV=1	sp|Q9D2D7|ZN687_MOUSE	130350	1	13	QEScSPHHSQGLTQR	15.7	876.4	1750.79	1751.79	2.651	c4: Carbamidomethyl (+57.02)
14		Zinc finger protein 687 OS=Mus musculus GN=Znf687 PE=2 SV=1	sp|Q9D2D7|ZN687_MOUSE	130350	1	13	qEScSPHHSQGLTQR	87.5	578.925	1733.75	1734.76	-1.264	c4: Carbamidomethyl (+57.02)	n-term: Gln->pyro-Glu (-17.03)
15		Zinc finger protein 687 OS=Mus musculus GN=Znf687 PE=2 SV=1	sp|Q9D2D7|ZN687_MOUSE	130350	1	13	QEScSPHHSQGLTQR	48.7	584.598	1750.77	1751.79	-4.465	c4: Carbamidomethyl (+57.02)
16		Zinc finger protein 687 OS=Mus musculus GN=Znf687 PE=2 SV=1	sp|Q9D2D7|ZN687_MOUSE	130350	1	13	SAPSAHAHLYSQHPSFLTQQAK	30	602.302	2405.18	2406.19	-3.979
17		Zinc finger protein 687 OS=Mus musculus GN=Znf687 PE=2 SV=1	sp|Q9D2D7|ZN687_MOUSE	130350	1	13	SHIQASHcEVFHK	17.7	790.381	1578.75	1579.74	7.181	c8: Carbamidomethyl (+57.02)
18		Zinc finger protein 687 OS=Mus musculus GN=Znf687 PE=2 SV=1	sp|Q9D2D7|ZN687_MOUSE	130350	1	13	SHIQASHcEVFHK	30.5	790.376	1578.74	1579.74	0.4331	c8: Carbamidomethyl (+57.02)
19		Zinc finger protein 687 OS=Mus musculus GN=Znf687 PE=2 SV=1	sp|Q9D2D7|ZN687_MOUSE	130350	1	13	SHIQASHcEVFHK	37.4	527.252	1578.73	1579.74	-2.014	c8: Carbamidomethyl (+57.02)
20		Zinc finger protein 687 OS=Mus musculus GN=Znf687 PE=2 SV=1	sp|Q9D2D7|ZN687_MOUSE	130350	1	13	TGFSLGGQK	38.9	447.735	893.455	894.468	-6.084
21		Zinc finger protein 687 OS=Mus musculus GN=Znf687 PE=2 SV=1	sp|Q9D2D7|ZN687_MOUSE	130350	1	13	TQSSLVEAFNK	45.6	612.317	1222.62	1223.63	-0.7208
22		Zinc finger protein 687 OS=Mus musculus GN=Znf687 PE=2 SV=1	sp|Q9D2D7|ZN687_MOUSE	130350	1	13	VPSEPDPPAPLAEGAFLAETSFLK	20.1	1242.14	2482.26	2483.27	-2.876
23		Zinc finger protein 687 OS=Mus musculus GN=Znf687 PE=2 SV=1	sp|Q9D2D7|ZN687_MOUSE	130350	1	13	VPSEPDPPAPLAEGAFLAETSFLK	32.4	828.428	2482.26	2483.27	-0.6797
24		Zinc finger protein 687 OS=Mus musculus GN=Znf687 PE=2 SV=1	sp|Q9D2D7|ZN687_MOUSE	130350	1	13	VPSEPDPPAPLAEGAFLAETSFLK	50	828.426	2482.26	2483.27	-2.939
25		Zinc finger protein 687 OS=Mus musculus GN=Znf687 PE=2 SV=1	sp|Q9D2D7|ZN687_MOUSE	130350	1	13	VPSEPDPPAPLAEGAFLAETSFLK	55.3	828.429	2482.27	2483.27	1.024
26		Zinc finger protein 687 OS=Mus musculus GN=Znf687 PE=2 SV=1	sp|Q9D2D7|ZN687_MOUSE	130350	1	13	VVSVQLGDGTR	20.7	565.812	1129.61	1130.62	-0.5501
27		Zinc finger protein 687 OS=Mus musculus GN=Znf687 PE=2 SV=1	sp|Q9D2D7|ZN687_MOUSE	130350	1	13	VVSVQLGDGTR	82.4	565.81	1129.61	1130.62	-3.451
28		Sodium leak channel non-selective protein OS=Mus musculus GN=Nalcn PE=1 SV=2	sp|Q8BXR5|NALCN_MOUSE,tr|E9QLE4|E9QLE4_MOUSE	200447	0.949	1	VQFQqMWGTR	18.3	427.874	1280.6	1281.6	1.784		q5: Deamidated (+0.98)
29		Glia maturation factor gamma OS=Mus musculus GN=Gmfg PE=1 SV=1	sp|Q9ERL7|GMFG_MOUSE	16748.6	1	6	FVVYSYK	26.6	453.239	904.463	905.477	-7.335
30		Glia maturation factor gamma OS=Mus musculus GN=Gmfg PE=1 SV=1	sp|Q9ERL7|GMFG_MOUSE	16748.6	1	6	FVVYSYK	41.2	453.236	904.458	905.477	-12.06
31		Glia maturation factor gamma OS=Mus musculus GN=Gmfg PE=1 SV=1	sp|Q9ERL7|GMFG_MOUSE	16748.6	1	6	LVQTAELTK	51.1	501.793	1001.57	1002.58	-4.57
32		Glia maturation factor gamma OS=Mus musculus GN=Gmfg PE=1 SV=1	sp|Q9ERL7|GMFG_MOUSE	16748.6	1	6	qMVVLEDELQNISPEELK	24.2	1049.04	2096.06	2097.04	13.08		n-term: Gln->pyro-Glu (-17.03)
33		Glia maturation factor gamma OS=Mus musculus GN=Gmfg PE=1 SV=1	sp|Q9ERL7|GMFG_MOUSE	16748.6	1	6	qMVVLEDELQNISPEELK	60.9	1049.02	2096.03	2097.04	-1.78		n-term: Gln->pyro-Glu (-17.03)
34		Glia maturation factor gamma OS=Mus musculus GN=Gmfg PE=1 SV=1	sp|Q9ERL7|GMFG_MOUSE	16748.6	1	6	sDSLVVcEVDPELK	25.6	816.402	1630.79	1631.78	7.867	c7: Carbamidomethyl (+57.02)	n-term: Acetyl (+42.01)
35		Glia maturation factor gamma OS=Mus musculus GN=Gmfg PE=1 SV=1	sp|Q9ERL7|GMFG_MOUSE	16748.6	1	6	sDSLVVcEVDPELK	44.4	816.4	1630.78	1631.78	5.379	c7: Carbamidomethyl (+57.02)	n-term: Acetyl (+42.01)
36		Glia maturation factor gamma OS=Mus musculus GN=Gmfg PE=1 SV=1	sp|Q9ERL7|GMFG_MOUSE	16748.6	1	6	sDSLVVcEVDPELK	65	816.397	1630.78	1631.78	2.241	c7: Carbamidomethyl (+57.02)	n-term: Acetyl (+42.01)
37		Glia maturation factor gamma OS=Mus musculus GN=Gmfg PE=1 SV=1	sp|Q9ERL7|GMFG_MOUSE	16748.6	1	6	TTDDLTETWLK	39.2	661.83	1321.65	1322.65	4.399
38		Glia maturation factor gamma OS=Mus musculus GN=Gmfg PE=1 SV=1	sp|Q9ERL7|GMFG_MOUSE	16748.6	1	6	VSYPLcFIFSSPVGcKPEQQMMYAGSK	17.5	1037.82	3110.43	3111.44	-0.831	c6: Carbamidomethyl (+57.02), c15: Carbamidomethyl (+57.02)
39		Kinesin light chain 4 OS=Mus musculus GN=Klc4 PE=1 SV=1	sp|Q9DBS5|KLC4_MOUSE	68613.1	1	2	DHPAVAATLNNLAVLYGK	44.9	934.009	1866	1867.01	1.434
40		Kinesin light chain 4 OS=Mus musculus GN=Klc4 PE=1 SV=1	sp|Q9DBS5|KLC4_MOUSE	68613.1	1	2	DHPAVAATLNNLAVLYGK	68.4	623.003	1865.99	1867.01	-6.378
41		Kinesin light chain 4 OS=Mus musculus GN=Klc4 PE=1 SV=1	sp|Q9DBS5|KLC4_MOUSE	68613.1	1	2	LEAAETLEEcALR	19.5	752.874	1503.73	1504.73	5.598	c10: Carbamidomethyl (+57.02)
42		Kinesin light chain 4 OS=Mus musculus GN=Klc4 PE=1 SV=1	sp|Q9DBS5|KLC4_MOUSE	68613.1	1	2	SEQAVAQLEEEK	17.5	680.834	1359.65	1360.66	0.4836
43		Kinesin light chain 4 OS=Mus musculus GN=Klc4 PE=1 SV=1	sp|Q9DBS5|KLC4_MOUSE	68613.1	1	2	SEQAVAQLEEEKK	28.2	744.879	1487.74	1488.75	-2.312
44		Kinesin light chain 4 OS=Mus musculus GN=Klc4 PE=1 SV=1	sp|Q9DBS5|KLC4_MOUSE	68613.1	1	2	SEQAVAQLEEEKK	35.7	744.877	1487.74	1488.75	-5.039
45		Kinesin light chain 4 OS=Mus musculus GN=Klc4 PE=1 SV=1	sp|Q9DBS5|KLC4_MOUSE	68613.1	1	2	YEVAVPLcK	35.4	539.782	1077.55	1078.56	-3.816	c8: Carbamidomethyl (+57.02)
46		Sphingosine-1-phosphate phosphatase 1 OS=Mus musculus GN=Sgpp1 PE=1 SV=1	sp|Q9JI99|SGPP1_MOUSE	47746.9	1	3	LcGVEVPLSSPAADEDAETEVR	16.5	1172.55	2343.09	2344.1	-1.346	c2: Carbamidomethyl (+57.02)
47		Sphingosine-1-phosphate phosphatase 1 OS=Mus musculus GN=Sgpp1 PE=1 SV=1	sp|Q9JI99|SGPP1_MOUSE	47746.9	1	3	LcGVEVPLSSPAADEDAETEVR	17.6	1172.55	2343.08	2344.1	-3.966	c2: Carbamidomethyl (+57.02)
48		Sphingosine-1-phosphate phosphatase 1 OS=Mus musculus GN=Sgpp1 PE=1 SV=1	sp|Q9JI99|SGPP1_MOUSE	47746.9	1	3	LcGVEVPLSSPAADEDAETEVR	26.1	1172.55	2343.09	2344.1	-0.5528	c2: Carbamidomethyl (+57.02)
49		Sphingosine-1-phosphate phosphatase 1 OS=Mus musculus GN=Sgpp1 PE=1 SV=1	sp|Q9JI99|SGPP1_MOUSE	47746.9	1	3	LcGVEVPLSSPAADEDAETEVR	32	1172.56	2343.1	2344.1	4.524	c2: Carbamidomethyl (+57.02)
50		Sphingosine-1-phosphate phosphatase 1 OS=Mus musculus GN=Sgpp1 PE=1 SV=1	sp|Q9JI99|SGPP1_MOUSE	47746.9	1	3	LSSIPcHDIR	24.3	599.305	1196.6	1197.6	-1.867	c6: Carbamidomethyl (+57.02)
51		Sphingosine-1-phosphate phosphatase 1 OS=Mus musculus GN=Sgpp1 PE=1 SV=1	sp|Q9JI99|SGPP1_MOUSE	47746.9	1	3	LSSIPcHDIR	32.6	399.867	1196.58	1197.6	-14.71	c6: Carbamidomethyl (+57.02)
52		Sphingosine-1-phosphate phosphatase 1 OS=Mus musculus GN=Sgpp1 PE=1 SV=1	sp|Q9JI99|SGPP1_MOUSE	47746.9	1	3	NGLAAEPGPTGPR	21.9	618.818	1235.62	1236.63	-3.188
53		Pyruvate dehydrogenase E1 component subunit alpha, somatic form, mitochondrial OS=Mus musculus GN=Pdha1 PE=1 SV=1	sp|P35486|ODPA_MOUSE	43232.5	0.991	1	MVNSNLASVEELK	22.7	717.365	1432.72	1433.73	-4.94
54		Pyruvate dehydrogenase E1 component subunit alpha, somatic form, mitochondrial OS=Mus musculus GN=Pdha1 PE=1 SV=1	sp|P35486|ODPA_MOUSE	43232.5	0.991	1	MVNSNLASVEELK	25.4	717.369	1432.72	1433.73	-0.2385
55		Pyruvate dehydrogenase E1 component subunit alpha, somatic form, mitochondrial OS=Mus musculus GN=Pdha1 PE=1 SV=1	sp|P35486|ODPA_MOUSE	43232.5	0.991	1	MVNSNLASVEELK	48.3	717.368	1432.72	1433.73	-1.815
56		Cytochrome P450 20A1 OS=Mus musculus GN=Cyp20a1 PE=2 SV=1	sp|Q8BKE6|CP20A_MOUSE	52150.1	0.979	1	EIDQVLGEGPITSEK	23.8	807.915	1613.81	1614.82	-0.2861
57		H-2 class I histocompatibility antigen, K-W28 alpha chain OS=Mus musculus GN=H2-K1 PE=1 SV=2	sp|P03991|HA1W_MOUSE	41103.6	1	6	AYLEGAcVEWLSR	66.1	777.376	1552.74	1553.74	2.59	c7: Carbamidomethyl (+57.02)
58		H-2 class I histocompatibility antigen, K-W28 alpha chain OS=Mus musculus GN=H2-K1 PE=1 SV=2	sp|P03991|HA1W_MOUSE	41103.6	1	6	FDSDAENPR	28.7	525.726	1049.44	1050.45	-3.258
59		H-2 class I histocompatibility antigen, K-W28 alpha chain OS=Mus musculus GN=H2-K1 PE=1 SV=2	sp|P03991|HA1W_MOUSE	41103.6	1	6	FISVGYVDDTEFVR	34.2	823.907	1645.8	1646.81	0.4725
60		H-2 class I histocompatibility antigen, K-W28 alpha chain OS=Mus musculus GN=H2-K1 PE=1 SV=2	sp|P03991|HA1W_MOUSE	41103.6	1	6	FISVGYVDDTEFVR	34.1	823.906	1645.8	1646.81	-0.8756
61		H-2 class I histocompatibility antigen, K-W28 alpha chain OS=Mus musculus GN=H2-K1 PE=1 SV=2	sp|P03991|HA1W_MOUSE	41103.6	1	6	HKWEQAGAAER	13.7	428.212	1281.61	1282.63	-6.719
62		H-2 class I histocompatibility antigen, K-W28 alpha chain OS=Mus musculus GN=H2-K1 PE=1 SV=2	sp|P03991|HA1W_MOUSE	41103.6	1	6	MYGcDVGSDGR	52.4	608.739	1215.46	1216.47	-0.5227	c4: Carbamidomethyl (+57.02)
63		H-2 class I histocompatibility antigen, K-W28 alpha chain OS=Mus musculus GN=H2-K1 PE=1 SV=2	sp|P03991|HA1W_MOUSE	41103.6	1	6	TWTAADMAALITK	23.3	696.864	1391.71	1392.72	1.406
64		F8VQB6|MYO10_MOUSE-DECOY	F8VQB6|MYO10_MOUSE-DECOY	0	0.999	1	HLWGQKLAEQKSR	18.7	527.629	1579.86	1580.87	3.556
65		DNA helicase INO80 OS=Mus musculus GN=Ino80 PE=2 SV=2	sp|Q6ZPV2|INO80_MOUSE	176527	1	3	EVVSLLLDDEELEK	19.2	815.914	1629.81	1630.84	-13.48
66		DNA helicase INO80 OS=Mus musculus GN=Ino80 PE=2 SV=2	sp|Q6ZPV2|INO80_MOUSE	176527	1	3	EVVSLLLDDEELEK	24.3	815.919	1629.82	1630.84	-7.678
67		DNA helicase INO80 OS=Mus musculus GN=Ino80 PE=2 SV=2	sp|Q6ZPV2|INO80_MOUSE	176527	1	3	VLLSPFAPDYIQQSLFHR	27.8	711.048	2130.12	2131.13	-2.463
68		DNA helicase INO80 OS=Mus musculus GN=Ino80 PE=2 SV=2	sp|Q6ZPV2|INO80_MOUSE	176527	1	3	VLLSPFAPDYIQQSLFHR	31.1	711.049	2130.12	2131.13	-1.125
69		DNA helicase INO80 OS=Mus musculus GN=Ino80 PE=2 SV=2	sp|Q6ZPV2|INO80_MOUSE	176527	1	3	VTAVPLDSYcNDR	17.9	755.353	1508.69	1509.7	-1.534	c10: Carbamidomethyl (+57.02)
70		Protein cramped-like OS=Mus musculus GN=Cramp1l PE=2 SV=3	sp|Q6PG95|CRML_MOUSE	137123	0.992	1	ELANASSEESQEK	42.4	711.32	1420.63	1421.64	-3.87
71		Pentatricopeptide repeat domain-containing protein 3, mitochondrial OS=Mus musculus GN=Ptcd3 PE=2 SV=2	sp|Q14C51|PTCD3_MOUSE	77799.5	1	6	DLELAYQVHR	21.2	622.317	1242.62	1243.64	-13.61
72		Pentatricopeptide repeat domain-containing protein 3, mitochondrial OS=Mus musculus GN=Ptcd3 PE=2 SV=2	sp|Q14C51|PTCD3_MOUSE	77799.5	1	6	IPALQILR	18.5	462.302	922.589	923.604	-8.729
73		Pentatricopeptide repeat domain-containing protein 3, mitochondrial OS=Mus musculus GN=Ptcd3 PE=2 SV=2	sp|Q14C51|PTCD3_MOUSE	77799.5	1	6	LASAFSLPIGESLAQR	21.2	830.454	1658.89	1659.91	-3.17
74		Pentatricopeptide repeat domain-containing protein 3, mitochondrial OS=Mus musculus GN=Ptcd3 PE=2 SV=2	sp|Q14C51|PTCD3_MOUSE	77799.5	1	6	NELLEEFMDTAK	17.3	720.337	1438.66	1439.67	-3.544
75		Pentatricopeptide repeat domain-containing protein 3, mitochondrial OS=Mus musculus GN=Ptcd3 PE=2 SV=2	sp|Q14C51|PTCD3_MOUSE	77799.5	1	6	VVMDFTVDPEQK	51.2	704.345	1406.68	1407.68	0.09807
76		Pentatricopeptide repeat domain-containing protein 3, mitochondrial OS=Mus musculus GN=Ptcd3 PE=2 SV=2	sp|Q14C51|PTCD3_MOUSE	77799.5	1	6	WNDILDLLK	30.7	565.314	1128.61	1129.63	-4.782
77		M-phase phosphoprotein 8 OS=Mus musculus GN=Mphosph8 PE=1 SV=1	sp|Q3TYA6|MPP8_MOUSE	97471.2	1	11	HQNSALYFAK	29	589.8	1177.59	1178.6	-2.411
78		M-phase phosphoprotein 8 OS=Mus musculus GN=Mphosph8 PE=1 SV=1	sp|Q3TYA6|MPP8_MOUSE	97471.2	1	11	LALLEPVFPIAcHR	44.7	545.969	1634.89	1635.9	-6.499	c12: Carbamidomethyl (+57.02)
79		M-phase phosphoprotein 8 OS=Mus musculus GN=Mphosph8 PE=1 SV=1	sp|Q3TYA6|MPP8_MOUSE	97471.2	1	11	LALLEPVFPIAcHR	72.3	545.97	1634.89	1635.9	-5.014	c12: Carbamidomethyl (+57.02)
80		M-phase phosphoprotein 8 OS=Mus musculus GN=Mphosph8 PE=1 SV=1	sp|Q3TYA6|MPP8_MOUSE	97471.2	1	11	LcGPcSVQAVVLNDK	50.3	830.413	1658.81	1659.82	0.03033	c2: Carbamidomethyl (+57.02), c5: Carbamidomethyl (+57.02)
81		M-phase phosphoprotein 8 OS=Mus musculus GN=Mphosph8 PE=1 SV=1	sp|Q3TYA6|MPP8_MOUSE	97471.2	1	11	LcGPcSVQAVVLNDK	59	830.415	1658.82	1659.82	1.862	c2: Carbamidomethyl (+57.02), c5: Carbamidomethyl (+57.02)
82		M-phase phosphoprotein 8 OS=Mus musculus GN=Mphosph8 PE=1 SV=1	sp|Q3TYA6|MPP8_MOUSE	97471.2	1	11	LVIEcGADcNILSK	48.3	796.397	1590.78	1591.78	2.695	c5: Carbamidomethyl (+57.02), c9: Carbamidomethyl (+57.02)
83		M-phase phosphoprotein 8 OS=Mus musculus GN=Mphosph8 PE=1 SV=1	sp|Q3TYA6|MPP8_MOUSE	97471.2	1	11	NAFDLFK	27.1	427.72	853.426	854.441	-8.874
84		M-phase phosphoprotein 8 OS=Mus musculus GN=Mphosph8 PE=1 SV=1	sp|Q3TYA6|MPP8_MOUSE	97471.2	1	11	NGTTALIHAAEK	57.8	613.328	1224.64	1225.65	-4.62
85		M-phase phosphoprotein 8 OS=Mus musculus GN=Mphosph8 PE=1 SV=1	sp|Q3TYA6|MPP8_MOUSE	97471.2	1	11	QcNNVLVYELLK	41.1	746.898	1491.78	1492.78	3.459	c2: Carbamidomethyl (+57.02)
86		M-phase phosphoprotein 8 OS=Mus musculus GN=Mphosph8 PE=1 SV=1	sp|Q3TYA6|MPP8_MOUSE	97471.2	1	11	REEISLDSK	26	538.784	1075.55	1076.56	2.525
87		M-phase phosphoprotein 8 OS=Mus musculus GN=Mphosph8 PE=1 SV=1	sp|Q3TYA6|MPP8_MOUSE	97471.2	1	11	SPDLAEEEK	39	509.239	1016.46	1017.47	-2.066
88		M-phase phosphoprotein 8 OS=Mus musculus GN=Mphosph8 PE=1 SV=1	sp|Q3TYA6|MPP8_MOUSE	97471.2	1	11	TAQETVQEGIFEK	26.8	740.368	1478.72	1479.73	-3.042
89		M-phase phosphoprotein 8 OS=Mus musculus GN=Mphosph8 PE=1 SV=1	sp|Q3TYA6|MPP8_MOUSE	97471.2	1	11	VAEETIRDYFESR	34.5	538.928	1613.76	1614.78	-3.126
90		Kinesin-like protein KIF1C OS=Mus musculus GN=Kif1c PE=1 SV=2	sp|O35071|KIF1C_MOUSE	122435	1	2	DSVLTWLLK	36.8	537.808	1073.6	1074.62	-9.438
91		Kinesin-like protein KIF1C OS=Mus musculus GN=Kif1c PE=1 SV=2	sp|O35071|KIF1C_MOUSE	122435	1	2	ISLVDLAGSER	47.2	580.317	1158.62	1159.63	-5.038
92		Kinesin-like protein KIF1C OS=Mus musculus GN=Kif1c PE=1 SV=2	sp|O35071|KIF1C_MOUSE	122435	1	2	ScEESWR	23.8	477.192	952.369	953.378	-1.485	c2: Carbamidomethyl (+57.02)
93		Kinesin-like protein KIF1C OS=Mus musculus GN=Kif1c PE=1 SV=2	sp|O35071|KIF1C_MOUSE	122435	1	2	TVAATNMNETSSR	27.6	691.321	1380.63	1381.64	-2.535
94		DNA-(apurinic or apyrimidinic site) lyase OS=Mus musculus GN=Apex1 PE=1 SV=2	sp|P28352|APEX1_MOUSE	35491.5	1	6	EAAGEGPVLYEDPPDQK	28.1	907.915	1813.82	1814.84	-11.63
95		DNA-(apurinic or apyrimidinic site) lyase OS=Mus musculus GN=Apex1 PE=1 SV=2	sp|P28352|APEX1_MOUSE	35491.5	1	6	EEAPDILcLQETK	37.1	773.377	1544.74	1545.75	-0.6701	c8: Carbamidomethyl (+57.02)
96		DNA-(apurinic or apyrimidinic site) lyase OS=Mus musculus GN=Apex1 PE=1 SV=2	sp|P28352|APEX1_MOUSE	35491.5	1	6	IcSWNVDGLR	38.3	610.302	1218.59	1219.59	6.743	c2: Carbamidomethyl (+57.02)
97		DNA-(apurinic or apyrimidinic site) lyase OS=Mus musculus GN=Apex1 PE=1 SV=2	sp|P28352|APEX1_MOUSE	35491.5	1	6	KPLVLcGDLNVAHEEIDLR	32.9	731.057	2190.15	2191.15	1.432	c6: Carbamidomethyl (+57.02)
98		DNA-(apurinic or apyrimidinic site) lyase OS=Mus musculus GN=Apex1 PE=1 SV=2	sp|P28352|APEX1_MOUSE	35491.5	1	6	QGFGELLQAVPLADSFR	24.9	924.486	1846.96	1847.97	0.2587
99		DNA-(apurinic or apyrimidinic site) lyase OS=Mus musculus GN=Apex1 PE=1 SV=2	sp|P28352|APEX1_MOUSE	35491.5	1	6	qGFGELLQAVPLADSFR	59.2	915.974	1829.93	1830.94	1.369		n-term: Gln->pyro-Glu (-17.03)
100		DNA-(apurinic or apyrimidinic site) lyase OS=Mus musculus GN=Apex1 PE=1 SV=2	sp|P28352|APEX1_MOUSE	35491.5	1	6	VSYGIGEEEHDQEGR	33.5	852.876	1703.74	1704.75	-0.8458
101		DNA-(apurinic or apyrimidinic site) lyase OS=Mus musculus GN=Apex1 PE=1 SV=2	sp|P28352|APEX1_MOUSE	35491.5	1	6	VSYGIGEEEHDQEGR	57.4	568.92	1703.74	1704.75	-0.8318
102		Protein Arhgap4 OS=Mus musculus GN=Arhgap4 PE=4 SV=1	tr|B1AUX5|B1AUX5_MOUSE,tr|B1AUY3|B1AUY3_MOUSE,tr|Q80Z68|Q80Z68_MOUSE	104100	1	19	AVAQNMNSVFK	25	604.809	1207.6	1208.61	0.6934
103		Protein Arhgap4 OS=Mus musculus GN=Arhgap4 PE=4 SV=1	tr|B1AUX5|B1AUX5_MOUSE,tr|B1AUY3|B1AUY3_MOUSE,tr|Q80Z68|Q80Z68_MOUSE	104100	1	19	ESAALSEVLAGPLAQR	58	806.438	1610.86	1611.87	-1.019
104		Protein Arhgap4 OS=Mus musculus GN=Arhgap4 PE=4 SV=1	tr|B1AUX5|B1AUX5_MOUSE,tr|B1AUY3|B1AUY3_MOUSE,tr|Q80Z68|Q80Z68_MOUSE	104100	1	19	FINLnGLQHEGIFR	42.8	553.621	1657.84	1658.87	-9.654		n5: Deamidated (+0.98)
105		Protein Arhgap4 OS=Mus musculus GN=Arhgap4 PE=4 SV=1	tr|B1AUX5|B1AUX5_MOUSE,tr|B1AUY3|B1AUY3_MOUSE,tr|Q80Z68|Q80Z68_MOUSE	104100	1	19	FINLnGLQHEGIFR	28.4	829.939	1657.86	1658.87	3.003		n5: Deamidated (+0.98)
106		Protein Arhgap4 OS=Mus musculus GN=Arhgap4 PE=4 SV=1	tr|B1AUX5|B1AUX5_MOUSE,tr|B1AUY3|B1AUY3_MOUSE,tr|Q80Z68|Q80Z68_MOUSE	104100	1	19	FINLnGLQHEGIFR	98	553.622	1657.85	1658.87	-7.465		n5: Deamidated (+0.98)
107		Protein Arhgap4 OS=Mus musculus GN=Arhgap4 PE=4 SV=1	tr|B1AUX5|B1AUX5_MOUSE,tr|B1AUY3|B1AUY3_MOUSE,tr|Q80Z68|Q80Z68_MOUSE	104100	1	19	FINLNGLQHEGIFR	48.7	553.295	1656.86	1657.88	-6.23
108		Protein Arhgap4 OS=Mus musculus GN=Arhgap4 PE=4 SV=1	tr|B1AUX5|B1AUX5_MOUSE,tr|B1AUY3|B1AUY3_MOUSE,tr|Q80Z68|Q80Z68_MOUSE	104100	1	19	FINLNGLQHEGIFR	50.8	829.446	1656.88	1657.88	1.639
109		Protein Arhgap4 OS=Mus musculus GN=Arhgap4 PE=4 SV=1	tr|B1AUX5|B1AUX5_MOUSE,tr|B1AUY3|B1AUY3_MOUSE,tr|Q80Z68|Q80Z68_MOUSE	104100	1	19	FIQSSGQPVPLVVEScIR	33.8	1008.54	2015.06	2016.06	2.74	c16: Carbamidomethyl (+57.02)
110		Protein Arhgap4 OS=Mus musculus GN=Arhgap4 PE=4 SV=1	tr|B1AUX5|B1AUX5_MOUSE,tr|B1AUY3|B1AUY3_MOUSE,tr|Q80Z68|Q80Z68_MOUSE	104100	1	19	GcTVHDLDSVAGVLK	27.6	785.897	1569.78	1570.79	-2.009	c2: Carbamidomethyl (+57.02)
111		Protein Arhgap4 OS=Mus musculus GN=Arhgap4 PE=4 SV=1	tr|B1AUX5|B1AUX5_MOUSE,tr|B1AUY3|B1AUY3_MOUSE,tr|Q80Z68|Q80Z68_MOUSE	104100	1	19	GcTVHDLDSVAGVLK	49.8	524.267	1569.78	1570.79	-1.968	c2: Carbamidomethyl (+57.02)
112		Protein Arhgap4 OS=Mus musculus GN=Arhgap4 PE=4 SV=1	tr|B1AUX5|B1AUX5_MOUSE,tr|B1AUY3|B1AUY3_MOUSE,tr|Q80Z68|Q80Z68_MOUSE	104100	1	19	IFPPPAMLPGPIYEK	23.8	835.457	1668.9	1669.9	3.005
113		Protein Arhgap4 OS=Mus musculus GN=Arhgap4 PE=4 SV=1	tr|B1AUX5|B1AUX5_MOUSE,tr|B1AUY3|B1AUY3_MOUSE,tr|Q80Z68|Q80Z68_MOUSE	104100	1	19	KMYHVYHSESmnAETK	19.7	493.731	1970.89	1971.86	22.67		m11: Oxidation (+15.99), n12: Deamidated (+0.98)
114		Protein Arhgap4 OS=Mus musculus GN=Arhgap4 PE=4 SV=1	tr|B1AUX5|B1AUX5_MOUSE,tr|B1AUY3|B1AUY3_MOUSE,tr|Q80Z68|Q80Z68_MOUSE	104100	1	19	LELGTPPEALGPSR	57.9	718.892	1435.77	1436.77	1.753
115		Protein Arhgap4 OS=Mus musculus GN=Arhgap4 PE=4 SV=1	tr|B1AUX5|B1AUX5_MOUSE,tr|B1AUY3|B1AUY3_MOUSE,tr|Q80Z68|Q80Z68_MOUSE	104100	1	19	LGGSSQEQQSFR	76	662.316	1322.62	1323.63	-3.522
116		Protein Arhgap4 OS=Mus musculus GN=Arhgap4 PE=4 SV=1	tr|B1AUX5|B1AUX5_MOUSE,tr|B1AUY3|B1AUY3_MOUSE,tr|Q80Z68|Q80Z68_MOUSE	104100	1	19	LQEAIQQGNK	25.6	564.801	1127.59	1128.6	-6.275
117		Protein Arhgap4 OS=Mus musculus GN=Arhgap4 PE=4 SV=1	tr|B1AUX5|B1AUX5_MOUSE,tr|B1AUY3|B1AUY3_MOUSE,tr|Q80Z68|Q80Z68_MOUSE	104100	1	19	LQEYLSGR	32.9	483.253	964.492	965.505	-6.32
118		Protein Arhgap4 OS=Mus musculus GN=Arhgap4 PE=4 SV=1	tr|B1AUX5|B1AUX5_MOUSE,tr|B1AUY3|B1AUY3_MOUSE,tr|Q80Z68|Q80Z68_MOUSE	104100	1	19	LSHISEDVGR	35	556.786	1111.56	1112.57	-5.017
119		Protein Arhgap4 OS=Mus musculus GN=Arhgap4 PE=4 SV=1	tr|B1AUX5|B1AUX5_MOUSE,tr|B1AUY3|B1AUY3_MOUSE,tr|Q80Z68|Q80Z68_MOUSE	104100	1	19	NQQQETETFYITK	38.4	815.391	1628.77	1629.78	-0.05028
120		Protein Arhgap4 OS=Mus musculus GN=Arhgap4 PE=4 SV=1	tr|B1AUX5|B1AUX5_MOUSE,tr|B1AUY3|B1AUY3_MOUSE,tr|Q80Z68|Q80Z68_MOUSE	104100	1	19	SALSTTTTTSATTTTTTTTVETGPHR	138	875.768	2624.28	2625.29	1.361
121		Protein Arhgap4 OS=Mus musculus GN=Arhgap4 PE=4 SV=1	tr|B1AUX5|B1AUX5_MOUSE,tr|B1AUY3|B1AUY3_MOUSE,tr|Q80Z68|Q80Z68_MOUSE	104100	1	19	SALSTTTTTSATTTTTTTTVETGPHRK	34.5	918.465	2752.37	2753.38	0.5419
122		Protein Arhgap4 OS=Mus musculus GN=Arhgap4 PE=4 SV=1	tr|B1AUX5|B1AUX5_MOUSE,tr|B1AUY3|B1AUY3_MOUSE,tr|Q80Z68|Q80Z68_MOUSE	104100	1	19	SALSTTTTTSATTTTTTTTVETGPHRK	65.3	918.467	2752.38	2753.38	2.176
123		Protein Arhgap4 OS=Mus musculus GN=Arhgap4 PE=4 SV=1	tr|B1AUX5|B1AUX5_MOUSE,tr|B1AUY3|B1AUY3_MOUSE,tr|Q80Z68|Q80Z68_MOUSE	104100	1	19	TAQELTFQR	47.8	547.285	1092.56	1093.56	-0.459
124		Protein Arhgap4 OS=Mus musculus GN=Arhgap4 PE=4 SV=1	tr|B1AUX5|B1AUX5_MOUSE,tr|B1AUY3|B1AUY3_MOUSE,tr|Q80Z68|Q80Z68_MOUSE	104100	1	19	TIETEEVNK	49.9	531.768	2123.04	1062.53	-174.3
125		Protein Arhgap4 OS=Mus musculus GN=Arhgap4 PE=4 SV=1	tr|B1AUX5|B1AUX5_MOUSE,tr|B1AUY3|B1AUY3_MOUSE,tr|Q80Z68|Q80Z68_MOUSE	104100	1	19	VNQLVQTLILQPAR	21.8	531.65	1591.93	1592.95	-8.141
126		Protein Arhgap4 OS=Mus musculus GN=Arhgap4 PE=4 SV=1	tr|B1AUX5|B1AUX5_MOUSE,tr|B1AUY3|B1AUY3_MOUSE,tr|Q80Z68|Q80Z68_MOUSE	104100	1	19	VNQLVQTLILQPAR	46.2	531.65	1591.93	1592.95	-8.009
127		Protein Arhgap4 OS=Mus musculus GN=Arhgap4 PE=4 SV=1	tr|B1AUX5|B1AUX5_MOUSE,tr|B1AUY3|B1AUY3_MOUSE,tr|Q80Z68|Q80Z68_MOUSE	104100	1	19	VNQLVQTLILQPAR	46.6	796.979	1591.94	1592.95	1.706
128		Protein Arhgap4 OS=Mus musculus GN=Arhgap4 PE=4 SV=1	tr|B1AUX5|B1AUX5_MOUSE,tr|B1AUY3|B1AUY3_MOUSE,tr|Q80Z68|Q80Z68_MOUSE	104100	1	19	YITLcEGDEK	15.7	614.281	1226.55	1227.56	-1.658	c5: Carbamidomethyl (+57.02)
129		Protein Arhgap4 OS=Mus musculus GN=Arhgap4 PE=4 SV=1	tr|B1AUX5|B1AUX5_MOUSE,tr|B1AUY3|B1AUY3_MOUSE,tr|Q80Z68|Q80Z68_MOUSE	104100	1	19	YITLcEGDEK	17.4	614.283	1226.55	1227.56	1.6	c5: Carbamidomethyl (+57.02)
130		Cordon-bleu protein-like 1 OS=Mus musculus GN=Cobll1 PE=4 SV=1	tr|B1AZ14|B1AZ14_MOUSE,tr|B1AZ15|B1AZ15_MOUSE	133376	1	4	AcPESASEGSSALPPAATQDEK	28.8	1101.99	2201.97	2202.98	-4.065	c2: Carbamidomethyl (+57.02)
131		Cordon-bleu protein-like 1 OS=Mus musculus GN=Cobll1 PE=4 SV=1	tr|B1AZ14|B1AZ14_MOUSE,tr|B1AZ15|B1AZ15_MOUSE	133376	1	4	RQSSLTFQSSDPEHVR	26.6	625.312	1872.91	1873.92	3.795
132		Cordon-bleu protein-like 1 OS=Mus musculus GN=Cobll1 PE=4 SV=1	tr|B1AZ14|B1AZ14_MOUSE,tr|B1AZ15|B1AZ15_MOUSE	133376	1	4	TGSLQLSSTSIGTSSLK	53.3	833.947	1665.88	1666.89	-0.03716
133		Cordon-bleu protein-like 1 OS=Mus musculus GN=Cobll1 PE=4 SV=1	tr|B1AZ14|B1AZ14_MOUSE,tr|B1AZ15|B1AZ15_MOUSE	133376	1	4	THTVNKPTVGSQHGDGDK	27.2	626.639	1876.9	1877.91	-4.014
134		Cordon-bleu protein-like 1 OS=Mus musculus GN=Cobll1 PE=4 SV=1	tr|B1AZ14|B1AZ14_MOUSE,tr|B1AZ15|B1AZ15_MOUSE	133376	1	4	THTVNKPTVGSQHGDGDK	61.5	626.642	1876.9	1877.91	0.7306
135		Complement factor D OS=Mus musculus GN=Cfd PE=1 SV=1	sp|P03953|CFAD_MOUSE	28055.5	0.408	1	MWIENITNGNMTS	14	755.834	1509.65	1510.67	-4.026
136		Vacuolar protein-sorting-associated protein 36 OS=Mus musculus GN=Vps36 PE=1 SV=1	sp|Q91XD6|VPS36_MOUSE	43736.5	1	6	ETYGSGTQYHMQLAK	15.2	857.401	1712.79	1713.79	2.426
137		Vacuolar protein-sorting-associated protein 36 OS=Mus musculus GN=Vps36 PE=1 SV=1	sp|Q91XD6|VPS36_MOUSE	43736.5	1	6	ETYGSGTQYHMQLAK	32.4	857.398	1712.78	1713.79	-1.086
138		Vacuolar protein-sorting-associated protein 36 OS=Mus musculus GN=Vps36 PE=1 SV=1	sp|Q91XD6|VPS36_MOUSE	43736.5	1	6	ETYGSGTQYHMQLAK	69	857.401	1712.79	1713.79	2.636
139		Vacuolar protein-sorting-associated protein 36 OS=Mus musculus GN=Vps36 PE=1 SV=1	sp|Q91XD6|VPS36_MOUSE	43736.5	1	6	FDAGTLLLSTHR	34.4	444.237	1329.69	1330.71	-11.68
140		Vacuolar protein-sorting-associated protein 36 OS=Mus musculus GN=Vps36 PE=1 SV=1	sp|Q91XD6|VPS36_MOUSE	43736.5	1	6	FDAGTLLLSTHR	47.9	665.859	1329.7	1330.71	-1.264
141		Vacuolar protein-sorting-associated protein 36 OS=Mus musculus GN=Vps36 PE=1 SV=1	sp|Q91XD6|VPS36_MOUSE	43736.5	1	6	GGIMSLTEVYcLVNR	42.6	856.427	1710.84	1711.85	-1.949	c11: Carbamidomethyl (+57.02)
142		Vacuolar protein-sorting-associated protein 36 OS=Mus musculus GN=Vps36 PE=1 SV=1	sp|Q91XD6|VPS36_MOUSE	43736.5	1	6	QGDVTEDETIR	32.8	631.797	1261.58	1262.59	0.8222
143		Vacuolar protein-sorting-associated protein 36 OS=Mus musculus GN=Vps36 PE=1 SV=1	sp|Q91XD6|VPS36_MOUSE	43736.5	1	6	qLAGILQAPLEER	24	710.895	1419.77	1420.78	1.483		n-term: Gln->pyro-Glu (-17.03)
144		Vacuolar protein-sorting-associated protein 36 OS=Mus musculus GN=Vps36 PE=1 SV=1	sp|Q91XD6|VPS36_MOUSE	43736.5	1	6	SYLLSMGIANPVTR	41.5	761.409	1520.8	1521.81	0.4061
145		Vacuolar protein-sorting-associated protein 36 OS=Mus musculus GN=Vps36 PE=1 SV=1	sp|Q91XD6|VPS36_MOUSE	43736.5	1	6	SYLLSMGIANPVTR	59.1	761.41	1520.81	1521.81	1.983
146		Vacuolar protein-sorting-associated protein 36 OS=Mus musculus GN=Vps36 PE=1 SV=1	sp|Q91XD6|VPS36_MOUSE	43736.5	1	6	SYLLSMGIANPVTR	71.4	761.408	1520.8	1521.81	-0.02756
147		Dysbindin OS=Mus musculus GN=Dtnbp1 PE=1 SV=1	sp|Q91WZ8|DTBP1_MOUSE	39651.5	0.987	1	AELDTEHTQK	12.4	586.284	1170.55	1171.56	1.484
148		Dysbindin OS=Mus musculus GN=Dtnbp1 PE=1 SV=1	sp|Q91WZ8|DTBP1_MOUSE	39651.5	0.987	1	AELDTEHTQK	26.1	586.281	1170.55	1171.56	-3.894
149		EH domain-containing protein 1 OS=Mus musculus GN=Ehd1 PE=1 SV=1	sp|Q9WVK4|EHD1_MOUSE	60605.2	1	19	ADQIETQQLMR	68.8	666.831	1331.65	1332.66	-2.208
150		EH domain-containing protein 1 OS=Mus musculus GN=Ehd1 PE=1 SV=1	sp|Q9WVK4|EHD1_MOUSE	60605.2	1	19	EHQISSGDFPSLR	34.1	491.572	1471.69	1472.71	-7.4
151		EH domain-containing protein 1 OS=Mus musculus GN=Ehd1 PE=1 SV=1	sp|Q9WVK4|EHD1_MOUSE	60605.2	1	19	ELVNNLGEIYQK	69	710.377	1418.74	1419.75	-0.2127
152		EH domain-containing protein 1 OS=Mus musculus GN=Ehd1 PE=1 SV=1	sp|Q9WVK4|EHD1_MOUSE	60605.2	1	19	EPELFQTVAEGLR	50	744.89	1487.76	1488.77	1.812
153		EH domain-containing protein 1 OS=Mus musculus GN=Ehd1 PE=1 SV=1	sp|Q9WVK4|EHD1_MOUSE	60605.2	1	19	FMcAQLPNPVLDSISIIDTPGILSGEK	20.7	972.499	2914.48	2915.49	-2.563	c3: Carbamidomethyl (+57.02)
154		EH domain-containing protein 1 OS=Mus musculus GN=Ehd1 PE=1 SV=1	sp|Q9WVK4|EHD1_MOUSE	60605.2	1	19	FMcAQLPNPVLDSISIIDTPGILSGEK	27.2	972.501	2914.48	2915.49	-0.1035	c3: Carbamidomethyl (+57.02)
155		EH domain-containing protein 1 OS=Mus musculus GN=Ehd1 PE=1 SV=1	sp|Q9WVK4|EHD1_MOUSE	60605.2	1	19	FMcAQLPNPVLDSISIIDTPGILSGEK	44.9	972.498	2914.47	2915.49	-3.17	c3: Carbamidomethyl (+57.02)
156		EH domain-containing protein 1 OS=Mus musculus GN=Ehd1 PE=1 SV=1	sp|Q9WVK4|EHD1_MOUSE	60605.2	1	19	FQALKPK	35.5	416.256	830.497	831.509	-5.847
157		EH domain-containing protein 1 OS=Mus musculus GN=Ehd1 PE=1 SV=1	sp|Q9WVK4|EHD1_MOUSE	60605.2	1	19	HLIEQDFPGMR	53.8	671.831	1341.65	1342.66	-1.655
158		EH domain-containing protein 1 OS=Mus musculus GN=Ehd1 PE=1 SV=1	sp|Q9WVK4|EHD1_MOUSE	60605.2	1	19	IILLFDAHK	39.4	357.212	1068.61	1069.64	-18.68
159		EH domain-containing protein 1 OS=Mus musculus GN=Ehd1 PE=1 SV=1	sp|Q9WVK4|EHD1_MOUSE	60605.2	1	19	IILLFDAHK	42.6	357.213	1068.62	1069.64	-16.52
160		EH domain-containing protein 1 OS=Mus musculus GN=Ehd1 PE=1 SV=1	sp|Q9WVK4|EHD1_MOUSE	60605.2	1	19	IILLFDAHK	52.6	535.322	1068.63	1069.64	-3.405
161		EH domain-containing protein 1 OS=Mus musculus GN=Ehd1 PE=1 SV=1	sp|Q9WVK4|EHD1_MOUSE	60605.2	1	19	IINTPEVVR	37.4	520.808	1039.6	1040.61	-1.732
162		EH domain-containing protein 1 OS=Mus musculus GN=Ehd1 PE=1 SV=1	sp|Q9WVK4|EHD1_MOUSE	60605.2	1	19	KKEPELFQTVAEGLR	37.3	582.323	1743.95	1744.96	-3.088
163		EH domain-containing protein 1 OS=Mus musculus GN=Ehd1 PE=1 SV=1	sp|Q9WVK4|EHD1_MOUSE	60605.2	1	19	LADVDKDGLLDDEEFALANHLIK	14.3	639.328	2553.28	2554.3	-5.667
164		EH domain-containing protein 1 OS=Mus musculus GN=Ehd1 PE=1 SV=1	sp|Q9WVK4|EHD1_MOUSE	60605.2	1	19	LFEAEEQDLFK	14.3	684.834	1367.65	1368.67	-5.072
165		EH domain-containing protein 1 OS=Mus musculus GN=Ehd1 PE=1 SV=1	sp|Q9WVK4|EHD1_MOUSE	60605.2	1	19	LFEAEEQDLFK	38.5	684.838	1367.66	1368.67	0.4516
166		EH domain-containing protein 1 OS=Mus musculus GN=Ehd1 PE=1 SV=1	sp|Q9WVK4|EHD1_MOUSE	60605.2	1	19	LLDTVDDMLANDIAR	30.5	837.923	1673.83	1674.84	1.05
167		EH domain-containing protein 1 OS=Mus musculus GN=Ehd1 PE=1 SV=1	sp|Q9WVK4|EHD1_MOUSE	60605.2	1	19	LLDTVDDMLANDIAR	51.9	558.947	1673.82	1674.84	-6.041
168		EH domain-containing protein 1 OS=Mus musculus GN=Ehd1 PE=1 SV=1	sp|Q9WVK4|EHD1_MOUSE	60605.2	1	19	LLDTVDDMLANDIAR	60.8	837.926	1673.84	1674.84	5.098
169		EH domain-containing protein 1 OS=Mus musculus GN=Ehd1 PE=1 SV=1	sp|Q9WVK4|EHD1_MOUSE	60605.2	1	19	LLDTVDDMLANDIAR	74.9	837.923	1673.83	1674.84	1.241
170		EH domain-containing protein 1 OS=Mus musculus GN=Ehd1 PE=1 SV=1	sp|Q9WVK4|EHD1_MOUSE	60605.2	1	19	LLPLEEHYR	24.7	585.317	1168.62	1169.63	-4.106
171		EH domain-containing protein 1 OS=Mus musculus GN=Ehd1 PE=1 SV=1	sp|Q9WVK4|EHD1_MOUSE	60605.2	1	19	LLPLEEHYR	51.5	390.543	1168.61	1169.63	-14.89
172		EH domain-containing protein 1 OS=Mus musculus GN=Ehd1 PE=1 SV=1	sp|Q9WVK4|EHD1_MOUSE	60605.2	1	19	LNAFGNAFLNR	44.8	618.829	1235.64	1236.65	1.842
173		EH domain-containing protein 1 OS=Mus musculus GN=Ehd1 PE=1 SV=1	sp|Q9WVK4|EHD1_MOUSE	60605.2	1	19	mQELLQTQDFSK	23.5	742.357	1482.7	1483.71	-2.357		m1: Oxidation (+15.99)
174		EH domain-containing protein 1 OS=Mus musculus GN=Ehd1 PE=1 SV=1	sp|Q9WVK4|EHD1_MOUSE	60605.2	1	19	MQELLQTQDFSK	28.7	734.36	1466.71	1467.72	-1.023
175		EH domain-containing protein 1 OS=Mus musculus GN=Ehd1 PE=1 SV=1	sp|Q9WVK4|EHD1_MOUSE	60605.2	1	19	MQELLQTQDFSK	53.3	734.362	1466.71	1467.72	1.171
176		EH domain-containing protein 1 OS=Mus musculus GN=Ehd1 PE=1 SV=1	sp|Q9WVK4|EHD1_MOUSE	60605.2	1	19	QEESLMPSQAVK	38.7	673.834	1345.65	1346.66	-0.4321
177		EH domain-containing protein 1 OS=Mus musculus GN=Ehd1 PE=1 SV=1	sp|Q9WVK4|EHD1_MOUSE	60605.2	1	19	VHAYIISSLKK	33.1	420.253	1257.74	1258.75	-5.687
178		EH domain-containing protein 1 OS=Mus musculus GN=Ehd1 PE=1 SV=1	sp|Q9WVK4|EHD1_MOUSE	60605.2	1	19	VYGALMWSLGK	42.6	612.825	1223.64	1224.64	-1.39
179		EH domain-containing protein 1 OS=Mus musculus GN=Ehd1 PE=1 SV=1	sp|Q9WVK4|EHD1_MOUSE	60605.2	1	19	VYIGSFWSHPLLIPDNR	50.9	672.02	2013.04	2014.05	-4.865
180		EH domain-containing protein 1 OS=Mus musculus GN=Ehd1 PE=1 SV=1	sp|Q9WVK4|EHD1_MOUSE	60605.2	1	19	VYIGSFWSHPLLIPDNRK	31.5	536.289	1070.56	2142.15	312.8
181		Ras suppressor protein 1 OS=Mus musculus GN=Rsu1 PE=2 SV=3	sp|Q01730|RSU1_MOUSE	31552	1	5	ELHIQGNR	25.9	483.756	965.498	966.512	-6.727
182		Ras suppressor protein 1 OS=Mus musculus GN=Rsu1 PE=2 SV=3	sp|Q01730|RSU1_MOUSE	31552	1	5	HLNLGMNR	26.5	477.747	953.48	954.494	-6.959
183		Ras suppressor protein 1 OS=Mus musculus GN=Rsu1 PE=2 SV=3	sp|Q01730|RSU1_MOUSE	31552	1	5	LQILSLR	32.5	421.772	841.53	842.546	-9.972
184		Ras suppressor protein 1 OS=Mus musculus GN=Rsu1 PE=2 SV=3	sp|Q01730|RSU1_MOUSE	31552	1	5	LTVLPPELGNLDLTGQK	16.8	904.515	1807.01	1808.02	2.952
185		Ras suppressor protein 1 OS=Mus musculus GN=Rsu1 PE=2 SV=3	sp|Q01730|RSU1_MOUSE	31552	1	5	NQPEVDMSDR	31.1	595.758	1189.5	1190.51	-1.43
186		BEN domain-containing protein 3 OS=Mus musculus GN=Bend3 PE=2 SV=1	sp|Q6PAL0|BEND3_MOUSE	94157.8	1	5	AEGSDATLDcSR	39.7	641.271	1280.53	1281.54	-2.665	c10: Carbamidomethyl (+57.02)
187		BEN domain-containing protein 3 OS=Mus musculus GN=Bend3 PE=2 SV=1	sp|Q6PAL0|BEND3_MOUSE	94157.8	1	5	HYVEAVYPVEK	39.7	667.344	1332.67	1333.68	1.678
188		BEN domain-containing protein 3 OS=Mus musculus GN=Bend3 PE=2 SV=1	sp|Q6PAL0|BEND3_MOUSE	94157.8	1	5	KNPPSGDLLSPYELFEK	18.7	645.333	1932.98	1933.99	-2.812
189		BEN domain-containing protein 3 OS=Mus musculus GN=Bend3 PE=2 SV=1	sp|Q6PAL0|BEND3_MOUSE	94157.8	1	5	LFPELFTTENLR	32.8	740.395	1478.77	1479.78	-1.758
190		BEN domain-containing protein 3 OS=Mus musculus GN=Bend3 PE=2 SV=1	sp|Q6PAL0|BEND3_MOUSE	94157.8	1	5	QIAEQSLScGDLAcR	41	854.393	1706.77	1707.78	0.2871	c9: Carbamidomethyl (+57.02), c14: Carbamidomethyl (+57.02)
191		Pre-mRNA-processing factor 40 homolog B OS=Mus musculus GN=Prpf40b PE=2 SV=2	sp|Q80W14|PR40B_MOUSE,tr|D3Z4N6|D3Z4N6_MOUSE,tr|E9QP07|E9QP07_MOUSE	99302	1	4	AVPSNASWEQAMK	16.4	709.844	1417.67	1418.67	5.877
192		Pre-mRNA-processing factor 40 homolog B OS=Mus musculus GN=Prpf40b PE=2 SV=2	sp|Q80W14|PR40B_MOUSE,tr|D3Z4N6|D3Z4N6_MOUSE,tr|E9QP07|E9QP07_MOUSE	99302	1	4	EDALIcFEEHIR	23.2	766.363	1530.71	1531.72	-1.891	c6: Carbamidomethyl (+57.02)
193		Pre-mRNA-processing factor 40 homolog B OS=Mus musculus GN=Prpf40b PE=2 SV=2	sp|Q80W14|PR40B_MOUSE,tr|D3Z4N6|D3Z4N6_MOUSE,tr|E9QP07|E9QP07_MOUSE	99302	1	4	FANMLGQPGSTPLDLFK	15.3	918.472	1834.93	1835.94	0.3149
194		Pre-mRNA-processing factor 40 homolog B OS=Mus musculus GN=Prpf40b PE=2 SV=2	sp|Q80W14|PR40B_MOUSE,tr|D3Z4N6|D3Z4N6_MOUSE,tr|E9QP07|E9QP07_MOUSE	99302	1	4	LTFNSLLEK	26.2	532.801	1063.59	1064.6	-3.102
195		Pre-mRNA-processing factor 40 homolog B OS=Mus musculus GN=Prpf40b PE=2 SV=2	sp|Q80W14|PR40B_MOUSE,tr|D3Z4N6|D3Z4N6_MOUSE,tr|E9QP07|E9QP07_MOUSE	99302	1	4	QAFNAYK	26.6	421.212	840.409	841.42	-4.946
196		Pre-mRNA-processing factor 40 homolog B OS=Mus musculus GN=Prpf40b PE=2 SV=2	sp|Q80W14|PR40B_MOUSE,tr|D3Z4N6|D3Z4N6_MOUSE,tr|E9QP07|E9QP07_MOUSE	99302	1	4	SDTGKPYYYNNQSQESR	20.2	679.636	2035.89	2036.89	-0.5636
197		Q9WV03|FA50A_MOUSE-DECOY	Q9WV03|FA50A_MOUSE-DECOY	0	0.911	1	DINSKmINEEAIR	17.7	516.926	1547.76	1548.77	-3.837		m6: Oxidation (+15.99)
198		Bifunctional coenzyme A synthase OS=Mus musculus GN=Coasy PE=1 SV=2	sp|Q9DBL7|COASY_MOUSE	62023.4	1	5	AYAPGGPAYQPVVEAFGTDILHK	22.2	801.074	2400.2	2401.22	-4.651
199		Bifunctional coenzyme A synthase OS=Mus musculus GN=Coasy PE=1 SV=2	sp|Q9DBL7|COASY_MOUSE	62023.4	1	5	ILLTNIQTK	29.5	522.325	1042.64	1043.65	-3.681
200		Bifunctional coenzyme A synthase OS=Mus musculus GN=Coasy PE=1 SV=2	sp|Q9DBL7|COASY_MOUSE	62023.4	1	5	ILTDIVWPVIAK	36.6	684.419	1366.82	1367.83	0.715
201		Bifunctional coenzyme A synthase OS=Mus musculus GN=Coasy PE=1 SV=2	sp|Q9DBL7|COASY_MOUSE	62023.4	1	5	NLGAYIIDSDHLGHR	27.8	560.95	1679.83	1680.85	-5.609
202		Bifunctional coenzyme A synthase OS=Mus musculus GN=Coasy PE=1 SV=2	sp|Q9DBL7|COASY_MOUSE	62023.4	1	5	NLGAYIIDSDHLGHR	49.5	560.952	1679.83	1680.85	-2.503
203		Bifunctional coenzyme A synthase OS=Mus musculus GN=Coasy PE=1 SV=2	sp|Q9DBL7|COASY_MOUSE	62023.4	1	5	SGLLVLTTPLATLAAR	34.5	798.988	1595.96	1596.97	-0.001216
204		Gamma-soluble NSF attachment protein OS=Mus musculus GN=Napg PE=1 SV=1	sp|Q9CWZ7|SNAG_MOUSE,tr|D3Z4B2|D3Z4B2_MOUSE	34732.9	1	2	AVQLYQQTANVFENEER	80.6	1019.99	2037.97	2038.98	-1.874
205		Gamma-soluble NSF attachment protein OS=Mus musculus GN=Napg PE=1 SV=1	sp|Q9CWZ7|SNAG_MOUSE,tr|D3Z4B2|D3Z4B2_MOUSE	34732.9	1	2	TIAQVLVHLHR	35.5	429.59	1285.75	1286.77	-10.35
206		Gamma-soluble NSF attachment protein OS=Mus musculus GN=Napg PE=1 SV=1	sp|Q9CWZ7|SNAG_MOUSE,tr|D3Z4B2|D3Z4B2_MOUSE	34732.9	1	2	TIAQVLVHLHR	35.6	429.591	1285.75	1286.77	-8.088
207		Ubiquitin-conjugating enzyme E2 G1 OS=Mus musculus GN=Ube2g1 PE=2 SV=3	sp|P62254|UB2G1_MOUSE	19509.8	0.979	1	FITEIWHPNVDK	24.1	500.259	1497.76	1498.77	-3.942
208		Protein Arhgef11 (Fragment) OS=Mus musculus GN=Arhgef11 PE=2 SV=1	tr|E9Q0A3|E9Q0A3_MOUSE	163613	0.951	1	DIWNIFLEK	27.9	589.311	1176.61	1177.63	-8.256
209		Roquin-2 OS=Mus musculus GN=Rc3h2 PE=1 SV=1	sp|P0C090|RC3H2_MOUSE	131296	0.796	1	VGTNAQNAGPSAESVSENK	23.9	930.452	1858.89	1859.87	12.52
210		Protein Scaf11 OS=Mus musculus GN=Scaf11 PE=2 SV=1	tr|E9PZM7|E9PZM7_MOUSE	162097	1	7	GNFAcNDQSENR	72.3	706.284	1410.55	1411.57	-3.1	c5: Carbamidomethyl (+57.02)
211		Protein Scaf11 OS=Mus musculus GN=Scaf11 PE=2 SV=1	tr|E9PZM7|E9PZM7_MOUSE	162097	1	7	NDITADSNDPSSTDK	53.8	790.334	1578.65	1579.67	-7.117
212		Protein Scaf11 OS=Mus musculus GN=Scaf11 PE=2 SV=1	tr|E9PZM7|E9PZM7_MOUSE	162097	1	7	qEEETPEQDSNLK	32	774.348	1546.68	1547.67	11.27		q1: Deamidated (+0.98)
213		Protein Scaf11 OS=Mus musculus GN=Scaf11 PE=2 SV=1	tr|E9PZM7|E9PZM7_MOUSE	162097	1	7	QEEETPEQDSNLK	26.6	773.852	1545.69	1546.69	5.714
214		Protein Scaf11 OS=Mus musculus GN=Scaf11 PE=2 SV=1	tr|E9PZM7|E9PZM7_MOUSE	162097	1	7	RKSEQELSFGTAADR	58.8	565.618	1693.83	1694.85	-4.158
215		Protein Scaf11 OS=Mus musculus GN=Scaf11 PE=2 SV=1	tr|E9PZM7|E9PZM7_MOUSE	162097	1	7	SEQELSFGTAADR	36.2	705.829	1409.64	1410.65	1.034
216		Protein Scaf11 OS=Mus musculus GN=Scaf11 PE=2 SV=1	tr|E9PZM7|E9PZM7_MOUSE	162097	1	7	TLPADVQSYYSR	14.6	700.346	1398.68	1399.69	-0.4443
217		Protein Scaf11 OS=Mus musculus GN=Scaf11 PE=2 SV=1	tr|E9PZM7|E9PZM7_MOUSE	162097	1	7	TPLSGSDSFK	37	519.757	1037.5	1038.51	-3.064
218		Friend virus susceptibility protein 1 OS=Mus musculus GN=Fv1 PE=2 SV=1	sp|P70213|FV1_MOUSE	51997.3	0.742	1	VTKERDqFR	14.8	393.877	1178.61	1179.61	2.904		q7: Deamidated (+0.98)
219		DNA replication licensing factor MCM3 OS=Mus musculus GN=Mcm3 PE=1 SV=2	sp|P25206|MCM3_MOUSE	91548	1	28	aGTVVLDDVELR	44.8	664.856	1327.7	1328.71	-1.376		n-term: Acetyl (+42.01)
220		DNA replication licensing factor MCM3 OS=Mus musculus GN=Mcm3 PE=1 SV=2	sp|P25206|MCM3_MOUSE	91548	1	28	aGTVVLDDVELR	75.8	664.857	1327.7	1328.71	-0.03662		n-term: Acetyl (+42.01)
221		DNA replication licensing factor MCM3 OS=Mus musculus GN=Mcm3 PE=1 SV=2	sp|P25206|MCM3_MOUSE	91548	1	28	AILcLLLGGVER	47.3	657.384	1312.75	1313.76	0.2924	c4: Carbamidomethyl (+57.02)
222		DNA replication licensing factor MCM3 OS=Mus musculus GN=Mcm3 PE=1 SV=2	sp|P25206|MCM3_MOUSE	91548	1	28	APAGQLPR	47.8	405.231	808.448	809.463	-9.466
223		DNA replication licensing factor MCM3 OS=Mus musculus GN=Mcm3 PE=1 SV=2	sp|P25206|MCM3_MOUSE	91548	1	28	cSVLAAANPVYGR	45	689.352	1376.69	1377.69	1.281	c1: Carbamidomethyl (+57.02)
224		DNA replication licensing factor MCM3 OS=Mus musculus GN=Mcm3 PE=1 SV=2	sp|P25206|MCM3_MOUSE	91548	1	28	DEENNPLETEYGLSVYK	28	1000.47	1998.92	1999.91	5.509
225		DNA replication licensing factor MCM3 OS=Mus musculus GN=Mcm3 PE=1 SV=2	sp|P25206|MCM3_MOUSE	91548	1	28	DHQTITIQEMPEK	51.9	785.38	1568.75	1569.76	-3.008
226		DNA replication licensing factor MCM3 OS=Mus musculus GN=Mcm3 PE=1 SV=2	sp|P25206|MCM3_MOUSE	91548	1	28	DIQPAFSADDIAK	31.8	695.847	1389.68	1390.69	1.466
227		DNA replication licensing factor MCM3 OS=Mus musculus GN=Mcm3 PE=1 SV=2	sp|P25206|MCM3_MOUSE	91548	1	28	ELENGSHIR	31.6	527.765	1053.52	1054.53	-4.819
228		DNA replication licensing factor MCM3 OS=Mus musculus GN=Mcm3 PE=1 SV=2	sp|P25206|MCM3_MOUSE	91548	1	28	ELEnGSHIR	45.2	528.26	1054.51	1055.51	1.631		n4: Deamidated (+0.98)
229		DNA replication licensing factor MCM3 OS=Mus musculus GN=Mcm3 PE=1 SV=2	sp|P25206|MCM3_MOUSE	91548	1	28	ELISDNQYR	61.1	569.281	1136.55	1137.55	0.6136
230		DNA replication licensing factor MCM3 OS=Mus musculus GN=Mcm3 PE=1 SV=2	sp|P25206|MCM3_MOUSE	91548	1	28	GcYTSGTFR	28.4	524.728	1047.44	1048.45	-3.163	c2: Carbamidomethyl (+57.02)
231		DNA replication licensing factor MCM3 OS=Mus musculus GN=Mcm3 PE=1 SV=2	sp|P25206|MCM3_MOUSE	91548	1	28	GDINILLIGDPSVAK	55.7	762.939	1523.86	1524.86	4.275
232		DNA replication licensing factor MCM3 OS=Mus musculus GN=Mcm3 PE=1 SV=2	sp|P25206|MCM3_MOUSE	91548	1	28	GSSGVGLTAAVTTDQETGER	13.6	968.465	1934.91	1935.93	-1.871
233		DNA replication licensing factor MCM3 OS=Mus musculus GN=Mcm3 PE=1 SV=2	sp|P25206|MCM3_MOUSE	91548	1	28	GSSGVGLTAAVTTDQETGER	25.2	968.465	2902.37	1935.93	-61.91
234		DNA replication licensing factor MCM3 OS=Mus musculus GN=Mcm3 PE=1 SV=2	sp|P25206|MCM3_MOUSE	91548	1	28	GSSGVGLTAAVTTDQETGER	36.7	968.46	1934.91	1935.93	-6.169
235		DNA replication licensing factor MCM3 OS=Mus musculus GN=Mcm3 PE=1 SV=2	sp|P25206|MCM3_MOUSE	91548	1	28	GSSGVGLTAAVTTDQETGER	57.2	968.466	1934.92	1935.93	-0.5692
236		DNA replication licensing factor MCM3 OS=Mus musculus GN=Mcm3 PE=1 SV=2	sp|P25206|MCM3_MOUSE	91548	1	28	GVVcIDEFDK	25.8	591.277	1180.54	1181.55	-4.347	c4: Carbamidomethyl (+57.02)
237		DNA replication licensing factor MCM3 OS=Mus musculus GN=Mcm3 PE=1 SV=2	sp|P25206|MCM3_MOUSE	91548	1	28	IIKPTLTqESAAYIAEEYSR	44.3	762.069	2283.19	2284.17	9.923		q8: Deamidated (+0.98)
238		DNA replication licensing factor MCM3 OS=Mus musculus GN=Mcm3 PE=1 SV=2	sp|P25206|MCM3_MOUSE	91548	1	28	IIKPTLTQESAAYIAEEYSR	70.7	761.736	2282.19	2283.19	2.997
239		DNA replication licensing factor MCM3 OS=Mus musculus GN=Mcm3 PE=1 SV=2	sp|P25206|MCM3_MOUSE	91548	1	28	IIKPTLTQESAAYIAEEYSR	71.6	761.737	2282.19	2283.19	3.772
240		DNA replication licensing factor MCM3 OS=Mus musculus GN=Mcm3 PE=1 SV=2	sp|P25206|MCM3_MOUSE	91548	1	28	IQVVGTYR	15.3	468.267	934.52	935.531	-3.679
241		DNA replication licensing factor MCM3 OS=Mus musculus GN=Mcm3 PE=1 SV=2	sp|P25206|MCM3_MOUSE	91548	1	28	IQVVGTYR	31.4	468.266	934.518	935.531	-6.095
242		DNA replication licensing factor MCM3 OS=Mus musculus GN=Mcm3 PE=1 SV=2	sp|P25206|MCM3_MOUSE	91548	1	28	KGcYTSGTFR	20.5	588.774	1175.53	1176.55	-4.671	c3: Carbamidomethyl (+57.02)
243		DNA replication licensing factor MCM3 OS=Mus musculus GN=Mcm3 PE=1 SV=2	sp|P25206|MCM3_MOUSE	91548	1	28	LIVSVNDLR	34.8	514.807	1027.6	1028.61	-3.891
244		DNA replication licensing factor MCM3 OS=Mus musculus GN=Mcm3 PE=1 SV=2	sp|P25206|MCM3_MOUSE	91548	1	28	LLNNAFEELVAFQR	24.6	555.295	1662.86	1663.88	-6.015
245		DNA replication licensing factor MCM3 OS=Mus musculus GN=Mcm3 PE=1 SV=2	sp|P25206|MCM3_MOUSE	91548	1	28	LLNNAFEELVAFQR	33.8	555.294	1662.86	1663.88	-7.115
246		DNA replication licensing factor MCM3 OS=Mus musculus GN=Mcm3 PE=1 SV=2	sp|P25206|MCM3_MOUSE	91548	1	28	LLNNAFEELVAFQR	85	832.441	1662.87	1663.88	-3.018
247		DNA replication licensing factor MCM3 OS=Mus musculus GN=Mcm3 PE=1 SV=2	sp|P25206|MCM3_MOUSE	91548	1	28	NREEPFSSEEIQAcLSR	62.9	684.654	2050.94	2051.95	1.13	c14: Carbamidomethyl (+57.02)
248		DNA replication licensing factor MCM3 OS=Mus musculus GN=Mcm3 PE=1 SV=2	sp|P25206|MCM3_MOUSE	91548	1	28	SLAPSIHGHDYVK	18.8	475.248	1422.72	1423.73	-3.279
249		DNA replication licensing factor MCM3 OS=Mus musculus GN=Mcm3 PE=1 SV=2	sp|P25206|MCM3_MOUSE	91548	1	28	SLAPSIHGHDYVK	29	712.369	1422.72	1423.73	-1.785
250		DNA replication licensing factor MCM3 OS=Mus musculus GN=Mcm3 PE=1 SV=2	sp|P25206|MCM3_MOUSE	91548	1	28	SQDSMSSDTAR	44.5	592.746	1183.48	1184.48	-0.4744
251		DNA replication licensing factor MCM3 OS=Mus musculus GN=Mcm3 PE=1 SV=2	sp|P25206|MCM3_MOUSE	91548	1	28	SVDVILDDDLVDK	26.2	723.37	1444.72	1445.74	-3.557
252		DNA replication licensing factor MCM3 OS=Mus musculus GN=Mcm3 PE=1 SV=2	sp|P25206|MCM3_MOUSE	91548	1	28	SVHYcPATK	31.9	531.754	1061.49	1062.5	-3.347	c5: Carbamidomethyl (+57.02)
253		DNA replication licensing factor MCM3 OS=Mus musculus GN=Mcm3 PE=1 SV=2	sp|P25206|MCM3_MOUSE	91548	1	28	TAIHEVMEQGR	38.9	424.209	1269.61	1270.62	-5.767
254		DNA replication licensing factor MCM3 OS=Mus musculus GN=Mcm3 PE=1 SV=2	sp|P25206|MCM3_MOUSE	91548	1	28	TAIHEVMEQGR	37.1	424.21	1269.61	1270.62	-5.012
255		DNA replication licensing factor MCM3 OS=Mus musculus GN=Mcm3 PE=1 SV=2	sp|P25206|MCM3_MOUSE	91548	1	28	TAIHEVMEQGR	35.4	635.813	1269.61	1270.62	-1.654
256		DNA replication licensing factor MCM3 OS=Mus musculus GN=Mcm3 PE=1 SV=2	sp|P25206|MCM3_MOUSE	91548	1	28	TAIHEVMEQGR	49.2	635.813	1269.61	1270.62	-1.843
257		DNA replication licensing factor MCM3 OS=Mus musculus GN=Mcm3 PE=1 SV=2	sp|P25206|MCM3_MOUSE	91548	1	28	TDDSQETQDSQKVELSEPR	22.4	731.333	2190.98	2192	-4.912
258		DNA replication licensing factor MCM3 OS=Mus musculus GN=Mcm3 PE=1 SV=2	sp|P25206|MCM3_MOUSE	91548	1	28	TPMEnIGLQDSLLSR	46.5	837.931	1673.85	1674.84	10.98		n5: Deamidated (+0.98)
259		DNA replication licensing factor MCM3 OS=Mus musculus GN=Mcm3 PE=1 SV=2	sp|P25206|MCM3_MOUSE	91548	1	28	TPMEnIGLQDSLLSR	56	837.933	1673.85	1674.84	12.58		n5: Deamidated (+0.98)
260		DNA replication licensing factor MCM3 OS=Mus musculus GN=Mcm3 PE=1 SV=2	sp|P25206|MCM3_MOUSE	91548	1	28	TPMENIGLQDSLLSR	33.6	558.617	1672.83	1673.85	-9.122
261		DNA replication licensing factor MCM3 OS=Mus musculus GN=Mcm3 PE=1 SV=2	sp|P25206|MCM3_MOUSE	91548	1	28	TPMENIGLQDSLLSR	40.3	558.614	1672.82	1673.85	-14.62
262		DNA replication licensing factor MCM3 OS=Mus musculus GN=Mcm3 PE=1 SV=2	sp|P25206|MCM3_MOUSE	91548	1	28	TPMENIGLQDSLLSR	80.3	837.43	1672.85	1673.85	0.4051
263		DNA replication licensing factor MCM3 OS=Mus musculus GN=Mcm3 PE=1 SV=2	sp|P25206|MCM3_MOUSE	91548	1	28	YSDLTTLVAFPSSSVYPTK	51	1038.53	2075.04	2076.05	-1.109
264		DNA replication licensing factor MCM3 OS=Mus musculus GN=Mcm3 PE=1 SV=2	sp|P25206|MCM3_MOUSE	91548	1	28	YVLcTAPR	24.3	490.258	978.501	979.503	5.374	c4: Carbamidomethyl (+57.02)
265		DNA replication licensing factor MCM3 OS=Mus musculus GN=Mcm3 PE=1 SV=2	sp|P25206|MCM3_MOUSE	91548	1	28	YVLcTAPR	28.4	490.254	978.493	979.503	-2.589	c4: Carbamidomethyl (+57.02)
266		TBC1 domain family member 15 OS=Mus musculus GN=Tbc1d15 PE=1 SV=1	sp|Q9CXF4|TBC15_MOUSE	76529.4	1	25	AEAISLQMAQcK	57.4	675.33	1348.64	1349.66	-2.249	c11: Carbamidomethyl (+57.02)
267		TBC1 domain family member 15 OS=Mus musculus GN=Tbc1d15 PE=1 SV=1	sp|Q9CXF4|TBC15_MOUSE	76529.4	1	25	ANDqDSLISGILR	30.6	701.877	1401.74	1402.72	20.7		q4: Deamidated (+0.98)
268		TBC1 domain family member 15 OS=Mus musculus GN=Tbc1d15 PE=1 SV=1	sp|Q9CXF4|TBC15_MOUSE	76529.4	1	25	ANDQDSLISGILR	53.3	701.368	1400.72	1401.73	-3.098
269		TBC1 domain family member 15 OS=Mus musculus GN=Tbc1d15 PE=1 SV=1	sp|Q9CXF4|TBC15_MOUSE	76529.4	1	25	DDSPTQTLASPNAcR	76.2	816.867	1631.72	1632.73	-0.8181	c14: Carbamidomethyl (+57.02)
270		TBC1 domain family member 15 OS=Mus musculus GN=Tbc1d15 PE=1 SV=1	sp|Q9CXF4|TBC15_MOUSE	76529.4	1	25	DDVMLPALHFHQGDSK	69.2	603.957	1808.85	1809.86	-0.9437
271		TBC1 domain family member 15 OS=Mus musculus GN=Tbc1d15 PE=1 SV=1	sp|Q9CXF4|TBC15_MOUSE	76529.4	1	25	DPYTATMVGFSK	16.9	658.814	1315.61	1316.62	1.275
272		TBC1 domain family member 15 OS=Mus musculus GN=Tbc1d15 PE=1 SV=1	sp|Q9CXF4|TBC15_MOUSE	76529.4	1	25	DPYTATMVGFSK	17.8	658.813	1315.61	1316.62	-0.8218
273		TBC1 domain family member 15 OS=Mus musculus GN=Tbc1d15 PE=1 SV=1	sp|Q9CXF4|TBC15_MOUSE	76529.4	1	25	DSSSVVEWTQAPK	19.3	717.348	1432.68	1433.69	-1.313
274		TBC1 domain family member 15 OS=Mus musculus GN=Tbc1d15 PE=1 SV=1	sp|Q9CXF4|TBC15_MOUSE	76529.4	1	25	DSSSVVEWTQAPK	65	717.348	1432.68	1433.69	-1.396
275		TBC1 domain family member 15 OS=Mus musculus GN=Tbc1d15 PE=1 SV=1	sp|Q9CXF4|TBC15_MOUSE	76529.4	1	25	EFSFLDILR	29	570.296	1138.58	1139.61	-21.36
276		TBC1 domain family member 15 OS=Mus musculus GN=Tbc1d15 PE=1 SV=1	sp|Q9CXF4|TBC15_MOUSE	76529.4	1	25	EFSFLDILR	48.5	570.304	1138.59	1139.61	-7.004
277		TBC1 domain family member 15 OS=Mus musculus GN=Tbc1d15 PE=1 SV=1	sp|Q9CXF4|TBC15_MOUSE	76529.4	1	25	EPVSLEEWNK	57.3	615.801	1229.59	1230.6	-4.162
278		TBC1 domain family member 15 OS=Mus musculus GN=Tbc1d15 PE=1 SV=1	sp|Q9CXF4|TBC15_MOUSE	76529.4	1	25	FLLGYFPWDSTK	39.1	737.371	1472.73	1473.74	-4.48
279		TBC1 domain family member 15 OS=Mus musculus GN=Tbc1d15 PE=1 SV=1	sp|Q9CXF4|TBC15_MOUSE	76529.4	1	25	GGLSHSLR	38.2	413.726	825.438	826.453	-9.102
280		TBC1 domain family member 15 OS=Mus musculus GN=Tbc1d15 PE=1 SV=1	sp|Q9CXF4|TBC15_MOUSE	76529.4	1	25	GGLSHSLR	47.5	413.727	825.439	826.453	-8.666
281		TBC1 domain family member 15 OS=Mus musculus GN=Tbc1d15 PE=1 SV=1	sp|Q9CXF4|TBC15_MOUSE	76529.4	1	25	GSDPSTHQRPPSEMADFLSDAIPGLK	24	689.086	2752.31	2753.32	0.03852
282		TBC1 domain family member 15 OS=Mus musculus GN=Tbc1d15 PE=1 SV=1	sp|Q9CXF4|TBC15_MOUSE	76529.4	1	25	GSDPSTHQRPPSEMADFLSDAIPGLK	37.8	689.083	2752.3	2753.32	-3.376
283		TBC1 domain family member 15 OS=Mus musculus GN=Tbc1d15 PE=1 SV=1	sp|Q9CXF4|TBC15_MOUSE	76529.4	1	25	HINELSMK	40.6	486.252	970.49	971.498	-0.9078
284		TBC1 domain family member 15 OS=Mus musculus GN=Tbc1d15 PE=1 SV=1	sp|Q9CXF4|TBC15_MOUSE	76529.4	1	25	HYGFNEILK	26.9	560.793	1119.57	1120.58	0.08751
285		TBC1 domain family member 15 OS=Mus musculus GN=Tbc1d15 PE=1 SV=1	sp|Q9CXF4|TBC15_MOUSE	76529.4	1	25	IDLGERPVVQR	26.7	427.909	1280.71	1281.73	-11.57
286		TBC1 domain family member 15 OS=Mus musculus GN=Tbc1d15 PE=1 SV=1	sp|Q9CXF4|TBC15_MOUSE	76529.4	1	25	IDLGERPVVQR	23.5	641.364	1280.71	1281.73	-5.338
287		TBC1 domain family member 15 OS=Mus musculus GN=Tbc1d15 PE=1 SV=1	sp|Q9CXF4|TBC15_MOUSE	76529.4	1	25	IDLGERPVVQR	26.4	641.367	1280.72	1281.73	-1.109
288		TBC1 domain family member 15 OS=Mus musculus GN=Tbc1d15 PE=1 SV=1	sp|Q9CXF4|TBC15_MOUSE	76529.4	1	25	IDVEDILcK	71.9	552.782	1103.55	1104.56	-3.599	c8: Carbamidomethyl (+57.02)
289		TBC1 domain family member 15 OS=Mus musculus GN=Tbc1d15 PE=1 SV=1	sp|Q9CXF4|TBC15_MOUSE	76529.4	1	25	IIYEQEGVYIHSScGK	31.2	941.954	1881.89	1882.9	0.01285	c14: Carbamidomethyl (+57.02)
290		TBC1 domain family member 15 OS=Mus musculus GN=Tbc1d15 PE=1 SV=1	sp|Q9CXF4|TBC15_MOUSE	76529.4	1	25	IIYEQEGVYIHSScGK	31	941.953	1881.89	1882.9	-1.251	c14: Carbamidomethyl (+57.02)
291		TBC1 domain family member 15 OS=Mus musculus GN=Tbc1d15 PE=1 SV=1	sp|Q9CXF4|TBC15_MOUSE	76529.4	1	25	IIYEQEGVYIHSScGK	42.9	628.303	1881.89	1882.9	-3.788	c14: Carbamidomethyl (+57.02)
292		TBC1 domain family member 15 OS=Mus musculus GN=Tbc1d15 PE=1 SV=1	sp|Q9CXF4|TBC15_MOUSE	76529.4	1	25	IIYEQEGVYIHSScGK	50.2	941.958	1881.9	1882.9	3.911	c14: Carbamidomethyl (+57.02)
293		TBC1 domain family member 15 OS=Mus musculus GN=Tbc1d15 PE=1 SV=1	sp|Q9CXF4|TBC15_MOUSE	76529.4	1	25	INQQEEPGFEVITR	108	830.42	1658.83	1659.83	-0.3627
294		TBC1 domain family member 15 OS=Mus musculus GN=Tbc1d15 PE=1 SV=1	sp|Q9CXF4|TBC15_MOUSE	76529.4	1	25	INQQEEPGFEVITR	33	553.949	1658.82	1659.83	-1.276
295		TBC1 domain family member 15 OS=Mus musculus GN=Tbc1d15 PE=1 SV=1	sp|Q9CXF4|TBC15_MOUSE	76529.4	1	25	INQQEEPGFEVITR	46	830.421	1658.83	1659.83	0.4929
296		TBC1 domain family member 15 OS=Mus musculus GN=Tbc1d15 PE=1 SV=1	sp|Q9CXF4|TBC15_MOUSE	76529.4	1	25	INQQEEPGFEVITR	74.9	830.421	1658.83	1659.83	0.02293
297		TBC1 domain family member 15 OS=Mus musculus GN=Tbc1d15 PE=1 SV=1	sp|Q9CXF4|TBC15_MOUSE	76529.4	1	25	LLIESLEK	47	472.784	943.554	944.566	-5.02
298		TBC1 domain family member 15 OS=Mus musculus GN=Tbc1d15 PE=1 SV=1	sp|Q9CXF4|TBC15_MOUSE	76529.4	1	25	NFHLLLccAILESEK	45.4	616.307	1845.9	1846.92	-6.928	c7: Carbamidomethyl (+57.02), c8: Carbamidomethyl (+57.02)
299		TBC1 domain family member 15 OS=Mus musculus GN=Tbc1d15 PE=1 SV=1	sp|Q9CXF4|TBC15_MOUSE	76529.4	1	25	REPVSLEEWNK	20.7	462.904	1385.69	1386.7	-3.561
300		TBC1 domain family member 15 OS=Mus musculus GN=Tbc1d15 PE=1 SV=1	sp|Q9CXF4|TBC15_MOUSE	76529.4	1	25	REPVSLEEWNK	38.8	462.903	1385.69	1386.7	-5.638
301		TBC1 domain family member 15 OS=Mus musculus GN=Tbc1d15 PE=1 SV=1	sp|Q9CXF4|TBC15_MOUSE	76529.4	1	25	REPVSLEEWNK	34	693.855	1385.69	1386.7	0.489
302		TBC1 domain family member 15 OS=Mus musculus GN=Tbc1d15 PE=1 SV=1	sp|Q9CXF4|TBC15_MOUSE	76529.4	1	25	REPVSLEEWNK	41.6	693.854	1385.69	1386.7	-0.2033
303		TBC1 domain family member 15 OS=Mus musculus GN=Tbc1d15 PE=1 SV=1	sp|Q9CXF4|TBC15_MOUSE	76529.4	1	25	SLSQSFENLLDEPAYGLIQK	41.4	751.388	2251.14	2252.14	1.555
304		TBC1 domain family member 15 OS=Mus musculus GN=Tbc1d15 PE=1 SV=1	sp|Q9CXF4|TBC15_MOUSE	76529.4	1	25	SLSQSFENLLDEPAYGLIQK	56.5	1126.58	2251.14	2252.14	0.452
305		TBC1 domain family member 15 OS=Mus musculus GN=Tbc1d15 PE=1 SV=1	sp|Q9CXF4|TBC15_MOUSE	76529.4	1	25	TLLVNcQNK	45	545.29	1088.57	1089.57	0.426	c6: Carbamidomethyl (+57.02)
306		TBC1 domain family member 15 OS=Mus musculus GN=Tbc1d15 PE=1 SV=1	sp|Q9CXF4|TBC15_MOUSE	76529.4	1	25	TQLIQLSTLLR	55.5	643.395	1284.78	1285.78	-0.5926
307		TBC1 domain family member 15 OS=Mus musculus GN=Tbc1d15 PE=1 SV=1	sp|Q9CXF4|TBC15_MOUSE	76529.4	1	25	TQLIQLSTLLR	76.3	643.395	1284.78	1285.78	-0.9348
308		TBC1 domain family member 15 OS=Mus musculus GN=Tbc1d15 PE=1 SV=1	sp|Q9CXF4|TBC15_MOUSE	76529.4	1	25	VTNYIFDSLR	64.4	614.319	1226.62	1227.64	-4.172
309		TBC1 domain family member 15 OS=Mus musculus GN=Tbc1d15 PE=1 SV=1	sp|Q9CXF4|TBC15_MOUSE	76529.4	1	25	YVVLcESPQDSR	81.3	726.843	1451.67	1452.68	-0.4927	c5: Carbamidomethyl (+57.02)
310		TBC1 domain family member 15 OS=Mus musculus GN=Tbc1d15 PE=1 SV=1	sp|Q9CXF4|TBC15_MOUSE	76529.4	1	25	YVVLcESPQDSR	54.2	726.842	1451.67	1452.68	-1.346	c5: Carbamidomethyl (+57.02)
311		Eukaryotic translation initiation factor 4 gamma 2 OS=Mus musculus GN=Eif4g2 PE=4 SV=1	tr|G3XA17|G3XA17_MOUSE	102105	1	41	AFLDNGPK	50.2	431.225	860.435	861.447	-5.598
312		Eukaryotic translation initiation factor 4 gamma 2 OS=Mus musculus GN=Eif4g2 PE=4 SV=1	tr|G3XA17|G3XA17_MOUSE	102105	1	41	ASSLISLLK	58.9	466.29	930.565	931.582	-10.33
313		Eukaryotic translation initiation factor 4 gamma 2 OS=Mus musculus GN=Eif4g2 PE=4 SV=1	tr|G3XA17|G3XA17_MOUSE	102105	1	41	ASSLISLLK	59.7	466.291	930.567	931.582	-8.418
314		Eukaryotic translation initiation factor 4 gamma 2 OS=Mus musculus GN=Eif4g2 PE=4 SV=1	tr|G3XA17|G3XA17_MOUSE	102105	1	41	DLGVFIPAPMAQGR	25.7	736.389	1470.76	1471.77	-1.7
315		Eukaryotic translation initiation factor 4 gamma 2 OS=Mus musculus GN=Eif4g2 PE=4 SV=1	tr|G3XA17|G3XA17_MOUSE	102105	1	41	DLGVFIPAPMAQGR	32.4	736.39	1470.77	1471.77	-0.01491
316		Eukaryotic translation initiation factor 4 gamma 2 OS=Mus musculus GN=Eif4g2 PE=4 SV=1	tr|G3XA17|G3XA17_MOUSE	102105	1	41	DLGVFIPAPMAQGR	50.7	736.39	1470.77	1471.77	0.02586
317		Eukaryotic translation initiation factor 4 gamma 2 OS=Mus musculus GN=Eif4g2 PE=4 SV=1	tr|G3XA17|G3XA17_MOUSE	102105	1	41	DMGEDLEcLcQIMR	124	885.371	1768.73	1769.73	1.385	c8: Carbamidomethyl (+57.02), c10: Carbamidomethyl (+57.02)
318		Eukaryotic translation initiation factor 4 gamma 2 OS=Mus musculus GN=Eif4g2 PE=4 SV=1	tr|G3XA17|G3XA17_MOUSE	102105	1	41	DmGEDLEcLcQIMR	36.7	893.371	1784.73	1785.73	4.421	c8: Carbamidomethyl (+57.02), c10: Carbamidomethyl (+57.02)	m2: Oxidation (+15.99)
319		Eukaryotic translation initiation factor 4 gamma 2 OS=Mus musculus GN=Eif4g2 PE=4 SV=1	tr|G3XA17|G3XA17_MOUSE	102105	1	41	DMGEDLEcLcQIMR	79.4	885.371	1768.73	1769.73	0.7969	c8: Carbamidomethyl (+57.02), c10: Carbamidomethyl (+57.02)
320		Eukaryotic translation initiation factor 4 gamma 2 OS=Mus musculus GN=Eif4g2 PE=4 SV=1	tr|G3XA17|G3XA17_MOUSE	102105	1	41	DMGEDLEcLcQIMR	49.5	590.578	1768.71	1769.73	-6.727	c8: Carbamidomethyl (+57.02), c10: Carbamidomethyl (+57.02)
321		Eukaryotic translation initiation factor 4 gamma 2 OS=Mus musculus GN=Eif4g2 PE=4 SV=1	tr|G3XA17|G3XA17_MOUSE	102105	1	41	DMGEDLEcLcQIMR	66	885.369	1768.72	1769.73	-1.237	c8: Carbamidomethyl (+57.02), c10: Carbamidomethyl (+57.02)
322		Eukaryotic translation initiation factor 4 gamma 2 OS=Mus musculus GN=Eif4g2 PE=4 SV=1	tr|G3XA17|G3XA17_MOUSE	102105	1	41	EHHWVPR	20.5	480.739	959.464	960.48	-8.977
323		Eukaryotic translation initiation factor 4 gamma 2 OS=Mus musculus GN=Eif4g2 PE=4 SV=1	tr|G3XA17|G3XA17_MOUSE	102105	1	41	EHHWVPR	22.3	320.827	959.459	960.48	-13.89
324		Eukaryotic translation initiation factor 4 gamma 2 OS=Mus musculus GN=Eif4g2 PE=4 SV=1	tr|G3XA17|G3XA17_MOUSE	102105	1	41	EHHWVPR	39.8	480.741	959.467	960.48	-6.186
325		Eukaryotic translation initiation factor 4 gamma 2 OS=Mus musculus GN=Eif4g2 PE=4 SV=1	tr|G3XA17|G3XA17_MOUSE	102105	1	41	ENPLLPEEEEQR	27.6	741.858	1481.7	1482.71	0.9834
326		Eukaryotic translation initiation factor 4 gamma 2 OS=Mus musculus GN=Eif4g2 PE=4 SV=1	tr|G3XA17|G3XA17_MOUSE	102105	1	41	ENPLLPEEEEQR	29.3	741.854	1481.69	1482.71	-3.886
327		Eukaryotic translation initiation factor 4 gamma 2 OS=Mus musculus GN=Eif4g2 PE=4 SV=1	tr|G3XA17|G3XA17_MOUSE	102105	1	41	ENPLLPEEEEQR	39.7	741.86	1481.71	1482.71	3.587
328		Eukaryotic translation initiation factor 4 gamma 2 OS=Mus musculus GN=Eif4g2 PE=4 SV=1	tr|G3XA17|G3XA17_MOUSE	102105	1	41	ENPLLPEEEEQR	49.1	741.862	1481.71	1482.71	6.945
329		Eukaryotic translation initiation factor 4 gamma 2 OS=Mus musculus GN=Eif4g2 PE=4 SV=1	tr|G3XA17|G3XA17_MOUSE	102105	1	41	ERHDAIFR	25.1	348.515	1042.52	1043.54	-8.613
330		Eukaryotic translation initiation factor 4 gamma 2 OS=Mus musculus GN=Eif4g2 PE=4 SV=1	tr|G3XA17|G3XA17_MOUSE	102105	1	41	ERHDAIFR	24.8	522.271	1042.53	1043.54	-3.931
331		Eukaryotic translation initiation factor 4 gamma 2 OS=Mus musculus GN=Eif4g2 PE=4 SV=1	tr|G3XA17|G3XA17_MOUSE	102105	1	41	ERHDAIFR	34.5	348.514	1042.52	1043.54	-10.51
332		Eukaryotic translation initiation factor 4 gamma 2 OS=Mus musculus GN=Eif4g2 PE=4 SV=1	tr|G3XA17|G3XA17_MOUSE	102105	1	41	ERHDAIFR	40	348.515	1042.52	1043.54	-8.757
333		Eukaryotic translation initiation factor 4 gamma 2 OS=Mus musculus GN=Eif4g2 PE=4 SV=1	tr|G3XA17|G3XA17_MOUSE	102105	1	41	EWLTELFQQSK	50.8	704.86	1407.71	1408.71	1.22
334		Eukaryotic translation initiation factor 4 gamma 2 OS=Mus musculus GN=Eif4g2 PE=4 SV=1	tr|G3XA17|G3XA17_MOUSE	102105	1	41	FIGELGK	32.1	382.216	762.417	763.435	-14.36
335		Eukaryotic translation initiation factor 4 gamma 2 OS=Mus musculus GN=Eif4g2 PE=4 SV=1	tr|G3XA17|G3XA17_MOUSE	102105	1	41	FIGELGKLDLIHESILHK	18.8	516.295	2061.15	2062.17	-6.291
336		Eukaryotic translation initiation factor 4 gamma 2 OS=Mus musculus GN=Eif4g2 PE=4 SV=1	tr|G3XA17|G3XA17_MOUSE	102105	1	41	FLLQDTVELR	45	617.346	1232.68	1233.68	1.214
337		Eukaryotic translation initiation factor 4 gamma 2 OS=Mus musculus GN=Eif4g2 PE=4 SV=1	tr|G3XA17|G3XA17_MOUSE	102105	1	41	FLLQDTVELR	48.9	617.345	1232.68	1233.68	-0.3582
338		Eukaryotic translation initiation factor 4 gamma 2 OS=Mus musculus GN=Eif4g2 PE=4 SV=1	tr|G3XA17|G3XA17_MOUSE	102105	1	41	FSASSGGGGSR	39.5	485.218	968.422	969.438	-9.863
339		Eukaryotic translation initiation factor 4 gamma 2 OS=Mus musculus GN=Eif4g2 PE=4 SV=1	tr|G3XA17|G3XA17_MOUSE	102105	1	41	FSASSGGGGSR	48.8	485.219	968.423	969.438	-8.873
340		Eukaryotic translation initiation factor 4 gamma 2 OS=Mus musculus GN=Eif4g2 PE=4 SV=1	tr|G3XA17|G3XA17_MOUSE	102105	1	41	FSASSGGGGSR	52.5	485.221	968.427	969.438	-4.561
341		Eukaryotic translation initiation factor 4 gamma 2 OS=Mus musculus GN=Eif4g2 PE=4 SV=1	tr|G3XA17|G3XA17_MOUSE	102105	1	41	FSPTMGR	31	398.191	794.368	795.382	-8.828
342		Eukaryotic translation initiation factor 4 gamma 2 OS=Mus musculus GN=Eif4g2 PE=4 SV=1	tr|G3XA17|G3XA17_MOUSE	102105	1	41	GLSFLFPLLK	37	567.845	1133.68	1134.69	-7.687
343		Eukaryotic translation initiation factor 4 gamma 2 OS=Mus musculus GN=Eif4g2 PE=4 SV=1	tr|G3XA17|G3XA17_MOUSE	102105	1	41	GLSFLFPLLK	48.8	567.846	1133.68	1134.69	-6.4
344		Eukaryotic translation initiation factor 4 gamma 2 OS=Mus musculus GN=Eif4g2 PE=4 SV=1	tr|G3XA17|G3XA17_MOUSE	102105	1	41	GQLNADEISLRPAQSFLMNK	55.7	744.718	2231.13	2232.14	-2.799
345		Eukaryotic translation initiation factor 4 gamma 2 OS=Mus musculus GN=Eif4g2 PE=4 SV=1	tr|G3XA17|G3XA17_MOUSE	102105	1	41	GVILLIVDK	54.1	485.318	968.622	969.635	-5.324
346		Eukaryotic translation initiation factor 4 gamma 2 OS=Mus musculus GN=Eif4g2 PE=4 SV=1	tr|G3XA17|G3XA17_MOUSE	102105	1	41	HFLPEMLSK	25.7	551.291	1100.57	1101.58	-1.127
347		Eukaryotic translation initiation factor 4 gamma 2 OS=Mus musculus GN=Eif4g2 PE=4 SV=1	tr|G3XA17|G3XA17_MOUSE	102105	1	41	HFLPEMLSK	31.5	551.292	1100.57	1101.58	0.5611
348		Eukaryotic translation initiation factor 4 gamma 2 OS=Mus musculus GN=Eif4g2 PE=4 SV=1	tr|G3XA17|G3XA17_MOUSE	102105	1	41	KGQLNADEISLRPAQSFLMNK	31.3	590.814	2359.23	2360.24	-2.751
349		Eukaryotic translation initiation factor 4 gamma 2 OS=Mus musculus GN=Eif4g2 PE=4 SV=1	tr|G3XA17|G3XA17_MOUSE	102105	1	41	KGQLNADEISLRPAQSFLMNK	47.2	787.418	2359.23	2360.24	0.2847
350		Eukaryotic translation initiation factor 4 gamma 2 OS=Mus musculus GN=Eif4g2 PE=4 SV=1	tr|G3XA17|G3XA17_MOUSE	102105	1	41	LAEDAPNFDGPAAEGQPGQK	18.2	1006.46	2010.9	2011.94	-12.58
351		Eukaryotic translation initiation factor 4 gamma 2 OS=Mus musculus GN=Eif4g2 PE=4 SV=1	tr|G3XA17|G3XA17_MOUSE	102105	1	41	LAEDAPNFDGPAAEGQPGQK	132	1006.47	2010.93	2011.94	-0.07055
352		Eukaryotic translation initiation factor 4 gamma 2 OS=Mus musculus GN=Eif4g2 PE=4 SV=1	tr|G3XA17|G3XA17_MOUSE	102105	1	41	LAEDAPNFDGPAAEGQPGQK	28.6	671.309	2010.9	2011.94	-12.19
353		Eukaryotic translation initiation factor 4 gamma 2 OS=Mus musculus GN=Eif4g2 PE=4 SV=1	tr|G3XA17|G3XA17_MOUSE	102105	1	41	LAEDAPNFDGPAAEGQPGQK	79.6	1006.47	2010.93	2011.94	-0.5079
354		Eukaryotic translation initiation factor 4 gamma 2 OS=Mus musculus GN=Eif4g2 PE=4 SV=1	tr|G3XA17|G3XA17_MOUSE	102105	1	41	LAEDAPNFDGPAAEGQPGQK	48.1	1006.47	2010.92	2011.94	-3.768
355		Eukaryotic translation initiation factor 4 gamma 2 OS=Mus musculus GN=Eif4g2 PE=4 SV=1	tr|G3XA17|G3XA17_MOUSE	102105	1	41	LAEDAPNFDGPAAEGQPGQK	51	671.318	2010.93	2011.94	1.293
356		Eukaryotic translation initiation factor 4 gamma 2 OS=Mus musculus GN=Eif4g2 PE=4 SV=1	tr|G3XA17|G3XA17_MOUSE	102105	1	41	LAEDAPNFDGPAAEGQPGQK	69.3	1006.47	2010.92	2011.94	-1.959
357		Eukaryotic translation initiation factor 4 gamma 2 OS=Mus musculus GN=Eif4g2 PE=4 SV=1	tr|G3XA17|G3XA17_MOUSE	102105	1	41	LcLELLNVGVESK	52.5	737.402	1472.79	1473.8	-1.626	c2: Carbamidomethyl (+57.02)
358		Eukaryotic translation initiation factor 4 gamma 2 OS=Mus musculus GN=Eif4g2 PE=4 SV=1	tr|G3XA17|G3XA17_MOUSE	102105	1	41	LcLELLNVGVESK	58.2	737.402	1472.79	1473.8	-0.4993	c2: Carbamidomethyl (+57.02)
359		Eukaryotic translation initiation factor 4 gamma 2 OS=Mus musculus GN=Eif4g2 PE=4 SV=1	tr|G3XA17|G3XA17_MOUSE	102105	1	41	LcLELLNVGVESK	67.7	737.401	1472.79	1473.8	-2.263	c2: Carbamidomethyl (+57.02)
360		Eukaryotic translation initiation factor 4 gamma 2 OS=Mus musculus GN=Eif4g2 PE=4 SV=1	tr|G3XA17|G3XA17_MOUSE	102105	1	41	LDLIHESILHK	28.9	439.917	1316.73	1317.75	-12.85
361		Eukaryotic translation initiation factor 4 gamma 2 OS=Mus musculus GN=Eif4g2 PE=4 SV=1	tr|G3XA17|G3XA17_MOUSE	102105	1	41	LDLIHESILHK	26	659.379	1316.74	1317.75	-1.474
362		Eukaryotic translation initiation factor 4 gamma 2 OS=Mus musculus GN=Eif4g2 PE=4 SV=1	tr|G3XA17|G3XA17_MOUSE	102105	1	41	LDLIHESILHK	50	439.918	1316.73	1317.75	-11.02
363		Eukaryotic translation initiation factor 4 gamma 2 OS=Mus musculus GN=Eif4g2 PE=4 SV=1	tr|G3XA17|G3XA17_MOUSE	102105	1	41	LDLIHESILHK	50.8	439.919	1316.73	1317.75	-8.338
364		Eukaryotic translation initiation factor 4 gamma 2 OS=Mus musculus GN=Eif4g2 PE=4 SV=1	tr|G3XA17|G3XA17_MOUSE	102105	1	41	LDLIHESILHK	60.2	659.379	1316.74	1317.75	-1.625
365		Eukaryotic translation initiation factor 4 gamma 2 OS=Mus musculus GN=Eif4g2 PE=4 SV=1	tr|G3XA17|G3XA17_MOUSE	102105	1	41	LEVDIPLVK	22.2	513.316	1024.62	1025.62	-0.1189
366		Eukaryotic translation initiation factor 4 gamma 2 OS=Mus musculus GN=Eif4g2 PE=4 SV=1	tr|G3XA17|G3XA17_MOUSE	102105	1	41	LEVDIPLVK	28.8	513.314	1024.61	1025.62	-4.487
367		Eukaryotic translation initiation factor 4 gamma 2 OS=Mus musculus GN=Eif4g2 PE=4 SV=1	tr|G3XA17|G3XA17_MOUSE	102105	1	41	LEVDIPLVK	36.5	513.313	1024.61	1025.62	-5.911
368		Eukaryotic translation initiation factor 4 gamma 2 OS=Mus musculus GN=Eif4g2 PE=4 SV=1	tr|G3XA17|G3XA17_MOUSE	102105	1	41	LQDEFENR	41.3	525.746	1049.48	1050.49	-0.7634
369		Eukaryotic translation initiation factor 4 gamma 2 OS=Mus musculus GN=Eif4g2 PE=4 SV=1	tr|G3XA17|G3XA17_MOUSE	102105	1	41	LQDEFENR	53.6	525.746	1049.48	1050.49	0.4551
370		Eukaryotic translation initiation factor 4 gamma 2 OS=Mus musculus GN=Eif4g2 PE=4 SV=1	tr|G3XA17|G3XA17_MOUSE	102105	1	41	LQDREWLTELFQQSK	18.5	640.994	1919.96	1920.98	-7.438
371		Eukaryotic translation initiation factor 4 gamma 2 OS=Mus musculus GN=Eif4g2 PE=4 SV=1	tr|G3XA17|G3XA17_MOUSE	102105	1	41	LQDREWLTELFQQSK	50.9	640.995	1919.96	1920.98	-5.876
372		Eukaryotic translation initiation factor 4 gamma 2 OS=Mus musculus GN=Eif4g2 PE=4 SV=1	tr|G3XA17|G3XA17_MOUSE	102105	1	41	LQPQITMIPPSAQPPR	27.2	887.49	1772.97	1773.97	2.457
373		Eukaryotic translation initiation factor 4 gamma 2 OS=Mus musculus GN=Eif4g2 PE=4 SV=1	tr|G3XA17|G3XA17_MOUSE	102105	1	41	LQPQITMIPPSAQPPR	27.5	887.486	1772.96	1773.97	-1.884
374		Eukaryotic translation initiation factor 4 gamma 2 OS=Mus musculus GN=Eif4g2 PE=4 SV=1	tr|G3XA17|G3XA17_MOUSE	102105	1	41	LTEAVVTDYLNSGNANDAVSGVR	14.6	1183.09	2364.16	2365.16	3.128
375		Eukaryotic translation initiation factor 4 gamma 2 OS=Mus musculus GN=Eif4g2 PE=4 SV=1	tr|G3XA17|G3XA17_MOUSE	102105	1	41	LTEAVVTDYLnSGNANDAVSGVR	22.2	1183.57	2365.13	2366.15	-2.636		n11: Deamidated (+0.98)
376		Eukaryotic translation initiation factor 4 gamma 2 OS=Mus musculus GN=Eif4g2 PE=4 SV=1	tr|G3XA17|G3XA17_MOUSE	102105	1	41	LTEAVVTDYLNSGNANDAVSGVR	22.9	1183.09	2364.17	2365.16	7.872
377		Eukaryotic translation initiation factor 4 gamma 2 OS=Mus musculus GN=Eif4g2 PE=4 SV=1	tr|G3XA17|G3XA17_MOUSE	102105	1	41	LTEAVVTDYLNSGNANDAVSGVR	16	1183.08	2364.15	2365.16	-3.595
378		Eukaryotic translation initiation factor 4 gamma 2 OS=Mus musculus GN=Eif4g2 PE=4 SV=1	tr|G3XA17|G3XA17_MOUSE	102105	1	41	LTEAVVTDYLnSGnANDAVSGVR	37.3	1184.08	2366.14	2367.13	6.001		n11: Deamidated (+0.98), n14: Deamidated (+0.98)
379		Eukaryotic translation initiation factor 4 gamma 2 OS=Mus musculus GN=Eif4g2 PE=4 SV=1	tr|G3XA17|G3XA17_MOUSE	102105	1	41	LTEAVVTDYLNSGNANDAVSGVR	19.8	1183.08	2364.14	2365.16	-4.821
380		Eukaryotic translation initiation factor 4 gamma 2 OS=Mus musculus GN=Eif4g2 PE=4 SV=1	tr|G3XA17|G3XA17_MOUSE	102105	1	41	LTEAVVTDYLNSGNANDAVSGVR	26.1	1183.08	2364.14	2365.16	-6.74
381		Eukaryotic translation initiation factor 4 gamma 2 OS=Mus musculus GN=Eif4g2 PE=4 SV=1	tr|G3XA17|G3XA17_MOUSE	102105	1	41	LTEAVVTDYLnSGNANDAVSGVR	41.5	1183.58	2365.14	2366.15	0.7278		n11: Deamidated (+0.98)
382		Eukaryotic translation initiation factor 4 gamma 2 OS=Mus musculus GN=Eif4g2 PE=4 SV=1	tr|G3XA17|G3XA17_MOUSE	102105	1	41	LTEAVVTDYLnSGNANDAVSGVR	42.2	1183.58	2365.14	2366.15	-0.7599		n11: Deamidated (+0.98)
383		Eukaryotic translation initiation factor 4 gamma 2 OS=Mus musculus GN=Eif4g2 PE=4 SV=1	tr|G3XA17|G3XA17_MOUSE	102105	1	41	LTEAVVTDYLNSGNANDAVSGVR	37.3	1183.09	2364.16	2365.16	1.809
384		Eukaryotic translation initiation factor 4 gamma 2 OS=Mus musculus GN=Eif4g2 PE=4 SV=1	tr|G3XA17|G3XA17_MOUSE	102105	1	41	LTEAVVTDYLNSGNANDAVSGVR	51.6	789.06	2364.16	2365.16	0.8127
385		Eukaryotic translation initiation factor 4 gamma 2 OS=Mus musculus GN=Eif4g2 PE=4 SV=1	tr|G3XA17|G3XA17_MOUSE	102105	1	41	LTEAVVTDYLNSGNANDAVSGVR	55.8	1183.09	2364.17	2365.16	6.383
386		Eukaryotic translation initiation factor 4 gamma 2 OS=Mus musculus GN=Eif4g2 PE=4 SV=1	tr|G3XA17|G3XA17_MOUSE	102105	1	41	LTEAVVTDYLNSGNANDAVSGVR	64.3	1183.09	2364.16	2365.16	0.9293
387		Eukaryotic translation initiation factor 4 gamma 2 OS=Mus musculus GN=Eif4g2 PE=4 SV=1	tr|G3XA17|G3XA17_MOUSE	102105	1	41	McSLMLSK	21.5	485.234	968.453	969.457	3.635	c2: Carbamidomethyl (+57.02)
388		Eukaryotic translation initiation factor 4 gamma 2 OS=Mus musculus GN=Eif4g2 PE=4 SV=1	tr|G3XA17|G3XA17_MOUSE	102105	1	41	mcSLMLSK	27.1	493.23	984.446	985.452	2.019	c2: Carbamidomethyl (+57.02)	m1: Oxidation (+15.99)
389		Eukaryotic translation initiation factor 4 gamma 2 OS=Mus musculus GN=Eif4g2 PE=4 SV=1	tr|G3XA17|G3XA17_MOUSE	102105	1	41	MDRDPLGGLADMFGQmPGSGIGTGPGVIQDR	24.4	1054.5	3160.49	3161.48	3.757		m16: Oxidation (+15.99)
390		Eukaryotic translation initiation factor 4 gamma 2 OS=Mus musculus GN=Eif4g2 PE=4 SV=1	tr|G3XA17|G3XA17_MOUSE	102105	1	41	MDRDPLGGLADMFGQMPGSGIGTGPGVIQDR	36.1	1049.17	3144.49	3145.49	1.991
391		Eukaryotic translation initiation factor 4 gamma 2 OS=Mus musculus GN=Eif4g2 PE=4 SV=1	tr|G3XA17|G3XA17_MOUSE	102105	1	41	MDRDPLGGLADMFGQMPGSGIGTGPGVIQDR	66	1049.17	3144.5	3145.49	7.217
392		Eukaryotic translation initiation factor 4 gamma 2 OS=Mus musculus GN=Eif4g2 PE=4 SV=1	tr|G3XA17|G3XA17_MOUSE	102105	1	41	MLEILEGK	37.3	466.757	931.499	932.512	-6.93
393		Eukaryotic translation initiation factor 4 gamma 2 OS=Mus musculus GN=Eif4g2 PE=4 SV=1	tr|G3XA17|G3XA17_MOUSE	102105	1	41	mLPEIDQNK	14.8	552.275	1102.53	1103.54	1.561		m1: Oxidation (+15.99)
394		Eukaryotic translation initiation factor 4 gamma 2 OS=Mus musculus GN=Eif4g2 PE=4 SV=1	tr|G3XA17|G3XA17_MOUSE	102105	1	41	MLPEIDQNK	54.4	544.276	1086.54	1087.55	-0.5167
395		Eukaryotic translation initiation factor 4 gamma 2 OS=Mus musculus GN=Eif4g2 PE=4 SV=1	tr|G3XA17|G3XA17_MOUSE	102105	1	41	NDFFLEGPFmPPR	22.9	791.873	1581.73	1582.74	2.125		m10: Oxidation (+15.99)
396		Eukaryotic translation initiation factor 4 gamma 2 OS=Mus musculus GN=Eif4g2 PE=4 SV=1	tr|G3XA17|G3XA17_MOUSE	102105	1	41	NDFFLEGPFMPPR	23	783.875	1565.74	1566.74	0.9689
397		Eukaryotic translation initiation factor 4 gamma 2 OS=Mus musculus GN=Eif4g2 PE=4 SV=1	tr|G3XA17|G3XA17_MOUSE	102105	1	41	NDFFLEGPFMPPR	28.8	522.912	1565.71	1566.74	-12.53
398		Eukaryotic translation initiation factor 4 gamma 2 OS=Mus musculus GN=Eif4g2 PE=4 SV=1	tr|G3XA17|G3XA17_MOUSE	102105	1	41	NDFFLEGPFMPPR	41.2	783.874	1565.73	1566.74	-0.0906
399		Eukaryotic translation initiation factor 4 gamma 2 OS=Mus musculus GN=Eif4g2 PE=4 SV=1	tr|G3XA17|G3XA17_MOUSE	102105	1	41	NDFFLEGPFMPPR	40	783.873	1565.73	1566.74	-1.929
400		Eukaryotic translation initiation factor 4 gamma 2 OS=Mus musculus GN=Eif4g2 PE=4 SV=1	tr|G3XA17|G3XA17_MOUSE	102105	1	41	NDFFLEGPFMPPR	42.9	783.873	1565.73	1566.74	-1.584
401		Eukaryotic translation initiation factor 4 gamma 2 OS=Mus musculus GN=Eif4g2 PE=4 SV=1	tr|G3XA17|G3XA17_MOUSE	102105	1	41	NDFFLEGPFMPPR	51.1	783.874	1565.73	1566.74	-0.18
402		Eukaryotic translation initiation factor 4 gamma 2 OS=Mus musculus GN=Eif4g2 PE=4 SV=1	tr|G3XA17|G3XA17_MOUSE	102105	1	41	nDFFLEGPFMPPR	46.4	784.37	1566.73	1567.73	5.436		n1: Deamidated (+0.98)
403		Eukaryotic translation initiation factor 4 gamma 2 OS=Mus musculus GN=Eif4g2 PE=4 SV=1	tr|G3XA17|G3XA17_MOUSE	102105	1	41	NDFFLEGPFMPPR	50.4	783.874	1565.73	1566.74	-0.06507
404		Eukaryotic translation initiation factor 4 gamma 2 OS=Mus musculus GN=Eif4g2 PE=4 SV=1	tr|G3XA17|G3XA17_MOUSE	102105	1	41	NDFFLEGPFMPPR	57.8	783.874	1565.73	1566.74	-0.07783
405		Eukaryotic translation initiation factor 4 gamma 2 OS=Mus musculus GN=Eif4g2 PE=4 SV=1	tr|G3XA17|G3XA17_MOUSE	102105	1	41	NVDVYDK	26.8	426.707	851.4	852.41	-3.217
406		Eukaryotic translation initiation factor 4 gamma 2 OS=Mus musculus GN=Eif4g2 PE=4 SV=1	tr|G3XA17|G3XA17_MOUSE	102105	1	41	NVDVYDKR	40.4	504.757	1007.5	1008.51	-3.413
407		Eukaryotic translation initiation factor 4 gamma 2 OS=Mus musculus GN=Eif4g2 PE=4 SV=1	tr|G3XA17|G3XA17_MOUSE	102105	1	41	NVDVYDKR	53.6	504.757	1007.5	1008.51	-3.532
408		Eukaryotic translation initiation factor 4 gamma 2 OS=Mus musculus GN=Eif4g2 PE=4 SV=1	tr|G3XA17|G3XA17_MOUSE	102105	1	41	qLLLSFKPVMQK	44.8	707.912	1413.81	1414.81	2.224		n-term: Gln->pyro-Glu (-17.03)
409		Eukaryotic translation initiation factor 4 gamma 2 OS=Mus musculus GN=Eif4g2 PE=4 SV=1	tr|G3XA17|G3XA17_MOUSE	102105	1	41	QLLLSFKPVMQK	43.4	477.949	1430.83	1431.84	-4.72
410		Eukaryotic translation initiation factor 4 gamma 2 OS=Mus musculus GN=Eif4g2 PE=4 SV=1	tr|G3XA17|G3XA17_MOUSE	102105	1	41	QLLLSFKPVMQK	49.5	716.422	1430.83	1431.84	-2.278
411		Eukaryotic translation initiation factor 4 gamma 2 OS=Mus musculus GN=Eif4g2 PE=4 SV=1	tr|G3XA17|G3XA17_MOUSE	102105	1	41	SLMDQYFAR	15.7	565.768	1129.52	1130.53	-0.2848
412		Eukaryotic translation initiation factor 4 gamma 2 OS=Mus musculus GN=Eif4g2 PE=4 SV=1	tr|G3XA17|G3XA17_MOUSE	102105	1	41	SLMDQYFAR	34.9	565.768	1129.52	1130.53	-1.771
413		Eukaryotic translation initiation factor 4 gamma 2 OS=Mus musculus GN=Eif4g2 PE=4 SV=1	tr|G3XA17|G3XA17_MOUSE	102105	1	41	SLMDQYFAR	61.8	565.769	1129.52	1130.53	0.05135
414		Eukaryotic translation initiation factor 4 gamma 2 OS=Mus musculus GN=Eif4g2 PE=4 SV=1	tr|G3XA17|G3XA17_MOUSE	102105	1	41	SYLAQFAAR	50.5	513.772	1025.53	1026.54	-0.4305
415		Eukaryotic translation initiation factor 4 gamma 2 OS=Mus musculus GN=Eif4g2 PE=4 SV=1	tr|G3XA17|G3XA17_MOUSE	102105	1	41	TAGNSEFLGK	37.9	512.256	1022.5	1023.51	-5.376
416		Eukaryotic translation initiation factor 4 gamma 2 OS=Mus musculus GN=Eif4g2 PE=4 SV=1	tr|G3XA17|G3XA17_MOUSE	102105	1	41	TQTPPLGQTPQLGLK	48.9	789.948	1577.88	1578.89	2.418
417		Eukaryotic translation initiation factor 4 gamma 2 OS=Mus musculus GN=Eif4g2 PE=4 SV=1	tr|G3XA17|G3XA17_MOUSE	102105	1	41	TQTPPLGQTPQLGLK	57.7	789.949	1577.88	1578.89	2.811
418		Eukaryotic translation initiation factor 4 gamma 2 OS=Mus musculus GN=Eif4g2 PE=4 SV=1	tr|G3XA17|G3XA17_MOUSE	102105	1	41	TQTPPLGQTPQLGLK	64.3	789.948	1577.88	1578.89	1.975
419		Eukaryotic translation initiation factor 4 gamma 2 OS=Mus musculus GN=Eif4g2 PE=4 SV=1	tr|G3XA17|G3XA17_MOUSE	102105	1	41	VIILSLDR	48.3	464.792	927.57	928.583	-6.076
420		Eukaryotic translation initiation factor 4 gamma 2 OS=Mus musculus GN=Eif4g2 PE=4 SV=1	tr|G3XA17|G3XA17_MOUSE	102105	1	41	VIILSLDRSDEDK	23.8	501.605	1501.79	1502.81	-4.823
421		Eukaryotic translation initiation factor 4 gamma 2 OS=Mus musculus GN=Eif4g2 PE=4 SV=1	tr|G3XA17|G3XA17_MOUSE	102105	1	41	VIILSLDRSDEDK	26.5	751.903	1501.79	1502.81	-4.539
422		Eukaryotic translation initiation factor 4 gamma 2 OS=Mus musculus GN=Eif4g2 PE=4 SV=1	tr|G3XA17|G3XA17_MOUSE	102105	1	41	YSSLYAQLcLR	37.8	687.349	1372.68	1373.69	1.284	c9: Carbamidomethyl (+57.02)
423		Eukaryotic translation initiation factor 4 gamma 2 OS=Mus musculus GN=Eif4g2 PE=4 SV=1	tr|G3XA17|G3XA17_MOUSE	102105	1	41	YSSLYAQLcLR	49	687.349	1372.68	1373.69	1.561	c9: Carbamidomethyl (+57.02)
424		COP9 signalosome complex subunit 2 OS=Mus musculus GN=Cops2 PE=1 SV=1	sp|P61202|CSN2_MOUSE	51599.7	1	7	ALYEQSLHIK	58.6	601.332	1200.65	1201.66	-0.4344
425		COP9 signalosome complex subunit 2 OS=Mus musculus GN=Cops2 PE=1 SV=1	sp|P61202|CSN2_MOUSE	51599.7	1	7	IDQVNQLLELDHQK	26.7	846.949	1691.88	1692.89	-0.7454
426		COP9 signalosome complex subunit 2 OS=Mus musculus GN=Cops2 PE=1 SV=1	sp|P61202|CSN2_MOUSE	51599.7	1	7	IDQVNQLLELDHQK	55.4	564.966	1691.88	1692.89	-4.677
427		COP9 signalosome complex subunit 2 OS=Mus musculus GN=Cops2 PE=1 SV=1	sp|P61202|CSN2_MOUSE	51599.7	1	7	LYLEREEYGK	15.3	650.331	1298.65	1299.66	-3.172
428		COP9 signalosome complex subunit 2 OS=Mus musculus GN=Cops2 PE=1 SV=1	sp|P61202|CSN2_MOUSE	51599.7	1	7	SAIPHPLIMGVIR	42.2	468.608	1402.8	1403.82	-6.816
429		COP9 signalosome complex subunit 2 OS=Mus musculus GN=Cops2 PE=1 SV=1	sp|P61202|CSN2_MOUSE	51599.7	1	7	SAIPHPLIMGVIR	45.8	468.609	1402.8	1403.82	-5.918
430		COP9 signalosome complex subunit 2 OS=Mus musculus GN=Cops2 PE=1 SV=1	sp|P61202|CSN2_MOUSE	51599.7	1	7	SINSILDYISTSK	32.1	720.882	1439.75	1440.76	-0.7232
431		COP9 signalosome complex subunit 2 OS=Mus musculus GN=Cops2 PE=1 SV=1	sp|P61202|CSN2_MOUSE	51599.7	1	7	WTNQLNSLNQAVVSK	38.2	851.449	1700.88	1701.89	-0.9413
432		COP9 signalosome complex subunit 2 OS=Mus musculus GN=Cops2 PE=1 SV=1	sp|P61202|CSN2_MOUSE	51599.7	1	7	YLVLANMLMK	32.3	598.331	1194.65	1195.66	-2.611
433		Pre-mRNA-processing factor 6 OS=Mus musculus GN=Prpf6 PE=2 SV=1	sp|Q91YR7|PRP6_MOUSE	106724	1	20	AAELETDIR	39.7	509.265	1016.52	1017.52	1.453
434		Pre-mRNA-processing factor 6 OS=Mus musculus GN=Prpf6 PE=2 SV=1	sp|Q91YR7|PRP6_MOUSE	106724	1	20	AAVELEEPEDAR	18.9	664.82	1327.62	1328.63	-0.6638
435		Pre-mRNA-processing factor 6 OS=Mus musculus GN=Prpf6 PE=2 SV=1	sp|Q91YR7|PRP6_MOUSE	106724	1	20	AEVLWLMGAK	34.8	559.305	1116.6	1117.61	-3.688
436		Pre-mRNA-processing factor 6 OS=Mus musculus GN=Prpf6 PE=2 SV=1	sp|Q91YR7|PRP6_MOUSE	106724	1	20	AIYAYALQVFPSK	51.8	735.905	1469.79	1470.8	1.943
437		Pre-mRNA-processing factor 6 OS=Mus musculus GN=Prpf6 PE=2 SV=1	sp|Q91YR7|PRP6_MOUSE	106724	1	20	EQWIQDAEEcDR	48.7	789.829	1577.64	1578.65	1.168	c10: Carbamidomethyl (+57.02)
438		Pre-mRNA-processing factor 6 OS=Mus musculus GN=Prpf6 PE=2 SV=1	sp|Q91YR7|PRP6_MOUSE	106724	1	20	ESLEALLQR	53.5	529.796	1057.58	1058.58	-0.02073
439		Pre-mRNA-processing factor 6 OS=Mus musculus GN=Prpf6 PE=2 SV=1	sp|Q91YR7|PRP6_MOUSE	106724	1	20	ETNPHHPPAWIASAR	43	561.948	1682.82	1683.84	-3.859
440		Pre-mRNA-processing factor 6 OS=Mus musculus GN=Prpf6 PE=2 SV=1	sp|Q91YR7|PRP6_MOUSE	106724	1	20	FELQHGTEEQQEEVR	61.6	620.29	1857.85	1858.86	-0.5691
441		Pre-mRNA-processing factor 6 OS=Mus musculus GN=Prpf6 PE=2 SV=1	sp|Q91YR7|PRP6_MOUSE	106724	1	20	FELQHGTEEQQEEVRK	16	662.986	1985.94	1986.95	-3.633
442		Pre-mRNA-processing factor 6 OS=Mus musculus GN=Prpf6 PE=2 SV=1	sp|Q91YR7|PRP6_MOUSE	106724	1	20	FELQHGTEEQQEEVRK	75.7	662.987	1985.94	1986.95	-2.41
443		Pre-mRNA-processing factor 6 OS=Mus musculus GN=Prpf6 PE=2 SV=1	sp|Q91YR7|PRP6_MOUSE	106724	1	20	GQIEEQGELMEK	12.4	695.828	1389.64	1390.65	-3.022
444		Pre-mRNA-processing factor 6 OS=Mus musculus GN=Prpf6 PE=2 SV=1	sp|Q91YR7|PRP6_MOUSE	106724	1	20	GQIEEQGELMEK	35.4	695.829	1389.64	1390.65	-1.655
445		Pre-mRNA-processing factor 6 OS=Mus musculus GN=Prpf6 PE=2 SV=1	sp|Q91YR7|PRP6_MOUSE	106724	1	20	HGELWcAVSK	34.5	593.784	1185.55	1186.57	-6.014	c6: Carbamidomethyl (+57.02)
446		Pre-mRNA-processing factor 6 OS=Mus musculus GN=Prpf6 PE=2 SV=1	sp|Q91YR7|PRP6_MOUSE	106724	1	20	HIWITAAK	25.1	470.272	938.53	939.541	-3.77
447		Pre-mRNA-processing factor 6 OS=Mus musculus GN=Prpf6 PE=2 SV=1	sp|Q91YR7|PRP6_MOUSE	106724	1	20	IDSDLGDAWAFFYK	14.3	824.387	1646.76	1647.77	-1.009
448		Pre-mRNA-processing factor 6 OS=Mus musculus GN=Prpf6 PE=2 SV=1	sp|Q91YR7|PRP6_MOUSE	106724	1	20	LEEAnGNTQMVEK	34.3	732.336	1462.66	1463.67	-2.581		n5: Deamidated (+0.98)
449		Pre-mRNA-processing factor 6 OS=Mus musculus GN=Prpf6 PE=2 SV=1	sp|Q91YR7|PRP6_MOUSE	106724	1	20	LEEANGNTQMVEK	40.5	731.843	1461.67	1462.68	-3.406
450		Pre-mRNA-processing factor 6 OS=Mus musculus GN=Prpf6 PE=2 SV=1	sp|Q91YR7|PRP6_MOUSE	106724	1	20	LESENNEYER	15.9	641.779	1281.54	1282.55	-2.746
451		Pre-mRNA-processing factor 6 OS=Mus musculus GN=Prpf6 PE=2 SV=1	sp|Q91YR7|PRP6_MOUSE	106724	1	20	LESENNEYER	59.4	641.781	1281.55	1282.55	0.09205
452		Pre-mRNA-processing factor 6 OS=Mus musculus GN=Prpf6 PE=2 SV=1	sp|Q91YR7|PRP6_MOUSE	106724	1	20	LETYENAR	25	498.242	994.469	995.479	-3.116
453		Pre-mRNA-processing factor 6 OS=Mus musculus GN=Prpf6 PE=2 SV=1	sp|Q91YR7|PRP6_MOUSE	106724	1	20	LSQVSDSVSGQTVVDPK	63.8	873.448	1744.88	1745.89	-1.261
454		Pre-mRNA-processing factor 6 OS=Mus musculus GN=Prpf6 PE=2 SV=1	sp|Q91YR7|PRP6_MOUSE	106724	1	20	LTPVPDSFFAK	46.4	611.328	1220.64	1221.65	-1.557
455		Pre-mRNA-processing factor 6 OS=Mus musculus GN=Prpf6 PE=2 SV=1	sp|Q91YR7|PRP6_MOUSE	106724	1	20	NPGLWLESVR	48.4	585.816	1169.62	1170.63	-0.9072
456		Pre-mRNA-processing factor 6 OS=Mus musculus GN=Prpf6 PE=2 SV=1	sp|Q91YR7|PRP6_MOUSE	106724	1	20	WLAGDVPAAR	40.7	528.285	1054.55	1055.56	-1.499
457		Pre-mRNA-processing factor 6 OS=Mus musculus GN=Prpf6 PE=2 SV=1	sp|Q91YR7|PRP6_MOUSE	106724	1	20	WLAGDVPAAR	44.5	528.285	1054.56	1055.56	0.2255
458		Protein SDE2 homolog OS=Mus musculus GN=Sde2 PE=1 SV=1	sp|Q8K1J5|SDE2_MOUSE	48579.7	1	8	cELMVLGLK	57.5	531.785	1061.56	1062.57	-4.946	c1: Carbamidomethyl (+57.02)
459		Protein SDE2 homolog OS=Mus musculus GN=Sde2 PE=1 SV=1	sp|Q8K1J5|SDE2_MOUSE	48579.7	1	8	cGGTLQER	13.8	460.715	919.415	920.426	-3.494	c1: Carbamidomethyl (+57.02)
460		Protein SDE2 homolog OS=Mus musculus GN=Sde2 PE=1 SV=1	sp|Q8K1J5|SDE2_MOUSE	48579.7	1	8	LAEPAHcFTSPDYQR	90.6	597.944	1790.81	1791.81	2.739	c7: Carbamidomethyl (+57.02)
461		Protein SDE2 homolog OS=Mus musculus GN=Sde2 PE=1 SV=1	sp|Q8K1J5|SDE2_MOUSE	48579.7	1	8	LAEPAHcFTSPDYQR	30.9	896.41	1790.8	1791.81	0.1363	c7: Carbamidomethyl (+57.02)
462		Protein SDE2 homolog OS=Mus musculus GN=Sde2 PE=1 SV=1	sp|Q8K1J5|SDE2_MOUSE	48579.7	1	8	LAEPAHcFTSPDYQR	82.6	597.942	1790.8	1791.81	-0.693	c7: Carbamidomethyl (+57.02)
463		Protein SDE2 homolog OS=Mus musculus GN=Sde2 PE=1 SV=1	sp|Q8K1J5|SDE2_MOUSE	48579.7	1	8	LAEPAHcFTSPDYQR	41.8	597.941	1790.8	1791.81	-1.781	c7: Carbamidomethyl (+57.02)
464		Protein SDE2 homolog OS=Mus musculus GN=Sde2 PE=1 SV=1	sp|Q8K1J5|SDE2_MOUSE	48579.7	1	8	LQcPVTEPGQGILENTGTEPGETSDK	80.3	919.769	2756.29	2757.29	1.733	c3: Carbamidomethyl (+57.02)
465		Protein SDE2 homolog OS=Mus musculus GN=Sde2 PE=1 SV=1	sp|Q8K1J5|SDE2_MOUSE	48579.7	1	8	LQcPVTEPGQGILENTGTEPGETSDK	38.5	919.77	2756.29	2757.29	2.897	c3: Carbamidomethyl (+57.02)
466		Protein SDE2 homolog OS=Mus musculus GN=Sde2 PE=1 SV=1	sp|Q8K1J5|SDE2_MOUSE	48579.7	1	8	LQcPVTEPGQGILENTGTEPGETSDK	37	919.767	2756.28	2757.29	-0.813	c3: Carbamidomethyl (+57.02)
467		Protein SDE2 homolog OS=Mus musculus GN=Sde2 PE=1 SV=1	sp|Q8K1J5|SDE2_MOUSE	48579.7	1	8	MVSAEITETR	34.7	568.785	1135.55	1136.56	0.5438
468		Protein SDE2 homolog OS=Mus musculus GN=Sde2 PE=1 SV=1	sp|Q8K1J5|SDE2_MOUSE	48579.7	1	8	qcHEMAER	25.7	522.202	1042.39	1043.4	-6.083	c2: Carbamidomethyl (+57.02)	n-term: Gln->pyro-Glu (-17.03)
469		Protein SDE2 homolog OS=Mus musculus GN=Sde2 PE=1 SV=1	sp|Q8K1J5|SDE2_MOUSE	48579.7	1	8	TVTDPEETPAR	40.8	608.294	1214.57	1215.59	-3.638
470		Protein SDE2 homolog OS=Mus musculus GN=Sde2 PE=1 SV=1	sp|Q8K1J5|SDE2_MOUSE	48579.7	1	8	TVTDPEETPARK	42.7	448.562	1342.66	1343.68	-6.756
471		Protein SDE2 homolog OS=Mus musculus GN=Sde2 PE=1 SV=1	sp|Q8K1J5|SDE2_MOUSE	48579.7	1	8	TVTDPEETPARK	46.4	672.343	1342.67	1343.68	-1.847
472		Protein SDE2 homolog OS=Mus musculus GN=Sde2 PE=1 SV=1	sp|Q8K1J5|SDE2_MOUSE	48579.7	1	8	TVTDPEETPARK	60.1	448.564	1342.67	1343.68	-1.085
473		Q3UH99|SHSA6_MOUSE-DECOY	Q3UH99|SHSA6_MOUSE-DECOY	0	0.837	1	GGRALAGGARR	25.4	521.309	1040.6	1041.6	7.563
474		Q3UH99|SHSA6_MOUSE-DECOY	Q3UH99|SHSA6_MOUSE-DECOY	0	0.837	1	GGRALAGGARR	16.4	521.305	1040.6	1041.6	0.6126
475		Protein spire homolog 2 OS=Mus musculus GN=Spire2 PE=2 SV=1	sp|Q8K1S6|SPIR2_MOUSE	80209.8	0.869	1	ILEEIKQER	32.5	579.323	1156.63	1157.65	-11.82
476		F8WIA1|F8WIA1_MOUSE-DECOY	F8WIA1|F8WIA1_MOUSE-DECOY	0	0.993	1	LTDLEnqLRAnTqK	23.6	549.932	1646.77	1647.81	-15.7		n6: Deamidated (+0.98), q7: Deamidated (+0.98), n11: Deamidated (+0.98), q13: Deamidated (+0.98)
477		F8WIA1|F8WIA1_MOUSE-DECOY	F8WIA1|F8WIA1_MOUSE-DECOY	0	0.993	1	qLSAKEEDADKRFESER	0.28	1011.47	2020.94	2021.94	0.6778		q1: Deamidated (+0.98), n-term: Gln->pyro-Glu (-17.03)
478		F8WIA1|F8WIA1_MOUSE-DECOY	F8WIA1|F8WIA1_MOUSE-DECOY	0	0.993	1	TLNSIqPTASPEK	18.5	693.85	1385.69	1386.71	-12.82		q6: Deamidated (+0.98)
479		ATP-dependent Clp protease ATP-binding subunit clpX-like, mitochondrial OS=Mus musculus GN=Clpx PE=1 SV=2	sp|Q9JHS4|CLPX_MOUSE	69229.5	0.943	1	SGESNTHQDIEEK	21.9	737.319	1472.62	1473.65	-9.257
480		Q9WVC6|SGK1_MOUSE-DECOY	Q9WVC6|SGK1_MOUSE-DECOY	0	0.869	1	LISQVEAHK	13.3	512.792	1023.57	1024.58	-1.934
481		Q9WVC6|SGK1_MOUSE-DECOY	Q9WVC6|SGK1_MOUSE-DECOY	0	0.869	1	LISQVEAHK	18.5	512.792	1023.57	1024.58	-1.446
482		DCN1-like protein 5 OS=Mus musculus GN=Dcun1d5 PE=2 SV=1	sp|Q9CXV9|DCNL5_MOUSE	27579.5	1	2	GMTSLQcDcTEK	37.7	715.29	1428.57	1429.58	-2.189	c7: Carbamidomethyl (+57.02), c9: Carbamidomethyl (+57.02)
483		DCN1-like protein 5 OS=Mus musculus GN=Dcun1d5 PE=2 SV=1	sp|Q9CXV9|DCNL5_MOUSE	27579.5	1	2	LISGEEDFSR	29.3	576.779	1151.54	1152.55	-2.865
484		DAZ-associated protein 1 OS=Mus musculus GN=Dazap1 PE=2 SV=2	sp|Q9JII5|DAZP1_MOUSE,tr|Q3UGB5|Q3UGB5_MOUSE	43213.9	1	4	FKDPNcVGTVLASRPHTLDGR	75.6	585.804	2339.19	2340.19	1.851	c6: Carbamidomethyl (+57.02)
485		DAZ-associated protein 1 OS=Mus musculus GN=Dazap1 PE=2 SV=2	sp|Q9JII5|DAZP1_MOUSE,tr|Q3UGB5|Q3UGB5_MOUSE	43213.9	1	4	IFVGGIPHNcGETELR	31.5	899.949	1797.88	1798.89	0.3248	c10: Carbamidomethyl (+57.02)
486		DAZ-associated protein 1 OS=Mus musculus GN=Dazap1 PE=2 SV=2	sp|Q9JII5|DAZP1_MOUSE,tr|Q3UGB5|Q3UGB5_MOUSE	43213.9	1	4	IFVGGIPHNcGETELR	44.2	600.301	1797.88	1798.89	-0.6848	c10: Carbamidomethyl (+57.02)
487		DAZ-associated protein 1 OS=Mus musculus GN=Dazap1 PE=2 SV=2	sp|Q9JII5|DAZP1_MOUSE,tr|Q3UGB5|Q3UGB5_MOUSE	43213.9	1	4	IFVGGIPHNcGETELR	59.3	600.299	1797.88	1798.89	-4.154	c10: Carbamidomethyl (+57.02)
488		DAZ-associated protein 1 OS=Mus musculus GN=Dazap1 PE=2 SV=2	sp|Q9JII5|DAZP1_MOUSE,tr|Q3UGB5|Q3UGB5_MOUSE	43213.9	1	4	LFVGGLDWSTTQETLR	30.1	911.978	1821.94	1822.93	8.6
489		DAZ-associated protein 1 OS=Mus musculus GN=Dazap1 PE=2 SV=2	sp|Q9JII5|DAZP1_MOUSE,tr|Q3UGB5|Q3UGB5_MOUSE	43213.9	1	4	LFVGGLDWSTTQETLR	100	911.968	1821.92	1822.93	-2.173
490		DAZ-associated protein 1 OS=Mus musculus GN=Dazap1 PE=2 SV=2	sp|Q9JII5|DAZP1_MOUSE,tr|Q3UGB5|Q3UGB5_MOUSE	43213.9	1	4	NQAPGQPGASQWGSR	43.9	770.865	1539.71	1540.73	-2.026
491		DmX-like protein 1 OS=Mus musculus GN=Dmxl1 PE=1 SV=1	sp|Q6PNC0|DMXL1_MOUSE	336011	1	6	AILSHLVK	22.4	440.782	879.55	880.562	-5.044
492		DmX-like protein 1 OS=Mus musculus GN=Dmxl1 PE=1 SV=1	sp|Q6PNC0|DMXL1_MOUSE	336011	1	6	IAASYGNVISVFEPVSLPK	15.3	996.047	1990.08	1991.08	1.194
493		DmX-like protein 1 OS=Mus musculus GN=Dmxl1 PE=1 SV=1	sp|Q6PNC0|DMXL1_MOUSE	336011	1	6	LLYELSNPEISK	11.9	703.382	1404.75	1405.76	-0.5136
494		DmX-like protein 1 OS=Mus musculus GN=Dmxl1 PE=1 SV=1	sp|Q6PNC0|DMXL1_MOUSE	336011	1	6	LLYELSNPEISK	26.1	703.381	1404.75	1405.76	-1.68
495		DmX-like protein 1 OS=Mus musculus GN=Dmxl1 PE=1 SV=1	sp|Q6PNC0|DMXL1_MOUSE	336011	1	6	QAHDAVNTEEcSLAQQNK	13.5	1021.96	2041.9	2042.92	-6.694	c11: Carbamidomethyl (+57.02)
496		DmX-like protein 1 OS=Mus musculus GN=Dmxl1 PE=1 SV=1	sp|Q6PNC0|DMXL1_MOUSE	336011	1	6	SGQFFLDSIAHNITWDPAGNR	29.8	782.711	2345.11	2346.13	-4.006
497		DmX-like protein 1 OS=Mus musculus GN=Dmxl1 PE=1 SV=1	sp|Q6PNC0|DMXL1_MOUSE	336011	1	6	VDPVGPLSFSGGVSELAR	62.3	893.971	1785.93	1786.93	0.6705
498		DmX-like protein 1 OS=Mus musculus GN=Dmxl1 PE=1 SV=1	sp|Q6PNC0|DMXL1_MOUSE	336011	1	6	VLGIGSPASELSSSSINAHHDPFLR	42.4	648.586	2590.31	2591.32	-0.1906
499		PCNA-associated factor OS=Mus musculus GN=Paf PE=2 SV=1	sp|Q9CQX4|PAF15_MOUSE	11993.5	1	2	VLGSSTFVTNSSSSSR	48.9	808.401	1614.79	1615.79	2.016
500		PCNA-associated factor OS=Mus musculus GN=Paf PE=2 SV=1	sp|Q9CQX4|PAF15_MOUSE	11993.5	1	2	YAGGNPVcVRPTPK	51.2	505.93	1514.77	1515.77	1.622	c8: Carbamidomethyl (+57.02)
501		Guanine nucleotide-binding protein-like 3 OS=Mus musculus GN=Gnl3 PE=1 SV=2	sp|Q8CI11|GNL3_MOUSE	60787.9	1	4	DIQVGVIGFPNVGK	21.1	721.903	1441.79	1442.8	-1.013
502		Guanine nucleotide-binding protein-like 3 OS=Mus musculus GN=Gnl3 PE=1 SV=2	sp|Q8CI11|GNL3_MOUSE	60787.9	1	4	ENLENWLNYLNK	44.8	775.39	1548.76	1549.76	4.967
503		Guanine nucleotide-binding protein-like 3 OS=Mus musculus GN=Gnl3 PE=1 SV=2	sp|Q8CI11|GNL3_MOUSE	60787.9	1	4	LLGDFQQScGK	39.8	626.804	1251.59	1252.6	1.057	c9: Carbamidomethyl (+57.02)
504		Guanine nucleotide-binding protein-like 3 OS=Mus musculus GN=Gnl3 PE=1 SV=2	sp|Q8CI11|GNL3_MOUSE	60787.9	1	4	VIEASDIVLEVLDAR	30.1	547.968	1640.88	1641.91	-9.847
505		MCG113054, isoform CRA_a OS=Mus musculus GN=Cep85l PE=4 SV=2	tr|E9QA61|E9QA61_MOUSE	91833.3	1	4	ALcSILNQR	17.4	537.787	1073.56	1074.57	-4.575	c3: Carbamidomethyl (+57.02)
506		MCG113054, isoform CRA_a OS=Mus musculus GN=Cep85l PE=4 SV=2	tr|E9QA61|E9QA61_MOUSE	91833.3	1	4	ELVTSVQSLQQK	45.1	680.378	1358.74	1359.75	1.19
507		MCG113054, isoform CRA_a OS=Mus musculus GN=Cep85l PE=4 SV=2	tr|E9QA61|E9QA61_MOUSE	91833.3	1	4	LTEALLENQR	60.2	593.826	1185.64	1186.64	0.8579
508		MCG113054, isoform CRA_a OS=Mus musculus GN=Cep85l PE=4 SV=2	tr|E9QA61|E9QA61_MOUSE	91833.3	1	4	NLQETLIDTEK	31.1	652.34	1302.66	1303.67	-1.551
509		Zinc finger protein 608 OS=Mus musculus GN=Znf608 PE=2 SV=1	sp|Q56A10|ZN608_MOUSE	162346	1	1	KVDHTSAPLQPQHQSVITQR	24.8	568.305	2269.19	2270.2	-1.301
510		Keratin, type I cytoskeletal 16 OS=Mus musculus GN=Krt16 PE=1 SV=3	sp|Q9Z2K1|K1C16_MOUSE	51607.7	1	4	ASLENSLEETK	27.7	610.8	1219.58	1220.6	-7.195
511		Keratin, type I cytoskeletal 16 OS=Mus musculus GN=Krt16 PE=1 SV=3	sp|Q9Z2K1|K1C16_MOUSE	51607.7	1	4	DYSPYFK	17.5	460.21	918.405	919.42	-7.964
512		Keratin, type I cytoskeletal 16 OS=Mus musculus GN=Krt16 PE=1 SV=3	sp|Q9Z2K1|K1C16_MOUSE	51607.7	1	4	GQTGGDVNVEmDAAPGVDLSR	21.1	1052.48	2102.95	2103.96	-1.092		m11: Oxidation (+15.99)
513		Keratin, type I cytoskeletal 16 OS=Mus musculus GN=Krt16 PE=1 SV=3	sp|Q9Z2K1|K1C16_MOUSE	51607.7	1	4	GQTGGDVNVEMDAAPGVDLSR	58.3	1044.48	2086.95	2087.97	-2.53
514		Keratin, type I cytoskeletal 16 OS=Mus musculus GN=Krt16 PE=1 SV=3	sp|Q9Z2K1|K1C16_MOUSE	51607.7	1	4	ILNEMRDQYEQMAEK	49.6	633.297	1896.87	1897.88	-1.148
515		Keratin, type I cytoskeletal 16 OS=Mus musculus GN=Krt16 PE=1 SV=3	sp|Q9Z2K1|K1C16_MOUSE	51607.7	1	4	IRDWYQR	13	518.77	1035.52	1036.53	-0.3492
516		Keratin, type I cytoskeletal 16 OS=Mus musculus GN=Krt16 PE=1 SV=3	sp|Q9Z2K1|K1C16_MOUSE	51607.7	1	4	IRDWYQR	27.3	346.177	1035.51	1036.53	-14.73
517		Keratin, type I cytoskeletal 16 OS=Mus musculus GN=Krt16 PE=1 SV=3	sp|Q9Z2K1|K1C16_MOUSE	51607.7	1	4	IRDWYQR	27.9	346.178	1035.51	1036.53	-12.5
518		Keratin, type I cytoskeletal 16 OS=Mus musculus GN=Krt16 PE=1 SV=3	sp|Q9Z2K1|K1C16_MOUSE	51607.7	1	4	IRDWYQR	37.5	518.77	1035.52	1036.53	-0.2527
519		Keratin, type I cytoskeletal 16 OS=Mus musculus GN=Krt16 PE=1 SV=3	sp|Q9Z2K1|K1C16_MOUSE	51607.7	1	4	LAADDFR	31.3	404.2	806.385	807.4	-9.316
520		Keratin, type I cytoskeletal 16 OS=Mus musculus GN=Krt16 PE=1 SV=3	sp|Q9Z2K1|K1C16_MOUSE	51607.7	1	4	LAADDFR	32	404.2	806.386	807.4	-7.706
521		Keratin, type I cytoskeletal 16 OS=Mus musculus GN=Krt16 PE=1 SV=3	sp|Q9Z2K1|K1C16_MOUSE	51607.7	1	4	LAADDFR	41.8	404.201	806.387	807.4	-6.492
522		Keratin, type I cytoskeletal 16 OS=Mus musculus GN=Krt16 PE=1 SV=3	sp|Q9Z2K1|K1C16_MOUSE	51607.7	1	4	NHEEEMLALR	43.3	621.299	1240.58	1241.59	-2.982
523		Keratin, type I cytoskeletal 16 OS=Mus musculus GN=Krt16 PE=1 SV=3	sp|Q9Z2K1|K1C16_MOUSE	51607.7	1	4	QFTSSSSMK	58.8	501.729	1001.44	1002.46	-5.189
524		Keratin, type I cytoskeletal 16 OS=Mus musculus GN=Krt16 PE=1 SV=3	sp|Q9Z2K1|K1C16_MOUSE	51607.7	1	4	TRLEQEIATYR	37.4	690.365	1378.72	1379.73	-2.988
525		Keratin, type I cytoskeletal 16 OS=Mus musculus GN=Krt16 PE=1 SV=3	sp|Q9Z2K1|K1C16_MOUSE	51607.7	1	4	TRLEQEIATYRR	33.3	512.611	1534.81	1535.83	-7.207
526		Keratin, type I cytoskeletal 16 OS=Mus musculus GN=Krt16 PE=1 SV=3	sp|Q9Z2K1|K1C16_MOUSE	51607.7	1	4	VTMQNLnDR	49.7	546.264	1090.51	1091.52	5.48		n7: Deamidated (+0.98)
527		Keratin, type I cytoskeletal 16 OS=Mus musculus GN=Krt16 PE=1 SV=3	sp|Q9Z2K1|K1C16_MOUSE	51607.7	1	4	VTmQNLNDR	29.5	553.767	1105.52	1106.53	0.3823		m3: Oxidation (+15.99)
528		Keratin, type I cytoskeletal 16 OS=Mus musculus GN=Krt16 PE=1 SV=3	sp|Q9Z2K1|K1C16_MOUSE	51607.7	1	4	VTmQNLnDR	39.2	554.257	1106.5	1107.51	-2.341		m3: Oxidation (+15.99), n7: Deamidated (+0.98)
529		Keratin, type I cytoskeletal 16 OS=Mus musculus GN=Krt16 PE=1 SV=3	sp|Q9Z2K1|K1C16_MOUSE	51607.7	1	4	VTmQNLNDR	77.3	553.765	1105.52	1106.53	-2.51		m3: Oxidation (+15.99)
530		Keratin, type I cytoskeletal 16 OS=Mus musculus GN=Krt16 PE=1 SV=3	sp|Q9Z2K1|K1C16_MOUSE	51607.7	1	4	VTMQNLNDR	58.1	545.77	1089.52	1090.53	0.6768
531		Keratin, type I cytoskeletal 16 OS=Mus musculus GN=Krt16 PE=1 SV=3	sp|Q9Z2K1|K1C16_MOUSE	51607.7	1	4	VTMQNLNDR	64	545.769	1089.52	1090.53	-0.3502
532		Keratin, type I cytoskeletal 16 OS=Mus musculus GN=Krt16 PE=1 SV=3	sp|Q9Z2K1|K1C16_MOUSE	51607.7	1	4	VTMQNLNDR	54.1	545.769	1089.52	1090.53	0.2366
533		Phenylalanine--tRNA ligase alpha subunit OS=Mus musculus GN=Farsa PE=2 SV=1	sp|Q8C0C7|SYFA_MOUSE	57599.6	1	12	aDNPVLELLLR	45.7	647.868	1293.72	1294.74	-5.861		n-term: Acetyl (+42.01)
534		Phenylalanine--tRNA ligase alpha subunit OS=Mus musculus GN=Farsa PE=2 SV=1	sp|Q8C0C7|SYFA_MOUSE	57599.6	1	12	aDNPVLELLLR	46.9	647.869	1293.72	1294.74	-4.332		n-term: Acetyl (+42.01)
535		Phenylalanine--tRNA ligase alpha subunit OS=Mus musculus GN=Farsa PE=2 SV=1	sp|Q8C0C7|SYFA_MOUSE	57599.6	1	12	cWELTTEGEEIAR	26.4	797.367	1592.72	1593.72	3.529	c1: Carbamidomethyl (+57.02)
536		Phenylalanine--tRNA ligase alpha subunit OS=Mus musculus GN=Farsa PE=2 SV=1	sp|Q8C0C7|SYFA_MOUSE	57599.6	1	12	DRPFKPYNFSAR	23.5	499.925	1496.75	1497.76	-0.2523
537		Phenylalanine--tRNA ligase alpha subunit OS=Mus musculus GN=Farsa PE=2 SV=1	sp|Q8C0C7|SYFA_MOUSE	57599.6	1	12	DRPFKPYNFSAR	36	499.925	1496.75	1497.76	-0.3525
538		Phenylalanine--tRNA ligase alpha subunit OS=Mus musculus GN=Farsa PE=2 SV=1	sp|Q8C0C7|SYFA_MOUSE	57599.6	1	12	FKPAYNPYTEPSMEVFSYHQGLK	25.4	684.084	2732.31	2733.3	5.08
539		Phenylalanine--tRNA ligase alpha subunit OS=Mus musculus GN=Farsa PE=2 SV=1	sp|Q8C0C7|SYFA_MOUSE	57599.6	1	12	GVLPDSGHLHPLLK	24.2	494.95	1481.83	1482.84	-4.82
540		Phenylalanine--tRNA ligase alpha subunit OS=Mus musculus GN=Farsa PE=2 SV=1	sp|Q8C0C7|SYFA_MOUSE	57599.6	1	12	LGITQLR	35.8	400.749	799.484	800.499	-9.447
541		Phenylalanine--tRNA ligase alpha subunit OS=Mus musculus GN=Farsa PE=2 SV=1	sp|Q8C0C7|SYFA_MOUSE	57599.6	1	12	QEAELSPEMISSGSWR	24.4	903.924	1805.83	1806.83	4.006
542		Phenylalanine--tRNA ligase alpha subunit OS=Mus musculus GN=Farsa PE=2 SV=1	sp|Q8C0C7|SYFA_MOUSE	57599.6	1	12	RLEVADGGLDSAELATQLGVEHQAVVGAVK	43.4	758.905	3031.59	3032.6	-1.159
543		Phenylalanine--tRNA ligase alpha subunit OS=Mus musculus GN=Farsa PE=2 SV=1	sp|Q8C0C7|SYFA_MOUSE	57599.6	1	12	RLQLVQAGQAEK	98.6	670.884	1339.75	1340.76	-2.522
544		Phenylalanine--tRNA ligase alpha subunit OS=Mus musculus GN=Farsa PE=2 SV=1	sp|Q8C0C7|SYFA_MOUSE	57599.6	1	12	SIPLEGLVQSELMHLPSGK	42.5	679.033	2034.08	2035.09	-2.947
545		Phenylalanine--tRNA ligase alpha subunit OS=Mus musculus GN=Farsa PE=2 SV=1	sp|Q8C0C7|SYFA_MOUSE	57599.6	1	12	SLQALGEVIEAELR	32.6	509.948	1526.82	1527.84	-6.243
546		Phenylalanine--tRNA ligase alpha subunit OS=Mus musculus GN=Farsa PE=2 SV=1	sp|Q8C0C7|SYFA_MOUSE	57599.6	1	12	SLQALGEVIEAELR	55.7	764.426	1526.84	1527.84	4.41
547		Phenylalanine--tRNA ligase alpha subunit OS=Mus musculus GN=Farsa PE=2 SV=1	sp|Q8C0C7|SYFA_MOUSE	57599.6	1	12	VVDSIEDEVQK	41.7	630.819	1259.62	1260.63	-1.652
548		Tyrosine-protein phosphatase non-receptor type OS=Mus musculus GN=Ptpn2 PE=2 SV=1	tr|D3Z6W2|D3Z6W2_MOUSE	42291.3	1	9	EFEELDAQcR	23.4	648.778	1295.54	1296.55	-2.758	c9: Carbamidomethyl (+57.02)
549		Tyrosine-protein phosphatase non-receptor type OS=Mus musculus GN=Ptpn2 PE=2 SV=1	tr|D3Z6W2|D3Z6W2_MOUSE	42291.3	1	9	ESGcLTPDHGPAVIHcSAGIGR	31.2	764.359	2290.06	2291.07	-1.185	c4: Carbamidomethyl (+57.02), c16: Carbamidomethyl (+57.02)
550		Tyrosine-protein phosphatase non-receptor type OS=Mus musculus GN=Ptpn2 PE=2 SV=1	tr|D3Z6W2|D3Z6W2_MOUSE	42291.3	1	9	ESGcLTPDHGPAVIHcSAGIGR	47.9	573.521	2290.05	2291.07	-1.834	c4: Carbamidomethyl (+57.02), c16: Carbamidomethyl (+57.02)
551		Tyrosine-protein phosphatase non-receptor type OS=Mus musculus GN=Ptpn2 PE=2 SV=1	tr|D3Z6W2|D3Z6W2_MOUSE	42291.3	1	9	FSYMAIIEGAK	43.2	615.315	1228.62	1229.62	-0.7498
552		Tyrosine-protein phosphatase non-receptor type OS=Mus musculus GN=Ptpn2 PE=2 SV=1	tr|D3Z6W2|D3Z6W2_MOUSE	42291.3	1	9	MGLIQTPDQLR	44	636.344	1270.67	1271.68	1.65
553		Tyrosine-protein phosphatase non-receptor type OS=Mus musculus GN=Ptpn2 PE=2 SV=1	tr|D3Z6W2|D3Z6W2_MOUSE	42291.3	1	9	SYYTVHLLQLENINTGETR	46.6	751.048	2250.12	2251.14	-2.105
554		Tyrosine-protein phosphatase non-receptor type OS=Mus musculus GN=Ptpn2 PE=2 SV=1	tr|D3Z6W2|D3Z6W2_MOUSE	42291.3	1	9	VQDTVEESSESILR	25.2	796.395	1590.78	1591.78	1.569
555		Tyrosine-protein phosphatase non-receptor type OS=Mus musculus GN=Ptpn2 PE=2 SV=1	tr|D3Z6W2|D3Z6W2_MOUSE	42291.3	1	9	VQDTVEESSESILR	58.9	796.393	1590.77	1591.78	-1.873
556		Tyrosine-protein phosphatase non-receptor type OS=Mus musculus GN=Ptpn2 PE=2 SV=1	tr|D3Z6W2|D3Z6W2_MOUSE	42291.3	1	9	VQDTVEESSESILRK	69	573.966	1718.88	1719.88	3.885
557		Tyrosine-protein phosphatase non-receptor type OS=Mus musculus GN=Ptpn2 PE=2 SV=1	tr|D3Z6W2|D3Z6W2_MOUSE	42291.3	1	9	VRESGcLTPDHGPAVIHcSAGIGR	54.7	637.317	2545.24	2546.24	3.51	c6: Carbamidomethyl (+57.02), c18: Carbamidomethyl (+57.02)
558		Tyrosine-protein phosphatase non-receptor type OS=Mus musculus GN=Ptpn2 PE=2 SV=1	tr|D3Z6W2|D3Z6W2_MOUSE	42291.3	1	9	YRDVSPYDHSR	26.5	465.551	1393.63	1394.64	-3.72
559		Keratin, type I cytoskeletal 28 OS=Mus musculus GN=Krt28 PE=1 SV=1	sp|A6BLY7|K1C28_MOUSE	50346.9	0.971	1	LAADDFR	31.3	404.2	806.385	807.4	-9.316
560		Keratin, type I cytoskeletal 28 OS=Mus musculus GN=Krt28 PE=1 SV=1	sp|A6BLY7|K1C28_MOUSE	50346.9	0.971	1	LAADDFR	32	404.2	806.386	807.4	-7.706
561		Keratin, type I cytoskeletal 28 OS=Mus musculus GN=Krt28 PE=1 SV=1	sp|A6BLY7|K1C28_MOUSE	50346.9	0.971	1	LAADDFR	41.8	404.201	806.387	807.4	-6.492
562		Keratin, type I cytoskeletal 28 OS=Mus musculus GN=Krt28 PE=1 SV=1	sp|A6BLY7|K1C28_MOUSE	50346.9	0.971	1	LAADDFRLK	25.6	350.192	1047.55	1048.58	-17.7
563		Keratin, type I cytoskeletal 28 OS=Mus musculus GN=Krt28 PE=1 SV=1	sp|A6BLY7|K1C28_MOUSE	50346.9	0.971	1	LAADDFRLK	41.5	524.791	1047.57	1048.58	-3.168
564		Keratin, type I cytoskeletal 28 OS=Mus musculus GN=Krt28 PE=1 SV=1	sp|A6BLY7|K1C28_MOUSE	50346.9	0.971	1	VTMQNLnnR	49.7	546.264	1090.51	1091.51	5.557		n7: Deamidated (+0.98), n8: Deamidated (+0.98)
565		Keratin, type I cytoskeletal 28 OS=Mus musculus GN=Krt28 PE=1 SV=1	sp|A6BLY7|K1C28_MOUSE	50346.9	0.971	1	VTmQNLnnR	39.2	554.257	1106.5	1107.51	-2.265		m3: Oxidation (+15.99), n7: Deamidated (+0.98), n8: Deamidated (+0.98)
566		Keratin, type I cytoskeletal 28 OS=Mus musculus GN=Krt28 PE=1 SV=1	sp|A6BLY7|K1C28_MOUSE	50346.9	0.971	1	VTMQNLNnR	58.1	545.77	1089.52	1090.53	0.7538		n8: Deamidated (+0.98)
567		Keratin, type I cytoskeletal 28 OS=Mus musculus GN=Krt28 PE=1 SV=1	sp|A6BLY7|K1C28_MOUSE	50346.9	0.971	1	VTMQNLNnR	64	545.769	1089.52	1090.53	-0.2732		n8: Deamidated (+0.98)
568		UPF0428 protein CXorf56 homolog OS=Mus musculus PE=2 SV=1	sp|Q8VDP2|CX056_MOUSE	25594.6	1	5	cGLPLFYQSQPK	18.8	719.363	1436.71	1437.72	-1.026	c1: Carbamidomethyl (+57.02)
569		UPF0428 protein CXorf56 homolog OS=Mus musculus PE=2 SV=1	sp|Q8VDP2|CX056_MOUSE	25594.6	1	5	cGLPLFYQSQPK	46	719.363	1436.71	1437.72	-0.8735	c1: Carbamidomethyl (+57.02)
570		UPF0428 protein CXorf56 homolog OS=Mus musculus PE=2 SV=1	sp|Q8VDP2|CX056_MOUSE	25594.6	1	5	FcnTEDEETTYLR	19.9	839.858	1677.7	1678.69	11.48	c2: Carbamidomethyl (+57.02)	n3: Deamidated (+0.98)
571		UPF0428 protein CXorf56 homolog OS=Mus musculus PE=2 SV=1	sp|Q8VDP2|CX056_MOUSE	25594.6	1	5	FcNTEDEETTYLR	85.3	839.356	1676.7	1677.71	-0.2836	c2: Carbamidomethyl (+57.02)
572		UPF0428 protein CXorf56 homolog OS=Mus musculus PE=2 SV=1	sp|Q8VDP2|CX056_MOUSE	25594.6	1	5	FcNTEDEETTYLR	70.8	839.358	1676.7	1677.71	2.065	c2: Carbamidomethyl (+57.02)
573		UPF0428 protein CXorf56 homolog OS=Mus musculus PE=2 SV=1	sp|Q8VDP2|CX056_MOUSE	25594.6	1	5	LQELAELEAK	29.8	572.315	1142.62	1143.63	-2.03
574		UPF0428 protein CXorf56 homolog OS=Mus musculus PE=2 SV=1	sp|Q8VDP2|CX056_MOUSE	25594.6	1	5	NAPVTFIVDGAVVK	21.2	477.268	1428.78	1429.81	-11.75
575		UPF0428 protein CXorf56 homolog OS=Mus musculus PE=2 SV=1	sp|Q8VDP2|CX056_MOUSE	25594.6	1	5	NAPVTFIVDGAVVK	86.8	715.409	1428.8	1429.81	3.37
576		UPF0428 protein CXorf56 homolog OS=Mus musculus PE=2 SV=1	sp|Q8VDP2|CX056_MOUSE	25594.6	1	5	NAPVTFIVDGAVVK	51.2	715.408	1428.8	1429.81	2.53
577		UPF0428 protein CXorf56 homolog OS=Mus musculus PE=2 SV=1	sp|Q8VDP2|CX056_MOUSE	25594.6	1	5	SVVcSDTR	30.8	462.213	922.411	923.425	-7.186	c4: Carbamidomethyl (+57.02)
578		Actin-related protein 8 OS=Mus musculus GN=Actr8 PE=2 SV=1	sp|Q8R2S9|ARP8_MOUSE	70546.6	1	2	ATDTLPVSVPHVIAR	27.1	525.964	1574.87	1575.89	-5.875
579		Actin-related protein 8 OS=Mus musculus GN=Actr8 PE=2 SV=1	sp|Q8R2S9|ARP8_MOUSE	70546.6	1	2	TSVccVEDGVSHR	50.3	502.552	1504.63	1505.65	-3.371	c4: Carbamidomethyl (+57.02), c5: Carbamidomethyl (+57.02)
580		Heterogeneous nuclear ribonucleoprotein D-like (Fragment) OS=Mus musculus GN=Hnrpdl PE=4 SV=1	tr|F6VQH5|F6VQH5_MOUSE	35646.7	1	2	FGEVVDcTIK	33	584.287	1166.56	1167.57	-3.405	c7: Carbamidomethyl (+57.02)
581		Heterogeneous nuclear ribonucleoprotein D-like (Fragment) OS=Mus musculus GN=Hnrpdl PE=4 SV=1	tr|F6VQH5|F6VQH5_MOUSE	35646.7	1	2	FGEVVDcTIK	50.3	584.288	1166.56	1167.57	-2.806	c7: Carbamidomethyl (+57.02)
582		Heterogeneous nuclear ribonucleoprotein D-like (Fragment) OS=Mus musculus GN=Hnrpdl PE=4 SV=1	tr|F6VQH5|F6VQH5_MOUSE	35646.7	1	2	FGEVVDcTIK	71	584.29	1166.57	1167.57	1.151	c7: Carbamidomethyl (+57.02)
583		Heterogeneous nuclear ribonucleoprotein D-like (Fragment) OS=Mus musculus GN=Hnrpdl PE=4 SV=1	tr|F6VQH5|F6VQH5_MOUSE	35646.7	1	2	GFGFVLFK	30.3	457.754	913.493	914.514	-14.17
584		Heterogeneous nuclear ribonucleoprotein D-like (Fragment) OS=Mus musculus GN=Hnrpdl PE=4 SV=1	tr|F6VQH5|F6VQH5_MOUSE	35646.7	1	2	GFGFVLFK	28.8	457.753	913.492	914.514	-15.27
585		Heterogeneous nuclear ribonucleoprotein D-like (Fragment) OS=Mus musculus GN=Hnrpdl PE=4 SV=1	tr|F6VQH5|F6VQH5_MOUSE	35646.7	1	2	RGFcFITYTDEEPVKK	13.2	663.996	1988.97	1989.97	-0.7798	c4: Carbamidomethyl (+57.02)
586		Heterogeneous nuclear ribonucleoprotein D-like (Fragment) OS=Mus musculus GN=Hnrpdl PE=4 SV=1	tr|F6VQH5|F6VQH5_MOUSE	35646.7	1	2	VFVGGLSPDTSEEQIK	78.5	853.435	1704.86	1705.86	-1.244
587		Heterogeneous nuclear ribonucleoprotein D-like (Fragment) OS=Mus musculus GN=Hnrpdl PE=4 SV=1	tr|F6VQH5|F6VQH5_MOUSE	35646.7	1	2	VFVGGLSPDTSEEQIK	58.6	853.437	1704.86	1705.86	1.113
588		Protein patched homolog 2 (Fragment) OS=Mus musculus GN=Ptch2 PE=4 SV=1	tr|F6XYY1|F6XYY1_MOUSE	18639.3	0.337	1	ALPGRLPDT	16.8	470.263	938.512	939.526	-7.112
589		Protein patched homolog 2 (Fragment) OS=Mus musculus GN=Ptch2 PE=4 SV=1	tr|F6XYY1|F6XYY1_MOUSE	18639.3	0.337	1	ALPGRLPDT	14.1	470.264	938.513	939.526	-6.112
590		SRSF protein kinase 1 OS=Mus musculus GN=Srpk1 PE=1 SV=2	sp|O70551|SRPK1_MOUSE	73090	1	9	FSAGNFLINPLEPK	48.9	773.917	1545.82	1546.83	0.5935
591		SRSF protein kinase 1 OS=Mus musculus GN=Srpk1 PE=1 SV=2	sp|O70551|SRPK1_MOUSE	73090	1	9	HFTEDIQTR	13.1	573.779	1145.54	1146.55	-3.473
592		SRSF protein kinase 1 OS=Mus musculus GN=Srpk1 PE=1 SV=2	sp|O70551|SRPK1_MOUSE	73090	1	9	HFTEDIQTR	29.7	573.779	1145.54	1146.55	-3.49
593		SRSF protein kinase 1 OS=Mus musculus GN=Srpk1 PE=1 SV=2	sp|O70551|SRPK1_MOUSE	73090	1	9	IADLGNAcWVHK	26.2	692.346	1382.68	1383.68	-0.08369	c8: Carbamidomethyl (+57.02)
594		SRSF protein kinase 1 OS=Mus musculus GN=Srpk1 PE=1 SV=2	sp|O70551|SRPK1_MOUSE	73090	1	9	IADLGNAcWVHK	44	461.895	1382.66	1383.68	-8.855	c8: Carbamidomethyl (+57.02)
595		SRSF protein kinase 1 OS=Mus musculus GN=Srpk1 PE=1 SV=2	sp|O70551|SRPK1_MOUSE	73090	1	9	IADLGNAcWVHK	64	461.895	1382.66	1383.68	-10	c8: Carbamidomethyl (+57.02)
596		SRSF protein kinase 1 OS=Mus musculus GN=Srpk1 PE=1 SV=2	sp|O70551|SRPK1_MOUSE	73090	1	9	IGDLFNGR	28.7	446.235	890.456	891.468	-5.97
597		SRSF protein kinase 1 OS=Mus musculus GN=Srpk1 PE=1 SV=2	sp|O70551|SRPK1_MOUSE	73090	1	9	IIHTDIKPENILLSVNEQYIR	16.5	627.852	2507.38	2508.38	1.924
598		SRSF protein kinase 1 OS=Mus musculus GN=Srpk1 PE=1 SV=2	sp|O70551|SRPK1_MOUSE	73090	1	9	IIQQVLQGLDYLHTK	43.2	590.334	1767.98	1769	-4.99
599		SRSF protein kinase 1 OS=Mus musculus GN=Srpk1 PE=1 SV=2	sp|O70551|SRPK1_MOUSE	73090	1	9	LEESNSIGQDQTLTER	51.8	910.434	1818.85	1819.87	-3.562
600		SRSF protein kinase 1 OS=Mus musculus GN=Srpk1 PE=1 SV=2	sp|O70551|SRPK1_MOUSE	73090	1	9	RATAAEcLR	32.5	524.27	1046.53	1047.54	-3.834	c7: Carbamidomethyl (+57.02)
601		SRSF protein kinase 1 OS=Mus musculus GN=Srpk1 PE=1 SV=2	sp|O70551|SRPK1_MOUSE	73090	1	9	SAEHYTETALDEIR	31.4	817.882	1633.75	1634.77	-5.164
602		Lipopolysaccharide-responsive and beige-like anchor protein OS=Mus musculus GN=Lrba PE=2 SV=1	tr|E9Q3Y4|E9Q3Y4_MOUSE	316816	1	29	ATDAQLcLESSPK	34.5	710.34	1418.66	1419.68	-4.576	c7: Carbamidomethyl (+57.02)
603		Lipopolysaccharide-responsive and beige-like anchor protein OS=Mus musculus GN=Lrba PE=2 SV=1	tr|E9Q3Y4|E9Q3Y4_MOUSE	316816	1	29	ATNLAGETESVSDcADNVSEAPATSEQK	20.6	1441.14	5760.53	2881.26	74.99	c14: Carbamidomethyl (+57.02)
604		Lipopolysaccharide-responsive and beige-like anchor protein OS=Mus musculus GN=Lrba PE=2 SV=1	tr|E9Q3Y4|E9Q3Y4_MOUSE	316816	1	29	DLENLAGPVSLSTPAQLVAPSVVVK	14.9	835.474	2503.4	2504.4	4.098
605		Lipopolysaccharide-responsive and beige-like anchor protein OS=Mus musculus GN=Lrba PE=2 SV=1	tr|E9Q3Y4|E9Q3Y4_MOUSE	316816	1	29	DLENLAGPVSLSTPAQLVAPSVVVK	61.3	1252.7	2503.38	2504.4	-2.46
606		Lipopolysaccharide-responsive and beige-like anchor protein OS=Mus musculus GN=Lrba PE=2 SV=1	tr|E9Q3Y4|E9Q3Y4_MOUSE	316816	1	29	EIFVDFAPFLSR	38.3	720.881	1439.75	1440.75	1.873
607		Lipopolysaccharide-responsive and beige-like anchor protein OS=Mus musculus GN=Lrba PE=2 SV=1	tr|E9Q3Y4|E9Q3Y4_MOUSE	316816	1	29	EIFVDFAPFLSR	38.7	720.88	1439.74	1440.75	-0.01523
608		Lipopolysaccharide-responsive and beige-like anchor protein OS=Mus musculus GN=Lrba PE=2 SV=1	tr|E9Q3Y4|E9Q3Y4_MOUSE	316816	1	29	GVDVSVGSQHEDR	17	692.823	1383.63	1384.65	-4.941
609		Lipopolysaccharide-responsive and beige-like anchor protein OS=Mus musculus GN=Lrba PE=2 SV=1	tr|E9Q3Y4|E9Q3Y4_MOUSE	316816	1	29	IEPFTTYFLNLQGGK	71.2	864.45	1726.89	1727.9	-4.203
610		Lipopolysaccharide-responsive and beige-like anchor protein OS=Mus musculus GN=Lrba PE=2 SV=1	tr|E9Q3Y4|E9Q3Y4_MOUSE	316816	1	29	IINLLTDK	46	465.283	928.551	929.567	-9.189
611		Lipopolysaccharide-responsive and beige-like anchor protein OS=Mus musculus GN=Lrba PE=2 SV=1	tr|E9Q3Y4|E9Q3Y4_MOUSE	316816	1	29	IINLLTDK	41.9	465.283	928.552	929.567	-8.135
612		Lipopolysaccharide-responsive and beige-like anchor protein OS=Mus musculus GN=Lrba PE=2 SV=1	tr|E9Q3Y4|E9Q3Y4_MOUSE	316816	1	29	ILAYTEGLHGK	37.4	601.33	1200.65	1201.66	-4.429
613		Lipopolysaccharide-responsive and beige-like anchor protein OS=Mus musculus GN=Lrba PE=2 SV=1	tr|E9Q3Y4|E9Q3Y4_MOUSE	316816	1	29	LDVSSVASDTER	30.2	639.815	1277.62	1278.62	3.94
614		Lipopolysaccharide-responsive and beige-like anchor protein OS=Mus musculus GN=Lrba PE=2 SV=1	tr|E9Q3Y4|E9Q3Y4_MOUSE	316816	1	29	LDYWEDDLRR	23	460.886	1379.64	1380.65	-7.749
615		Lipopolysaccharide-responsive and beige-like anchor protein OS=Mus musculus GN=Lrba PE=2 SV=1	tr|E9Q3Y4|E9Q3Y4_MOUSE	316816	1	29	LLQDMDINR	30.1	559.287	1116.56	1117.57	-0.7176
616		Lipopolysaccharide-responsive and beige-like anchor protein OS=Mus musculus GN=Lrba PE=2 SV=1	tr|E9Q3Y4|E9Q3Y4_MOUSE	316816	1	29	LPSVAAVGSVPQDPAAHMSITER	48.2	778.404	2332.19	2333.19	2.358
617		Lipopolysaccharide-responsive and beige-like anchor protein OS=Mus musculus GN=Lrba PE=2 SV=1	tr|E9Q3Y4|E9Q3Y4_MOUSE	316816	1	29	LQATVETDDHIR	44.8	699.352	1396.69	1397.7	-4.022
618		Lipopolysaccharide-responsive and beige-like anchor protein OS=Mus musculus GN=Lrba PE=2 SV=1	tr|E9Q3Y4|E9Q3Y4_MOUSE	316816	1	29	LQATVETDDHIR	56.2	466.569	1396.69	1397.7	-6.23
619		Lipopolysaccharide-responsive and beige-like anchor protein OS=Mus musculus GN=Lrba PE=2 SV=1	tr|E9Q3Y4|E9Q3Y4_MOUSE	316816	1	29	NAGLAFIELVNEGR	67.5	751.902	1501.79	1502.8	0.5976
620		Lipopolysaccharide-responsive and beige-like anchor protein OS=Mus musculus GN=Lrba PE=2 SV=1	tr|E9Q3Y4|E9Q3Y4_MOUSE	316816	1	29	NcLEcQQHSQLK	45	515.572	1543.69	1544.69	3.764	c2: Carbamidomethyl (+57.02), c5: Carbamidomethyl (+57.02)
621		Lipopolysaccharide-responsive and beige-like anchor protein OS=Mus musculus GN=Lrba PE=2 SV=1	tr|E9Q3Y4|E9Q3Y4_MOUSE	316816	1	29	NcLEcQQHSQLK	59.1	772.849	1543.68	1544.69	-2.661	c2: Carbamidomethyl (+57.02), c5: Carbamidomethyl (+57.02)
622		Lipopolysaccharide-responsive and beige-like anchor protein OS=Mus musculus GN=Lrba PE=2 SV=1	tr|E9Q3Y4|E9Q3Y4_MOUSE	316816	1	29	NPLGSTHPEATLK	39.7	682.861	1363.71	1364.72	-1.086
623		Lipopolysaccharide-responsive and beige-like anchor protein OS=Mus musculus GN=Lrba PE=2 SV=1	tr|E9Q3Y4|E9Q3Y4_MOUSE	316816	1	29	NSPQcPESMEVR	14.9	717.311	1432.61	1433.61	-0.01102	c5: Carbamidomethyl (+57.02)
624		Lipopolysaccharide-responsive and beige-like anchor protein OS=Mus musculus GN=Lrba PE=2 SV=1	tr|E9Q3Y4|E9Q3Y4_MOUSE	316816	1	29	QLFAYPGcDAGIR	21	734.357	1466.7	1467.71	0.5207	c8: Carbamidomethyl (+57.02)
625		Lipopolysaccharide-responsive and beige-like anchor protein OS=Mus musculus GN=Lrba PE=2 SV=1	tr|E9Q3Y4|E9Q3Y4_MOUSE	316816	1	29	QQEQTAqGTAPDAVDQQR	56.5	986.464	1970.91	1971.9	10.59		q7: Deamidated (+0.98)
626		Lipopolysaccharide-responsive and beige-like anchor protein OS=Mus musculus GN=Lrba PE=2 SV=1	tr|E9Q3Y4|E9Q3Y4_MOUSE	316816	1	29	QQEQTAQGTAPDAVDQQR	84.2	985.963	1969.91	1970.92	1.247
627		Lipopolysaccharide-responsive and beige-like anchor protein OS=Mus musculus GN=Lrba PE=2 SV=1	tr|E9Q3Y4|E9Q3Y4_MOUSE	316816	1	29	SESYIGGNcYILSGSR	18.1	881.906	1761.8	1762.81	-1.563	c9: Carbamidomethyl (+57.02)
628		Lipopolysaccharide-responsive and beige-like anchor protein OS=Mus musculus GN=Lrba PE=2 SV=1	tr|E9Q3Y4|E9Q3Y4_MOUSE	316816	1	29	SFGQTPSQLLIEPHPPR	41.2	635.337	1902.99	1904	-2.551
629		Lipopolysaccharide-responsive and beige-like anchor protein OS=Mus musculus GN=Lrba PE=2 SV=1	tr|E9Q3Y4|E9Q3Y4_MOUSE	316816	1	29	SPVDIVTGGISPVR	53.7	698.891	1395.77	1396.78	-3.08
630		Lipopolysaccharide-responsive and beige-like anchor protein OS=Mus musculus GN=Lrba PE=2 SV=1	tr|E9Q3Y4|E9Q3Y4_MOUSE	316816	1	29	SSGIGDNPGGETATPR	75.6	758.36	1514.71	1515.7	5.818
631		Lipopolysaccharide-responsive and beige-like anchor protein OS=Mus musculus GN=Lrba PE=2 SV=1	tr|E9Q3Y4|E9Q3Y4_MOUSE	316816	1	29	TAVEHAADEDILAK	22.7	741.873	1481.73	1482.74	-2.672
632		Lipopolysaccharide-responsive and beige-like anchor protein OS=Mus musculus GN=Lrba PE=2 SV=1	tr|E9Q3Y4|E9Q3Y4_MOUSE	316816	1	29	TAVEHAADEDILAK	41	741.873	1481.73	1482.74	-2.928
633		Lipopolysaccharide-responsive and beige-like anchor protein OS=Mus musculus GN=Lrba PE=2 SV=1	tr|E9Q3Y4|E9Q3Y4_MOUSE	316816	1	29	TLEGPENcLKPK	36.7	693.356	1384.7	1385.71	-3.923	c8: Carbamidomethyl (+57.02)
634		Lipopolysaccharide-responsive and beige-like anchor protein OS=Mus musculus GN=Lrba PE=2 SV=1	tr|E9Q3Y4|E9Q3Y4_MOUSE	316816	1	29	TLLGSHGQELLIEGTSLVcMK	14	762.732	2285.18	2286.18	-0.2982	c19: Carbamidomethyl (+57.02)
635		Lipopolysaccharide-responsive and beige-like anchor protein OS=Mus musculus GN=Lrba PE=2 SV=1	tr|E9Q3Y4|E9Q3Y4_MOUSE	316816	1	29	VANEAEFILSR	70.4	624.832	1247.65	1248.66	-1.94
636		Lipopolysaccharide-responsive and beige-like anchor protein OS=Mus musculus GN=Lrba PE=2 SV=1	tr|E9Q3Y4|E9Q3Y4_MOUSE	316816	1	29	VGVGTSFGLPQTR	36.8	659.857	1317.7	1318.71	-3.141
637		Lipopolysaccharide-responsive and beige-like anchor protein OS=Mus musculus GN=Lrba PE=2 SV=1	tr|E9Q3Y4|E9Q3Y4_MOUSE	316816	1	29	YRDHVTATQLIQK	26.2	524.952	1571.83	1572.85	-5.638
638		DNA polymerase delta catalytic subunit OS=Mus musculus GN=Pold1 PE=1 SV=2	sp|P52431|DPOD1_MOUSE	123793	1	46	AELAQETDPLRR	19.5	699.869	1397.72	1398.73	-2.06
639		DNA polymerase delta catalytic subunit OS=Mus musculus GN=Pold1 PE=1 SV=2	sp|P52431|DPOD1_MOUSE	123793	1	46	AELAQETDPLRR	31.1	466.912	1397.71	1398.73	-8.32
640		DNA polymerase delta catalytic subunit OS=Mus musculus GN=Pold1 PE=1 SV=2	sp|P52431|DPOD1_MOUSE	123793	1	46	AELAQETDPLRR	62.2	466.911	1397.71	1398.73	-11
641		DNA polymerase delta catalytic subunit OS=Mus musculus GN=Pold1 PE=1 SV=2	sp|P52431|DPOD1_MOUSE	123793	1	46	cQGSLHEDVIcTSR	30.4	554.582	1660.73	1661.74	-2.603	c1: Carbamidomethyl (+57.02), c11: Carbamidomethyl (+57.02)
642		DNA polymerase delta catalytic subunit OS=Mus musculus GN=Pold1 PE=1 SV=2	sp|P52431|DPOD1_MOUSE	123793	1	46	DLEDQER	27.5	452.701	903.387	904.401	-6.858
643		DNA polymerase delta catalytic subunit OS=Mus musculus GN=Pold1 PE=1 SV=2	sp|P52431|DPOD1_MOUSE	123793	1	46	DNcPLVANLVTSSLR	91.7	829.931	1657.85	1658.85	1.341	c3: Carbamidomethyl (+57.02)
644		DNA polymerase delta catalytic subunit OS=Mus musculus GN=Pold1 PE=1 SV=2	sp|P52431|DPOD1_MOUSE	123793	1	46	DNcPLVANLVTSSLR	54	829.93	1657.85	1658.85	-0.1904	c3: Carbamidomethyl (+57.02)
645		DNA polymerase delta catalytic subunit OS=Mus musculus GN=Pold1 PE=1 SV=2	sp|P52431|DPOD1_MOUSE	123793	1	46	DVISDLLcNR	37.4	602.8	1203.59	1204.6	-5.376	c8: Carbamidomethyl (+57.02)
646		DNA polymerase delta catalytic subunit OS=Mus musculus GN=Pold1 PE=1 SV=2	sp|P52431|DPOD1_MOUSE	123793	1	46	DVISDLLcNR	56.7	602.801	1203.59	1204.6	-3.931	c8: Carbamidomethyl (+57.02)
647		DNA polymerase delta catalytic subunit OS=Mus musculus GN=Pold1 PE=1 SV=2	sp|P52431|DPOD1_MOUSE	123793	1	46	EAANWVSSHFPSPIR	19	849.443	1696.87	1697.84	23.72
648		DNA polymerase delta catalytic subunit OS=Mus musculus GN=Pold1 PE=1 SV=2	sp|P52431|DPOD1_MOUSE	123793	1	46	EAANWVSSHFPSPIR	29.7	849.423	1696.83	1697.84	-0.331
649		DNA polymerase delta catalytic subunit OS=Mus musculus GN=Pold1 PE=1 SV=2	sp|P52431|DPOD1_MOUSE	123793	1	46	EAANWVSSHFPSPIR	48.5	566.615	1696.82	1697.84	-5.541
650		DNA polymerase delta catalytic subunit OS=Mus musculus GN=Pold1 PE=1 SV=2	sp|P52431|DPOD1_MOUSE	123793	1	46	EDVQHSIITDLQnGNEQTR	42.9	733.35	2197.03	2198.03	1.204		n13: Deamidated (+0.98)
651		DNA polymerase delta catalytic subunit OS=Mus musculus GN=Pold1 PE=1 SV=2	sp|P52431|DPOD1_MOUSE	123793	1	46	EDVQHSIITDLQNGNEQTR	46.6	733.023	2196.05	2197.05	2.468
652		DNA polymerase delta catalytic subunit OS=Mus musculus GN=Pold1 PE=1 SV=2	sp|P52431|DPOD1_MOUSE	123793	1	46	ELSGPAVLAIELcSR	63.1	807.929	1613.84	1614.85	-0.53	c13: Carbamidomethyl (+57.02)
653		DNA polymerase delta catalytic subunit OS=Mus musculus GN=Pold1 PE=1 SV=2	sp|P52431|DPOD1_MOUSE	123793	1	46	ESMFGYHGHGPSPFLR	92.3	455.463	1817.82	1818.84	-3.592
654		DNA polymerase delta catalytic subunit OS=Mus musculus GN=Pold1 PE=1 SV=2	sp|P52431|DPOD1_MOUSE	123793	1	46	ESMFGYHGHGPSPFLR	79.5	606.951	1817.83	1818.84	0.6774
655		DNA polymerase delta catalytic subunit OS=Mus musculus GN=Pold1 PE=1 SV=2	sp|P52431|DPOD1_MOUSE	123793	1	46	EVSHLNALEER	22.8	432.885	1295.63	1296.65	-9.508
656		DNA polymerase delta catalytic subunit OS=Mus musculus GN=Pold1 PE=1 SV=2	sp|P52431|DPOD1_MOUSE	123793	1	46	EVSHLNALEER	30.5	648.832	1295.65	1296.65	1.202
657		DNA polymerase delta catalytic subunit OS=Mus musculus GN=Pold1 PE=1 SV=2	sp|P52431|DPOD1_MOUSE	123793	1	46	FGPPGPEAW	18.9	479.222	956.43	957.447	-9.423
658		DNA polymerase delta catalytic subunit OS=Mus musculus GN=Pold1 PE=1 SV=2	sp|P52431|DPOD1_MOUSE	123793	1	46	FGVSSVAEAMSLGR	57.6	705.857	1409.7	1410.7	1.771
659		DNA polymerase delta catalytic subunit OS=Mus musculus GN=Pold1 PE=1 SV=2	sp|P52431|DPOD1_MOUSE	123793	1	46	FGVSSVAEAMSLGR	60.3	705.856	1409.7	1410.7	0.3105
660		DNA polymerase delta catalytic subunit OS=Mus musculus GN=Pold1 PE=1 SV=2	sp|P52431|DPOD1_MOUSE	123793	1	46	FGVSSVAEAMSLGR	64.6	705.856	1409.7	1410.7	-0.1999
661		DNA polymerase delta catalytic subunit OS=Mus musculus GN=Pold1 PE=1 SV=2	sp|P52431|DPOD1_MOUSE	123793	1	46	GIFPEPERDPVIQIcSLGLR	93.2	766.074	2295.2	2296.21	-1.521	c15: Carbamidomethyl (+57.02)
662		DNA polymerase delta catalytic subunit OS=Mus musculus GN=Pold1 PE=1 SV=2	sp|P52431|DPOD1_MOUSE	123793	1	46	GIFPEPERDPVIQIcSLGLR	41	766.075	2295.2	2296.21	-0.2142	c15: Carbamidomethyl (+57.02)
663		DNA polymerase delta catalytic subunit OS=Mus musculus GN=Pold1 PE=1 SV=2	sp|P52431|DPOD1_MOUSE	123793	1	46	GLLPQILENLLSAR	39.2	768.96	1535.9	1536.91	0.5973
664		DNA polymerase delta catalytic subunit OS=Mus musculus GN=Pold1 PE=1 SV=2	sp|P52431|DPOD1_MOUSE	123793	1	46	IDISQLVITK	64.1	565.344	1128.67	1129.68	-2.799
665		DNA polymerase delta catalytic subunit OS=Mus musculus GN=Pold1 PE=1 SV=2	sp|P52431|DPOD1_MOUSE	123793	1	46	IFEPILGEGR	36.9	565.814	1129.61	1130.62	0.4051
666		DNA polymerase delta catalytic subunit OS=Mus musculus GN=Pold1 PE=1 SV=2	sp|P52431|DPOD1_MOUSE	123793	1	46	IFEPILGEGR	45.8	565.814	1129.61	1130.62	0.7235
667		DNA polymerase delta catalytic subunit OS=Mus musculus GN=Pold1 PE=1 SV=2	sp|P52431|DPOD1_MOUSE	123793	1	46	ILVDRDPDGAVAHAK	13.2	788.923	1575.83	1576.84	-3.679
668		DNA polymerase delta catalytic subunit OS=Mus musculus GN=Pold1 PE=1 SV=2	sp|P52431|DPOD1_MOUSE	123793	1	46	ILVDRDPDGAVAHAK	23.9	394.964	1575.83	1576.84	-6.82
669		DNA polymerase delta catalytic subunit OS=Mus musculus GN=Pold1 PE=1 SV=2	sp|P52431|DPOD1_MOUSE	123793	1	46	ITLALPR	35.6	392.252	782.49	783.509	-15.04
670		DNA polymerase delta catalytic subunit OS=Mus musculus GN=Pold1 PE=1 SV=2	sp|P52431|DPOD1_MOUSE	123793	1	46	ITLALPR	36.1	392.254	782.493	783.509	-10.95
671		DNA polymerase delta catalytic subunit OS=Mus musculus GN=Pold1 PE=1 SV=2	sp|P52431|DPOD1_MOUSE	123793	1	46	KRDPGSAPSLGDR	38.3	452.569	1354.68	1355.7	-8.334
672		DNA polymerase delta catalytic subunit OS=Mus musculus GN=Pold1 PE=1 SV=2	sp|P52431|DPOD1_MOUSE	123793	1	46	KRDPGSAPSLGDRVPYVIIGAAK	17.9	592.583	2366.3	2367.31	-1.4
673		DNA polymerase delta catalytic subunit OS=Mus musculus GN=Pold1 PE=1 SV=2	sp|P52431|DPOD1_MOUSE	123793	1	46	LALTLRPcAPILGAK	19.4	531.985	1592.93	1593.95	-7.009	c8: Carbamidomethyl (+57.02)
674		DNA polymerase delta catalytic subunit OS=Mus musculus GN=Pold1 PE=1 SV=2	sp|P52431|DPOD1_MOUSE	123793	1	46	LALTLRPcAPILGAK	50.9	531.986	1592.94	1593.95	-4.732	c8: Carbamidomethyl (+57.02)
675		DNA polymerase delta catalytic subunit OS=Mus musculus GN=Pold1 PE=1 SV=2	sp|P52431|DPOD1_MOUSE	123793	1	46	LAVYcLK	41.9	433.741	865.467	866.481	-7.381	c5: Carbamidomethyl (+57.02)
676		DNA polymerase delta catalytic subunit OS=Mus musculus GN=Pold1 PE=1 SV=2	sp|P52431|DPOD1_MOUSE	123793	1	46	LGLKPDEFIK	19.2	387.225	1158.65	1159.67	-10.86
677		DNA polymerase delta catalytic subunit OS=Mus musculus GN=Pold1 PE=1 SV=2	sp|P52431|DPOD1_MOUSE	123793	1	46	LGLKPDEFIK	41	580.339	1158.66	1159.67	-1.088
678		DNA polymerase delta catalytic subunit OS=Mus musculus GN=Pold1 PE=1 SV=2	sp|P52431|DPOD1_MOUSE	123793	1	46	LLEQGVR	28	407.74	813.465	814.478	-7.271
679		DNA polymerase delta catalytic subunit OS=Mus musculus GN=Pold1 PE=1 SV=2	sp|P52431|DPOD1_MOUSE	123793	1	46	LLEQGVR	31.3	407.74	813.465	814.478	-6.78
680		DNA polymerase delta catalytic subunit OS=Mus musculus GN=Pold1 PE=1 SV=2	sp|P52431|DPOD1_MOUSE	123793	1	46	LMVLVNNVEMAR	66.8	694.873	1387.73	1388.74	-0.0158
681		DNA polymerase delta catalytic subunit OS=Mus musculus GN=Pold1 PE=1 SV=2	sp|P52431|DPOD1_MOUSE	123793	1	46	LPcLEISQSVTGFGR	87.9	832.427	1662.84	1663.85	0.05061	c3: Carbamidomethyl (+57.02)
682		DNA polymerase delta catalytic subunit OS=Mus musculus GN=Pold1 PE=1 SV=2	sp|P52431|DPOD1_MOUSE	123793	1	46	LPcLEISQSVTGFGR	75	832.429	1662.84	1663.85	2.334	c3: Carbamidomethyl (+57.02)
683		DNA polymerase delta catalytic subunit OS=Mus musculus GN=Pold1 PE=1 SV=2	sp|P52431|DPOD1_MOUSE	123793	1	46	LWTQcQR	24	496.241	990.467	991.478	-4.091	c5: Carbamidomethyl (+57.02)
684		DNA polymerase delta catalytic subunit OS=Mus musculus GN=Pold1 PE=1 SV=2	sp|P52431|DPOD1_MOUSE	123793	1	46	LWTQcQR	30.7	496.24	990.466	991.478	-4.958	c5: Carbamidomethyl (+57.02)
685		DNA polymerase delta catalytic subunit OS=Mus musculus GN=Pold1 PE=1 SV=2	sp|P52431|DPOD1_MOUSE	123793	1	46	NccIGcR	19.4	470.181	938.347	939.359	-5.774	c2: Carbamidomethyl (+57.02), c3: Carbamidomethyl (+57.02), c6: Carbamidomethyl (+57.02)
686		DNA polymerase delta catalytic subunit OS=Mus musculus GN=Pold1 PE=1 SV=2	sp|P52431|DPOD1_MOUSE	123793	1	46	QAHVELAER	38.2	526.776	1051.54	1052.55	-3.574
687		DNA polymerase delta catalytic subunit OS=Mus musculus GN=Pold1 PE=1 SV=2	sp|P52431|DPOD1_MOUSE	123793	1	46	QAHVELAER	45.5	526.777	1051.54	1052.55	-2.358
688		DNA polymerase delta catalytic subunit OS=Mus musculus GN=Pold1 PE=1 SV=2	sp|P52431|DPOD1_MOUSE	123793	1	46	QGLLMPVVK	33.4	492.797	983.579	984.591	-5.385
689		DNA polymerase delta catalytic subunit OS=Mus musculus GN=Pold1 PE=1 SV=2	sp|P52431|DPOD1_MOUSE	123793	1	46	RDPGSAPSLGDRVPYVIIGAAK	40.9	560.559	2238.21	2239.22	-3.123
690		DNA polymerase delta catalytic subunit OS=Mus musculus GN=Pold1 PE=1 SV=2	sp|P52431|DPOD1_MOUSE	123793	1	46	SVIDHQGAVcK	25.5	405.202	1212.58	1213.6	-7.549	c10: Carbamidomethyl (+57.02)
691		DNA polymerase delta catalytic subunit OS=Mus musculus GN=Pold1 PE=1 SV=2	sp|P52431|DPOD1_MOUSE	123793	1	46	SVIDHQGAVcK	40.3	607.3	1212.59	1213.6	-5.682	c10: Carbamidomethyl (+57.02)
692		DNA polymerase delta catalytic subunit OS=Mus musculus GN=Pold1 PE=1 SV=2	sp|P52431|DPOD1_MOUSE	123793	1	46	SVIDHQGAVcK	84.5	607.302	1212.59	1213.6	-2.122	c10: Carbamidomethyl (+57.02)
693		DNA polymerase delta catalytic subunit OS=Mus musculus GN=Pold1 PE=1 SV=2	sp|P52431|DPOD1_MOUSE	123793	1	46	SYTLNAVSFHFLGEQK	113	920.967	1839.92	1840.92	2.574
694		DNA polymerase delta catalytic subunit OS=Mus musculus GN=Pold1 PE=1 SV=2	sp|P52431|DPOD1_MOUSE	123793	1	46	SYTLNAVSFHFLGEQK	80.5	614.312	1839.92	1840.92	-0.3031
695		DNA polymerase delta catalytic subunit OS=Mus musculus GN=Pold1 PE=1 SV=2	sp|P52431|DPOD1_MOUSE	123793	1	46	TPTGDEFVK	29.4	497.246	992.478	993.489	-3.444
696		DNA polymerase delta catalytic subunit OS=Mus musculus GN=Pold1 PE=1 SV=2	sp|P52431|DPOD1_MOUSE	123793	1	46	VDRFPFLGR	51.7	369.535	1105.58	1106.61	-17.44
697		DNA polymerase delta catalytic subunit OS=Mus musculus GN=Pold1 PE=1 SV=2	sp|P52431|DPOD1_MOUSE	123793	1	46	VGGLLAFTK	52.6	453.273	904.531	905.546	-8.483
698		DNA polymerase delta catalytic subunit OS=Mus musculus GN=Pold1 PE=1 SV=2	sp|P52431|DPOD1_MOUSE	123793	1	46	VLSFDIEcAGRK	29.3	465.57	1393.69	1394.71	-9.903	c8: Carbamidomethyl (+57.02)
699		DNA polymerase delta catalytic subunit OS=Mus musculus GN=Pold1 PE=1 SV=2	sp|P52431|DPOD1_MOUSE	123793	1	46	VLSFDIEcAGRK	41.2	465.57	1393.69	1394.71	-11.3	c8: Carbamidomethyl (+57.02)
700		DNA polymerase delta catalytic subunit OS=Mus musculus GN=Pold1 PE=1 SV=2	sp|P52431|DPOD1_MOUSE	123793	1	46	VLSFDIEcAGRK	61.8	465.571	1393.69	1394.71	-9.172	c8: Carbamidomethyl (+57.02)
701		DNA polymerase delta catalytic subunit OS=Mus musculus GN=Pold1 PE=1 SV=2	sp|P52431|DPOD1_MOUSE	123793	1	46	VPYVIIGAAK	40.1	515.818	1029.62	1030.63	-1.554
702		DNA polymerase delta catalytic subunit OS=Mus musculus GN=Pold1 PE=1 SV=2	sp|P52431|DPOD1_MOUSE	123793	1	46	VQMDMLQVLLR	29.4	673.371	1344.73	1345.73	0.3998
703		DNA polymerase delta catalytic subunit OS=Mus musculus GN=Pold1 PE=1 SV=2	sp|P52431|DPOD1_MOUSE	123793	1	46	VQMDMLQVLLR	62.4	673.37	1344.73	1345.73	0.1175
704		DNA polymerase delta catalytic subunit OS=Mus musculus GN=Pold1 PE=1 SV=2	sp|P52431|DPOD1_MOUSE	123793	1	46	VSAnSVYGFTGAQVGK	23.4	793.399	1584.78	1585.79	3.457		n4: Deamidated (+0.98)
705		DNA polymerase delta catalytic subunit OS=Mus musculus GN=Pold1 PE=1 SV=2	sp|P52431|DPOD1_MOUSE	123793	1	46	VSANSVYGFTGAQVGK	78.2	792.905	1583.79	1584.8	0.2386
706		DNA polymerase delta catalytic subunit OS=Mus musculus GN=Pold1 PE=1 SV=2	sp|P52431|DPOD1_MOUSE	123793	1	46	VSANSVYGFTGAQVGK	70.4	792.909	1583.8	1584.8	5.905
707		DNA polymerase delta catalytic subunit OS=Mus musculus GN=Pold1 PE=1 SV=2	sp|P52431|DPOD1_MOUSE	123793	1	46	VTGVPLGYLLTR	23.2	644.882	1287.75	1288.76	-4.192
708		DNA polymerase delta catalytic subunit OS=Mus musculus GN=Pold1 PE=1 SV=2	sp|P52431|DPOD1_MOUSE	123793	1	46	VVSQLLR	31.9	407.756	813.498	814.515	-10.95
709		DNA polymerase delta catalytic subunit OS=Mus musculus GN=Pold1 PE=1 SV=2	sp|P52431|DPOD1_MOUSE	123793	1	46	VYFPYLLISK	26.4	621.859	1241.7	1242.71	-2.802
710		DNA polymerase delta catalytic subunit OS=Mus musculus GN=Pold1 PE=1 SV=2	sp|P52431|DPOD1_MOUSE	123793	1	46	VYFPYLLISK	41	621.859	1241.7	1242.71	-2.11
711		DNA polymerase delta catalytic subunit OS=Mus musculus GN=Pold1 PE=1 SV=2	sp|P52431|DPOD1_MOUSE	123793	1	46	WGEPEPFLR	29.5	565.784	1129.55	1130.56	-2.001
712		DNA polymerase delta catalytic subunit OS=Mus musculus GN=Pold1 PE=1 SV=2	sp|P52431|DPOD1_MOUSE	123793	1	46	WGEPEPFLR	45.1	565.783	1129.55	1130.56	-3.151
713		DNA polymerase delta catalytic subunit OS=Mus musculus GN=Pold1 PE=1 SV=2	sp|P52431|DPOD1_MOUSE	123793	1	46	YAGLLFSSR	50.8	507.272	1012.53	1013.54	-4.758
714		DNA polymerase delta catalytic subunit OS=Mus musculus GN=Pold1 PE=1 SV=2	sp|P52431|DPOD1_MOUSE	123793	1	46	YTVEnGYDANAK	28.3	673.298	1344.58	1345.59	-1.604		n5: Deamidated (+0.98)
715		DNA polymerase delta catalytic subunit OS=Mus musculus GN=Pold1 PE=1 SV=2	sp|P52431|DPOD1_MOUSE	123793	1	46	YTVEnGYDANAK	77.8	673.298	1344.58	1345.59	-0.8011		n5: Deamidated (+0.98)
716		RNA-binding protein 5 OS=Mus musculus GN=Rbm5 PE=1 SV=1	sp|Q91YE7|RBM5_MOUSE	92313.2	1	6	cQGITAPIEAQVR	28.4	721.875	1441.74	1442.74	0.7931	c1: Carbamidomethyl (+57.02)
717		RNA-binding protein 5 OS=Mus musculus GN=Rbm5 PE=1 SV=1	sp|Q91YE7|RBM5_MOUSE	92313.2	1	6	ETYVPAAEASSNQQTGLPSTK	57	1090.03	2178.05	2179.05	2.22
718		RNA-binding protein 5 OS=Mus musculus GN=Rbm5 PE=1 SV=1	sp|Q91YE7|RBM5_MOUSE	92313.2	1	6	HQQLSDLHK	16.8	369.192	1104.55	1105.58	-11.78
719		RNA-binding protein 5 OS=Mus musculus GN=Rbm5 PE=1 SV=1	sp|Q91YE7|RBM5_MOUSE	92313.2	1	6	LSEQELEALELR	58.2	715.383	1428.75	1429.75	4.251
720		RNA-binding protein 5 OS=Mus musculus GN=Rbm5 PE=1 SV=1	sp|Q91YE7|RBM5_MOUSE	92313.2	1	6	MAcLLcR	38.6	462.213	922.412	923.426	-7.634	c3: Carbamidomethyl (+57.02), c6: Carbamidomethyl (+57.02)
721		RNA-binding protein 5 OS=Mus musculus GN=Rbm5 PE=1 SV=1	sp|Q91YE7|RBM5_MOUSE	92313.2	1	6	MLQAMGWR	19.7	496.741	991.468	992.481	-5.08
722		RNA-binding protein 5 OS=Mus musculus GN=Rbm5 PE=1 SV=1	sp|Q91YE7|RBM5_MOUSE	92313.2	1	6	QFDAGTVNYEQPTK	53.1	799.374	1596.73	1597.75	-5.209
723		60S ribosomal protein L22-like 1 OS=Mus musculus GN=Rpl22l1 PE=1 SV=1	sp|Q9D7S7|RL22L_MOUSE	14467.9	0.95	1	TGNLGNVVHIER	44.1	436.9	1307.68	1308.7	-13.02
724		Pseudopodium-enriched atypical kinase 1 OS=Mus musculus GN=Peak1 PE=1 SV=4	sp|Q69Z38|PEAK1_MOUSE	191099	0.999	1	cEDLFmAGqK	20.4	608.254	1214.49	1215.5	-1.322	c1: Carbamidomethyl (+57.02)	m6: Oxidation (+15.99), q9: Deamidated (+0.98)
725		Serine/threonine-protein kinase PAK 1 OS=Mus musculus GN=Pak1 PE=4 SV=1	tr|G5E884|G5E884_MOUSE	60609.2	1	1	ALYLIATnGTPELQNPEK	52.4	987.021	1972.03	1973.02	5.617		n8: Deamidated (+0.98)
726		Serine/threonine-protein kinase PAK 1 OS=Mus musculus GN=Pak1 PE=4 SV=1	tr|G5E884|G5E884_MOUSE	60609.2	1	1	ALYLIATNGTPELQNPEK	79	986.526	3942.07	1972.04	-81.75
727		Serine/threonine-protein kinase PAK 1 OS=Mus musculus GN=Pak1 PE=4 SV=1	tr|G5E884|G5E884_MOUSE	60609.2	1	1	ALYLIATNGTPELQNPEK	108	986.526	1971.04	1972.04	2.545
728		Serine/threonine-protein kinase PAK 1 OS=Mus musculus GN=Pak1 PE=4 SV=1	tr|G5E884|G5E884_MOUSE	60609.2	1	1	ALYLIATNGTPELQNPEK	102	986.526	1971.04	1972.04	2.575
729		Serine/threonine-protein kinase PAK 1 OS=Mus musculus GN=Pak1 PE=4 SV=1	tr|G5E884|G5E884_MOUSE	60609.2	1	1	ALYLIATNGTPELQNPEK	107	986.524	1971.03	1972.04	0.9523
730		Serine/threonine-protein kinase PAK 1 OS=Mus musculus GN=Pak1 PE=4 SV=1	tr|G5E884|G5E884_MOUSE	60609.2	1	1	ALYLIATnGTPELQNPEK	105	987.018	1972.02	1973.02	3.184		n8: Deamidated (+0.98)
731		Serine/threonine-protein kinase PAK 1 OS=Mus musculus GN=Pak1 PE=4 SV=1	tr|G5E884|G5E884_MOUSE	60609.2	1	1	ALYLIATnGTPELQNPEK	83.4	987.021	1972.03	1973.02	6.316		n8: Deamidated (+0.98)
732		Serine/threonine-protein kinase PAK 1 OS=Mus musculus GN=Pak1 PE=4 SV=1	tr|G5E884|G5E884_MOUSE	60609.2	1	1	ALYLIATNGTPELQNPEK	78.8	986.523	1971.03	1972.04	0.3134
733		Serine/threonine-protein kinase PAK 1 OS=Mus musculus GN=Pak1 PE=4 SV=1	tr|G5E884|G5E884_MOUSE	60609.2	1	1	ALYLIATnGTPELQNPEK	63.6	987.016	1972.02	1973.02	0.8728		n8: Deamidated (+0.98)
734		Serine/threonine-protein kinase PAK 1 OS=Mus musculus GN=Pak1 PE=4 SV=1	tr|G5E884|G5E884_MOUSE	60609.2	1	1	ALYLIATnGTPELQNPEK	70.2	987.013	1972.01	1973.02	-1.976		n8: Deamidated (+0.98)
735		Serine/threonine-protein kinase PAK 1 OS=Mus musculus GN=Pak1 PE=4 SV=1	tr|G5E884|G5E884_MOUSE	60609.2	1	1	ALYLIATnGTPELQNPEK	71.6	987.016	1972.02	1973.02	0.4977		n8: Deamidated (+0.98)
736		Serine/threonine-protein kinase PAK 1 OS=Mus musculus GN=Pak1 PE=4 SV=1	tr|G5E884|G5E884_MOUSE	60609.2	1	1	ALYLIATnGTPELQNPEK	77	987.016	1972.02	1973.02	0.6397		n8: Deamidated (+0.98)
737		Serine/threonine-protein kinase PAK 1 OS=Mus musculus GN=Pak1 PE=4 SV=1	tr|G5E884|G5E884_MOUSE	60609.2	1	1	cLEMDVEK	23.2	512.227	1022.44	1023.45	-1.891	c1: Carbamidomethyl (+57.02)
738		Serine/threonine-protein kinase PAK 1 OS=Mus musculus GN=Pak1 PE=4 SV=1	tr|G5E884|G5E884_MOUSE	60609.2	1	1	cLEMDVEK	26.5	512.228	1022.44	1023.45	-0.2304	c1: Carbamidomethyl (+57.02)
739		Serine/threonine-protein kinase PAK 1 OS=Mus musculus GN=Pak1 PE=4 SV=1	tr|G5E884|G5E884_MOUSE	60609.2	1	1	cLEMDVEKR	24.6	590.275	1178.54	1179.55	-5.999	c1: Carbamidomethyl (+57.02)
740		Serine/threonine-protein kinase PAK 1 OS=Mus musculus GN=Pak1 PE=4 SV=1	tr|G5E884|G5E884_MOUSE	60609.2	1	1	cLEMDVEKR	39.1	393.852	1178.53	1179.55	-6.801	c1: Carbamidomethyl (+57.02)
741		Serine/threonine-protein kinase PAK 1 OS=Mus musculus GN=Pak1 PE=4 SV=1	tr|G5E884|G5E884_MOUSE	60609.2	1	1	EcLQALEFLHSNQVIHR	74.4	524.263	2093.02	2094.05	-10.92	c2: Carbamidomethyl (+57.02)
742		Serine/threonine-protein kinase PAK 1 OS=Mus musculus GN=Pak1 PE=4 SV=1	tr|G5E884|G5E884_MOUSE	60609.2	1	1	LLqTSNITK	20.8	509.801	1017.59	1018.58	15.49		q3: Deamidated (+0.98)
743		Serine/threonine-protein kinase PAK 1 OS=Mus musculus GN=Pak1 PE=4 SV=1	tr|G5E884|G5E884_MOUSE	60609.2	1	1	LLQTSNITK	42.3	509.299	1016.58	1017.59	-2.754
744		Serine/threonine-protein kinase PAK 1 OS=Mus musculus GN=Pak1 PE=4 SV=1	tr|G5E884|G5E884_MOUSE	60609.2	1	1	LLQTSNITK	58.7	509.301	1016.59	1017.59	-0.1002
745		Serine/threonine-protein kinase PAK 1 OS=Mus musculus GN=Pak1 PE=4 SV=1	tr|G5E884|G5E884_MOUSE	60609.2	1	1	LTDFGFcAQITPEQSK	113	921.443	1840.87	1841.87	2.554	c7: Carbamidomethyl (+57.02)
746		Serine/threonine-protein kinase PAK 1 OS=Mus musculus GN=Pak1 PE=4 SV=1	tr|G5E884|G5E884_MOUSE	60609.2	1	1	LTDFGFcAQITPEQSK	36	614.628	1840.86	1841.87	-1.89	c7: Carbamidomethyl (+57.02)
747		Serine/threonine-protein kinase PAK 1 OS=Mus musculus GN=Pak1 PE=4 SV=1	tr|G5E884|G5E884_MOUSE	60609.2	1	1	LTDFGFcAQITPEQSK	83.7	921.445	1840.88	1841.87	4.498	c7: Carbamidomethyl (+57.02)
748		Serine/threonine-protein kinase PAK 1 OS=Mus musculus GN=Pak1 PE=4 SV=1	tr|G5E884|G5E884_MOUSE	60609.2	1	1	LTDFGFcAQITPEQSK	35.6	614.63	1840.87	1841.87	1.383	c7: Carbamidomethyl (+57.02)
749		Serine/threonine-protein kinase PAK 1 OS=Mus musculus GN=Pak1 PE=4 SV=1	tr|G5E884|G5E884_MOUSE	60609.2	1	1	LTDFGFcAQITPEQSK	57.7	921.442	1840.87	1841.87	1.403	c7: Carbamidomethyl (+57.02)
750		Serine/threonine-protein kinase PAK 1 OS=Mus musculus GN=Pak1 PE=4 SV=1	tr|G5E884|G5E884_MOUSE	60609.2	1	1	RSTMVGTPYWmAPEVVTR	12.2	699.679	2096.01	2097.03	-2.004		m11: Oxidation (+15.99)
751		Serine/threonine-protein kinase PAK 1 OS=Mus musculus GN=Pak1 PE=4 SV=1	tr|G5E884|G5E884_MOUSE	60609.2	1	1	RSTmVGTPYWMAPEVVTR	26.5	699.68	2096.02	2097.03	-0.01571		m4: Oxidation (+15.99)
752		Serine/threonine-protein kinase PAK 1 OS=Mus musculus GN=Pak1 PE=4 SV=1	tr|G5E884|G5E884_MOUSE	60609.2	1	1	RSTmVGTPYWMAPEVVTR	37.3	699.678	2096.01	2097.03	-2.29		m4: Oxidation (+15.99)
753		Serine/threonine-protein kinase PAK 1 OS=Mus musculus GN=Pak1 PE=4 SV=1	tr|G5E884|G5E884_MOUSE	60609.2	1	1	RSTMVGTPYWmAPEVVTR	39.7	699.681	2096.02	2097.03	1.558		m11: Oxidation (+15.99)
754		Serine/threonine-protein kinase PAK 1 OS=Mus musculus GN=Pak1 PE=4 SV=1	tr|G5E884|G5E884_MOUSE	60609.2	1	1	RSTMVGTPYWMAPEVVTR	49.1	694.346	2080.02	2081.03	-3.262
755		Serine/threonine-protein kinase PAK 1 OS=Mus musculus GN=Pak1 PE=4 SV=1	tr|G5E884|G5E884_MOUSE	60609.2	1	1	RSTMVGTPYWMAPEVVTR	55	694.347	2080.02	2081.03	-2.036
756		Serine/threonine-protein kinase PAK 1 OS=Mus musculus GN=Pak1 PE=4 SV=1	tr|G5E884|G5E884_MOUSE	60609.2	1	1	STMVGTPYWMAPEVVTR	20.3	962.964	1923.91	1924.93	-4.635
757		Serine/threonine-protein kinase PAK 1 OS=Mus musculus GN=Pak1 PE=4 SV=1	tr|G5E884|G5E884_MOUSE	60609.2	1	1	STmVGTPYWMAPEVVTR	20.5	970.966	1939.92	1940.92	0.02218		m3: Oxidation (+15.99)
758		Serine/threonine-protein kinase PAK 1 OS=Mus musculus GN=Pak1 PE=4 SV=1	tr|G5E884|G5E884_MOUSE	60609.2	1	1	STMVGTPYWMAPEVVTR	35	962.963	1923.91	1924.93	-5.373
759		Serine/threonine-protein kinase PAK 1 OS=Mus musculus GN=Pak1 PE=4 SV=1	tr|G5E884|G5E884_MOUSE	60609.2	1	1	STMVGTPYWMAPEVVTR	51.4	962.974	1923.93	1924.93	5.495
760		Aldehyde dehydrogenase OS=Mus musculus GN=Aldh3b2 PE=2 SV=1	tr|E9Q3E1|E9Q3E1_MOUSE	52984	0.95	1	FYGDNPQTSPNLGR	21.6	783.371	1564.73	1565.73	-0.3206
761		Aldehyde dehydrogenase OS=Mus musculus GN=Aldh3b2 PE=2 SV=1	tr|E9Q3E1|E9Q3E1_MOUSE	52984	0.95	1	HLTPITLELGGK	39.6	639.875	1277.74	1278.74	0.671
762		Aldehyde dehydrogenase OS=Mus musculus GN=Aldh3b2 PE=2 SV=1	tr|E9Q3E1|E9Q3E1_MOUSE	52984	0.95	1	LVPALQNSITR	41.9	606.36	1210.71	1211.71	1.533
763		Q3UQ44|IQGA2_MOUSE-DECOY	Q3UQ44|IQGA2_MOUSE-DECOY	0	0.998	1	KKAEWLEK	25.8	516.298	1030.58	1031.59	1.142
764		Uncharacterized protein KIAA1143 homolog OS=Mus musculus PE=1 SV=1	sp|Q8K039|K1143_MOUSE	17478.7	1	2	KGDLTAEEVMK	14.5	610.813	1219.61	1220.62	-0.2965
765		Uncharacterized protein KIAA1143 homolog OS=Mus musculus PE=1 SV=1	sp|Q8K039|K1143_MOUSE	17478.7	1	2	TDEEPPPADGR	20.3	592.265	1182.51	1183.52	-0.7283
766		Uncharacterized protein KIAA1143 homolog OS=Mus musculus PE=1 SV=1	sp|Q8K039|K1143_MOUSE	17478.7	1	2	TDEEPPPADGR	27.9	592.264	1182.51	1183.52	-2.317
767		Uncharacterized protein KIAA1143 homolog OS=Mus musculus PE=1 SV=1	sp|Q8K039|K1143_MOUSE	17478.7	1	2	TDEEPPPADGR	41	592.265	1182.52	1183.52	-0.3058
768		Prolow-density lipoprotein receptor-related protein 1 OS=Mus musculus GN=Lrp1 PE=1 SV=1	sp|Q91ZX7|LRP1_MOUSE	504727	0.987	1	VFnRDRqK	14.4	355.519	1063.54	1064.55	-5.43		n3: Deamidated (+0.98), q7: Deamidated (+0.98)
769		Prolow-density lipoprotein receptor-related protein 1 OS=Mus musculus GN=Lrp1 PE=1 SV=1	sp|Q91ZX7|LRP1_MOUSE	504727	0.987	1	VFnRDRqK	23.8	532.777	1063.54	1064.55	-1.911		n3: Deamidated (+0.98), q7: Deamidated (+0.98)
770		Condensin-2 complex subunit H2 OS=Mus musculus GN=Ncaph2 PE=1 SV=1	sp|Q8BSP2|CNDH2_MOUSE	68946.1	0.976	1	GPTFADMEVLYWK	18.9	778.881	1555.75	1556.75	6.05
771		Eukaryotic translation initiation factor 4 gamma 1 OS=Mus musculus GN=Eif4g1 PE=2 SV=1	tr|E9PVC6|E9PVC6_MOUSE	171288	1	49	AALSVDEVEK	13.1	530.781	1059.55	1060.55	2.789
772		Eukaryotic translation initiation factor 4 gamma 1 OS=Mus musculus GN=Eif4g1 PE=2 SV=1	tr|E9PVC6|E9PVC6_MOUSE	171288	1	49	AALSVDEVEK	22.2	530.779	1059.54	1060.55	-1.19
773		Eukaryotic translation initiation factor 4 gamma 1 OS=Mus musculus GN=Eif4g1 PE=2 SV=1	tr|E9PVC6|E9PVC6_MOUSE	171288	1	49	AALSVDEVEKK	34.3	396.883	1187.63	1188.65	-9.951
774		Eukaryotic translation initiation factor 4 gamma 1 OS=Mus musculus GN=Eif4g1 PE=2 SV=1	tr|E9PVC6|E9PVC6_MOUSE	171288	1	49	AALSVDEVEKK	32.3	594.824	1187.63	1188.65	-4.814
775		Eukaryotic translation initiation factor 4 gamma 1 OS=Mus musculus GN=Eif4g1 PE=2 SV=1	tr|E9PVC6|E9PVC6_MOUSE	171288	1	49	AALSVDEVEKK	91.4	594.828	1187.64	1188.65	0.6209
776		Eukaryotic translation initiation factor 4 gamma 1 OS=Mus musculus GN=Eif4g1 PE=2 SV=1	tr|E9PVC6|E9PVC6_MOUSE	171288	1	49	AALSVDEVEKK	69.2	396.885	1187.63	1188.65	-6.645
777		Eukaryotic translation initiation factor 4 gamma 1 OS=Mus musculus GN=Eif4g1 PE=2 SV=1	tr|E9PVC6|E9PVC6_MOUSE	171288	1	49	AALSVDEVEKK	74.8	594.827	1187.64	1188.65	-0.7588
778		Eukaryotic translation initiation factor 4 gamma 1 OS=Mus musculus GN=Eif4g1 PE=2 SV=1	tr|E9PVC6|E9PVC6_MOUSE	171288	1	49	AASLTEDR	62.9	431.714	861.413	862.427	-7.771
779		Eukaryotic translation initiation factor 4 gamma 1 OS=Mus musculus GN=Eif4g1 PE=2 SV=1	tr|E9PVC6|E9PVC6_MOUSE	171288	1	49	AIIEEYLHLnDMK	14.5	530.597	1588.77	1589.79	-8.236		n10: Deamidated (+0.98)
780		Eukaryotic translation initiation factor 4 gamma 1 OS=Mus musculus GN=Eif4g1 PE=2 SV=1	tr|E9PVC6|E9PVC6_MOUSE	171288	1	49	AIIEEYLHLNDmK	28.9	802.896	1603.78	1604.8	-9.27		m12: Oxidation (+15.99)
781		Eukaryotic translation initiation factor 4 gamma 1 OS=Mus musculus GN=Eif4g1 PE=2 SV=1	tr|E9PVC6|E9PVC6_MOUSE	171288	1	49	AIIEEYLHLNDMK	28.6	794.905	1587.79	1588.8	-1.247
782		Eukaryotic translation initiation factor 4 gamma 1 OS=Mus musculus GN=Eif4g1 PE=2 SV=1	tr|E9PVC6|E9PVC6_MOUSE	171288	1	49	AIIEEYLHLNDMK	95.4	794.905	1587.8	1588.8	-0.5803
783		Eukaryotic translation initiation factor 4 gamma 1 OS=Mus musculus GN=Eif4g1 PE=2 SV=1	tr|E9PVC6|E9PVC6_MOUSE	171288	1	49	AIIEEYLHLNDMK	46.2	530.272	1587.79	1588.8	-1.981
784		Eukaryotic translation initiation factor 4 gamma 1 OS=Mus musculus GN=Eif4g1 PE=2 SV=1	tr|E9PVC6|E9PVC6_MOUSE	171288	1	49	AIIEEYLHLNDMK	52.1	530.266	1587.78	1588.8	-12.22
785		Eukaryotic translation initiation factor 4 gamma 1 OS=Mus musculus GN=Eif4g1 PE=2 SV=1	tr|E9PVC6|E9PVC6_MOUSE	171288	1	49	AIIEEYLHLNDMK	55.1	530.271	1587.79	1588.8	-3.662
786		Eukaryotic translation initiation factor 4 gamma 1 OS=Mus musculus GN=Eif4g1 PE=2 SV=1	tr|E9PVC6|E9PVC6_MOUSE	171288	1	49	AIIEEYLHLNDMK	76.8	794.905	1587.8	1588.8	-0.4418
787		Eukaryotic translation initiation factor 4 gamma 1 OS=Mus musculus GN=Eif4g1 PE=2 SV=1	tr|E9PVC6|E9PVC6_MOUSE	171288	1	49	AISEPNFSVAYANmcR	22.7	923.418	1844.82	1845.83	1.457	c15: Carbamidomethyl (+57.02)	m14: Oxidation (+15.99)
788		Eukaryotic translation initiation factor 4 gamma 1 OS=Mus musculus GN=Eif4g1 PE=2 SV=1	tr|E9PVC6|E9PVC6_MOUSE	171288	1	49	AISEPNFSVAYANMcR	44.4	915.425	1828.84	1829.83	6.648	c15: Carbamidomethyl (+57.02)
789		Eukaryotic translation initiation factor 4 gamma 1 OS=Mus musculus GN=Eif4g1 PE=2 SV=1	tr|E9PVC6|E9PVC6_MOUSE	171288	1	49	AISEPNFSVAYANMcR	49.4	610.615	1828.82	1829.83	0.03727	c15: Carbamidomethyl (+57.02)
790		Eukaryotic translation initiation factor 4 gamma 1 OS=Mus musculus GN=Eif4g1 PE=2 SV=1	tr|E9PVC6|E9PVC6_MOUSE	171288	1	49	AISEPNFSVAYANMcR	52.6	915.428	1828.84	1829.83	10.17	c15: Carbamidomethyl (+57.02)
791		Eukaryotic translation initiation factor 4 gamma 1 OS=Mus musculus GN=Eif4g1 PE=2 SV=1	tr|E9PVC6|E9PVC6_MOUSE	171288	1	49	ALMTTVcYSAIIFETPLR	38	1043.54	2085.07	2086.07	1.689	c7: Carbamidomethyl (+57.02)
792		Eukaryotic translation initiation factor 4 gamma 1 OS=Mus musculus GN=Eif4g1 PE=2 SV=1	tr|E9PVC6|E9PVC6_MOUSE	171288	1	49	DITEEIMSGAR	44.7	611.294	1220.57	1221.58	1.537
793		Eukaryotic translation initiation factor 4 gamma 1 OS=Mus musculus GN=Eif4g1 PE=2 SV=1	tr|E9PVC6|E9PVC6_MOUSE	171288	1	49	DITEEIMSGAR	47.1	611.292	1220.57	1221.58	-0.5091
794		Eukaryotic translation initiation factor 4 gamma 1 OS=Mus musculus GN=Eif4g1 PE=2 SV=1	tr|E9PVC6|E9PVC6_MOUSE	171288	1	49	DKDDDEVFEK	17.9	620.272	1238.53	1239.54	-1.325
795		Eukaryotic translation initiation factor 4 gamma 1 OS=Mus musculus GN=Eif4g1 PE=2 SV=1	tr|E9PVC6|E9PVC6_MOUSE	171288	1	49	DKDDDEVFEK	26.3	620.273	1238.53	1239.54	0.1436
796		Eukaryotic translation initiation factor 4 gamma 1 OS=Mus musculus GN=Eif4g1 PE=2 SV=1	tr|E9PVC6|E9PVC6_MOUSE	171288	1	49	DKDDDEVFEK	28.5	620.273	1238.53	1239.54	0.4502
797		Eukaryotic translation initiation factor 4 gamma 1 OS=Mus musculus GN=Eif4g1 PE=2 SV=1	tr|E9PVC6|E9PVC6_MOUSE	171288	1	49	DKDDDEVFEK	32	620.272	1238.53	1239.54	-0.3888
798		Eukaryotic translation initiation factor 4 gamma 1 OS=Mus musculus GN=Eif4g1 PE=2 SV=1	tr|E9PVC6|E9PVC6_MOUSE	171288	1	49	EAEMEEHREHIK	19.7	513.238	1536.69	1537.71	-3.829
799		Eukaryotic translation initiation factor 4 gamma 1 OS=Mus musculus GN=Eif4g1 PE=2 SV=1	tr|E9PVC6|E9PVC6_MOUSE	171288	1	49	EAEMEEHREHIK	21.5	769.357	1536.7	1537.71	0.506
800		Eukaryotic translation initiation factor 4 gamma 1 OS=Mus musculus GN=Eif4g1 PE=2 SV=1	tr|E9PVC6|E9PVC6_MOUSE	171288	1	49	EAEMEEHREHIK	30.2	769.356	1536.7	1537.71	-0.6646
801		Eukaryotic translation initiation factor 4 gamma 1 OS=Mus musculus GN=Eif4g1 PE=2 SV=1	tr|E9PVC6|E9PVC6_MOUSE	171288	1	49	EAEMEEHREHIK	41.5	513.236	1536.69	1537.71	-7.907
802		Eukaryotic translation initiation factor 4 gamma 1 OS=Mus musculus GN=Eif4g1 PE=2 SV=1	tr|E9PVC6|E9PVC6_MOUSE	171288	1	49	EAEMEEHREHIK	42.6	513.238	1536.69	1537.71	-5.078
803		Eukaryotic translation initiation factor 4 gamma 1 OS=Mus musculus GN=Eif4g1 PE=2 SV=1	tr|E9PVC6|E9PVC6_MOUSE	171288	1	49	EAVGDLLDAFK	68.7	589.308	1176.6	1177.61	-0.681
804		Eukaryotic translation initiation factor 4 gamma 1 OS=Mus musculus GN=Eif4g1 PE=2 SV=1	tr|E9PVC6|E9PVC6_MOUSE	171288	1	49	EAVGDLLDAFK	72.9	589.307	1176.6	1177.61	-2.379
805		Eukaryotic translation initiation factor 4 gamma 1 OS=Mus musculus GN=Eif4g1 PE=2 SV=1	tr|E9PVC6|E9PVC6_MOUSE	171288	1	49	EAVQcVQELASPSLLFIFVR	65.7	769.408	2305.2	2306.22	-5.104	c5: Carbamidomethyl (+57.02)
806		Eukaryotic translation initiation factor 4 gamma 1 OS=Mus musculus GN=Eif4g1 PE=2 SV=1	tr|E9PVC6|E9PVC6_MOUSE	171288	1	49	EDAFYSWESSKDPAEQQGK	57.3	734.66	2200.96	2201.96	1.654
807		Eukaryotic translation initiation factor 4 gamma 1 OS=Mus musculus GN=Eif4g1 PE=2 SV=1	tr|E9PVC6|E9PVC6_MOUSE	171288	1	49	EFLAEGqDVGSFVAEK	20.1	863.923	1725.83	1726.82	12.63		q7: Deamidated (+0.98)
808		Eukaryotic translation initiation factor 4 gamma 1 OS=Mus musculus GN=Eif4g1 PE=2 SV=1	tr|E9PVC6|E9PVC6_MOUSE	171288	1	49	EFLAEGQDVGSFVAEK	36.1	863.424	1724.83	1725.83	4.46
809		Eukaryotic translation initiation factor 4 gamma 1 OS=Mus musculus GN=Eif4g1 PE=2 SV=1	tr|E9PVC6|E9PVC6_MOUSE	171288	1	49	EFLAEGQDVGSFVAEK	97.9	863.421	1724.83	1725.83	0.7637
810		Eukaryotic translation initiation factor 4 gamma 1 OS=Mus musculus GN=Eif4g1 PE=2 SV=1	tr|E9PVC6|E9PVC6_MOUSE	171288	1	49	EFLAEGQDVGSFVAEK	90.5	863.422	1724.83	1725.83	1.992
811		Eukaryotic translation initiation factor 4 gamma 1 OS=Mus musculus GN=Eif4g1 PE=2 SV=1	tr|E9PVC6|E9PVC6_MOUSE	171288	1	49	EFLAEGQDVGSFVAEK	46.2	863.427	1724.84	1725.83	7.427
812		Eukaryotic translation initiation factor 4 gamma 1 OS=Mus musculus GN=Eif4g1 PE=2 SV=1	tr|E9PVC6|E9PVC6_MOUSE	171288	1	49	EFLAEGQDVGSFVAEK	64.4	863.42	1724.83	1725.83	-0.3256
813		Eukaryotic translation initiation factor 4 gamma 1 OS=Mus musculus GN=Eif4g1 PE=2 SV=1	tr|E9PVC6|E9PVC6_MOUSE	171288	1	49	EITKPLRPMGK	22.8	423.914	1268.72	1269.74	-6.267
814		Eukaryotic translation initiation factor 4 gamma 1 OS=Mus musculus GN=Eif4g1 PE=2 SV=1	tr|E9PVC6|E9PVC6_MOUSE	171288	1	49	EmDEAATAEER	22.5	634.255	1266.5	1267.51	-5.568		m2: Oxidation (+15.99)
815		Eukaryotic translation initiation factor 4 gamma 1 OS=Mus musculus GN=Eif4g1 PE=2 SV=1	tr|E9PVC6|E9PVC6_MOUSE	171288	1	49	EmDEAATAEER	27	634.259	1266.5	1267.51	-0.06071		m2: Oxidation (+15.99)
816		Eukaryotic translation initiation factor 4 gamma 1 OS=Mus musculus GN=Eif4g1 PE=2 SV=1	tr|E9PVC6|E9PVC6_MOUSE	171288	1	49	EmDEAATAEER	43	634.257	1266.5	1267.51	-3.027		m2: Oxidation (+15.99)
817		Eukaryotic translation initiation factor 4 gamma 1 OS=Mus musculus GN=Eif4g1 PE=2 SV=1	tr|E9PVC6|E9PVC6_MOUSE	171288	1	49	EMDEAATAEER	60.9	626.26	1250.51	1251.52	-1.951
818		Eukaryotic translation initiation factor 4 gamma 1 OS=Mus musculus GN=Eif4g1 PE=2 SV=1	tr|E9PVC6|E9PVC6_MOUSE	171288	1	49	EmDEAATAEER	61.6	634.257	1266.5	1267.51	-2.885		m2: Oxidation (+15.99)
819		Eukaryotic translation initiation factor 4 gamma 1 OS=Mus musculus GN=Eif4g1 PE=2 SV=1	tr|E9PVC6|E9PVC6_MOUSE	171288	1	49	EMDEAATAEER	65.9	626.262	1250.51	1251.52	1.197
820		Eukaryotic translation initiation factor 4 gamma 1 OS=Mus musculus GN=Eif4g1 PE=2 SV=1	tr|E9PVC6|E9PVC6_MOUSE	171288	1	49	EMDEAATAEER	72.6	626.262	1250.51	1251.52	0.5258
821		Eukaryotic translation initiation factor 4 gamma 1 OS=Mus musculus GN=Eif4g1 PE=2 SV=1	tr|E9PVC6|E9PVC6_MOUSE	171288	1	49	ERPSQPEGLR	22.6	584.806	1167.6	1168.61	-1.593
822		Eukaryotic translation initiation factor 4 gamma 1 OS=Mus musculus GN=Eif4g1 PE=2 SV=1	tr|E9PVC6|E9PVC6_MOUSE	171288	1	49	ERPSQPEGLRK	26.8	432.903	1295.69	1296.7	-5.489
823		Eukaryotic translation initiation factor 4 gamma 1 OS=Mus musculus GN=Eif4g1 PE=2 SV=1	tr|E9PVC6|E9PVC6_MOUSE	171288	1	49	FIGELFK	35.2	427.239	852.464	853.482	-12.49
824		Eukaryotic translation initiation factor 4 gamma 1 OS=Mus musculus GN=Eif4g1 PE=2 SV=1	tr|E9PVC6|E9PVC6_MOUSE	171288	1	49	FIGELFK	35.8	427.239	852.464	853.482	-12
825		Eukaryotic translation initiation factor 4 gamma 1 OS=Mus musculus GN=Eif4g1 PE=2 SV=1	tr|E9PVC6|E9PVC6_MOUSE	171288	1	49	FMLqDVLDLR	61.8	625.835	1249.66	1250.65	14.54		q4: Deamidated (+0.98)
826		Eukaryotic translation initiation factor 4 gamma 1 OS=Mus musculus GN=Eif4g1 PE=2 SV=1	tr|E9PVC6|E9PVC6_MOUSE	171288	1	49	FMLQDVLDLR	82.6	625.332	1248.65	1249.66	-2.994
827		Eukaryotic translation initiation factor 4 gamma 1 OS=Mus musculus GN=Eif4g1 PE=2 SV=1	tr|E9PVC6|E9PVC6_MOUSE	171288	1	49	FMLQDVLDLR	63.4	625.332	1248.65	1249.66	-3.378
828		Eukaryotic translation initiation factor 4 gamma 1 OS=Mus musculus GN=Eif4g1 PE=2 SV=1	tr|E9PVC6|E9PVC6_MOUSE	171288	1	49	FMLQDVLDLR	76.5	625.333	1248.65	1249.66	-1.746
829		Eukaryotic translation initiation factor 4 gamma 1 OS=Mus musculus GN=Eif4g1 PE=2 SV=1	tr|E9PVC6|E9PVC6_MOUSE	171288	1	49	FSALqqTLPAENTDNR	31.9	903.944	1805.87	1806.85	16.72		q5: Deamidated (+0.98), q6: Deamidated (+0.98)
830		Eukaryotic translation initiation factor 4 gamma 1 OS=Mus musculus GN=Eif4g1 PE=2 SV=1	tr|E9PVC6|E9PVC6_MOUSE	171288	1	49	FSALQQTLPAENTDNR	44.6	902.941	1803.87	1804.88	-3.913
831		Eukaryotic translation initiation factor 4 gamma 1 OS=Mus musculus GN=Eif4g1 PE=2 SV=1	tr|E9PVC6|E9PVC6_MOUSE	171288	1	49	FSALQQTLPAENTDNR	45	902.942	1803.87	1804.88	-2.771
832		Eukaryotic translation initiation factor 4 gamma 1 OS=Mus musculus GN=Eif4g1 PE=2 SV=1	tr|E9PVC6|E9PVC6_MOUSE	171288	1	49	FSALQQTLPAENTDNR	62.2	902.946	1803.88	1804.88	0.7303
833		Eukaryotic translation initiation factor 4 gamma 1 OS=Mus musculus GN=Eif4g1 PE=2 SV=1	tr|E9PVC6|E9PVC6_MOUSE	171288	1	49	FSALQQTLPAENTDNRR	23.5	654.331	1959.97	1960.98	-2.437
834		Eukaryotic translation initiation factor 4 gamma 1 OS=Mus musculus GN=Eif4g1 PE=2 SV=1	tr|E9PVC6|E9PVC6_MOUSE	171288	1	49	FSALQQTLPAENTDNRR	78.3	654.331	1959.97	1960.98	-2.895
835		Eukaryotic translation initiation factor 4 gamma 1 OS=Mus musculus GN=Eif4g1 PE=2 SV=1	tr|E9PVC6|E9PVC6_MOUSE	171288	1	49	FSALQQTLPAENTDNRR	37.3	654.331	1959.97	1960.98	-2.697
836		Eukaryotic translation initiation factor 4 gamma 1 OS=Mus musculus GN=Eif4g1 PE=2 SV=1	tr|E9PVC6|E9PVC6_MOUSE	171288	1	49	FSALQQTLPAENTDNRR	53.6	654.329	1959.96	1960.98	-6.093
837		Eukaryotic translation initiation factor 4 gamma 1 OS=Mus musculus GN=Eif4g1 PE=2 SV=1	tr|E9PVC6|E9PVC6_MOUSE	171288	1	49	GGEDVPLDSTPVPAQLSQNLEVAAATQVAVSVPK	36	1129.93	3386.77	3387.76	4.369
838		Eukaryotic translation initiation factor 4 gamma 1 OS=Mus musculus GN=Eif4g1 PE=2 SV=1	tr|E9PVC6|E9PVC6_MOUSE	171288	1	49	GGEDVPLDSTPVPAQLSQNLEVAAATQVAVSVPK	55.3	1129.93	3386.76	3387.76	1.739
839		Eukaryotic translation initiation factor 4 gamma 1 OS=Mus musculus GN=Eif4g1 PE=2 SV=1	tr|E9PVC6|E9PVC6_MOUSE	171288	1	49	GGPGGELPR	55	420.219	838.423	839.437	-7.889
840		Eukaryotic translation initiation factor 4 gamma 1 OS=Mus musculus GN=Eif4g1 PE=2 SV=1	tr|E9PVC6|E9PVC6_MOUSE	171288	1	49	GGPPGPPINR	40.9	481.262	960.51	961.522	-4.994
841		Eukaryotic translation initiation factor 4 gamma 1 OS=Mus musculus GN=Eif4g1 PE=2 SV=1	tr|E9PVC6|E9PVC6_MOUSE	171288	1	49	GGPPGPPINR	41.5	481.262	960.509	961.522	-5.764
842		Eukaryotic translation initiation factor 4 gamma 1 OS=Mus musculus GN=Eif4g1 PE=2 SV=1	tr|E9PVC6|E9PVC6_MOUSE	171288	1	49	GGPPGPPINR	47.3	481.262	960.51	961.522	-4.828
843		Eukaryotic translation initiation factor 4 gamma 1 OS=Mus musculus GN=Eif4g1 PE=2 SV=1	tr|E9PVC6|E9PVC6_MOUSE	171288	1	49	GLPLVDDGGWNTVPISK	125	884.47	1766.93	1767.93	2.476
844		Eukaryotic translation initiation factor 4 gamma 1 OS=Mus musculus GN=Eif4g1 PE=2 SV=1	tr|E9PVC6|E9PVC6_MOUSE	171288	1	49	GLPLVDDGGWNTVPISK	92.9	884.468	1766.92	1767.93	0.474
845		Eukaryotic translation initiation factor 4 gamma 1 OS=Mus musculus GN=Eif4g1 PE=2 SV=1	tr|E9PVC6|E9PVC6_MOUSE	171288	1	49	GLPLVDDGGWNTVPISK	67.7	884.47	3533.85	1767.93	34.52
846		Eukaryotic translation initiation factor 4 gamma 1 OS=Mus musculus GN=Eif4g1 PE=2 SV=1	tr|E9PVC6|E9PVC6_MOUSE	171288	1	49	GLPLVDDGGWNTVPISK	65.8	884.464	1766.91	1767.93	-3.655
847		Eukaryotic translation initiation factor 4 gamma 1 OS=Mus musculus GN=Eif4g1 PE=2 SV=1	tr|E9PVC6|E9PVC6_MOUSE	171288	1	49	GPAGLGPR	43.2	362.703	723.392	724.41	-14.72
848		Eukaryotic translation initiation factor 4 gamma 1 OS=Mus musculus GN=Eif4g1 PE=2 SV=1	tr|E9PVC6|E9PVC6_MOUSE	171288	1	49	GPAGLGPR	56.9	362.705	1446.79	724.41	289.4
849		Eukaryotic translation initiation factor 4 gamma 1 OS=Mus musculus GN=Eif4g1 PE=2 SV=1	tr|E9PVC6|E9PVC6_MOUSE	171288	1	49	GPAGLGPR	53.5	362.705	723.395	724.41	-11.07
850		Eukaryotic translation initiation factor 4 gamma 1 OS=Mus musculus GN=Eif4g1 PE=2 SV=1	tr|E9PVC6|E9PVC6_MOUSE	171288	1	49	GSSGGSGAKPSDTASEATRPATLnR	11.1	792.717	2375.13	2376.14	-0.5446		n24: Deamidated (+0.98)
851		Eukaryotic translation initiation factor 4 gamma 1 OS=Mus musculus GN=Eif4g1 PE=2 SV=1	tr|E9PVC6|E9PVC6_MOUSE	171288	1	49	GSSGGSGAKPSDTASEATRPATLNR	16.5	594.542	2374.14	2375.15	-3.761
852		Eukaryotic translation initiation factor 4 gamma 1 OS=Mus musculus GN=Eif4g1 PE=2 SV=1	tr|E9PVC6|E9PVC6_MOUSE	171288	1	49	GSSGGSGAKPSDTASEATRPATLNR	26.3	594.54	2374.13	2375.15	-6.928
853		Eukaryotic translation initiation factor 4 gamma 1 OS=Mus musculus GN=Eif4g1 PE=2 SV=1	tr|E9PVC6|E9PVC6_MOUSE	171288	1	49	GSSGGSGAKPSDTASEATRPATLNR	133	594.543	2374.14	2375.15	-1.084
854		Eukaryotic translation initiation factor 4 gamma 1 OS=Mus musculus GN=Eif4g1 PE=2 SV=1	tr|E9PVC6|E9PVC6_MOUSE	171288	1	49	GSSGGSGAKPSDTASEATRPATLNR	111	792.393	2374.16	2375.15	4.451
855		Eukaryotic translation initiation factor 4 gamma 1 OS=Mus musculus GN=Eif4g1 PE=2 SV=1	tr|E9PVC6|E9PVC6_MOUSE	171288	1	49	GSSGGSGAKPSDTASEATRPATLNR	92.5	594.545	1187.08	2375.15	133.3
856		Eukaryotic translation initiation factor 4 gamma 1 OS=Mus musculus GN=Eif4g1 PE=2 SV=1	tr|E9PVC6|E9PVC6_MOUSE	171288	1	49	GSSGGSGAKPSDTASEATRPATLNR	118	594.545	2374.15	2375.15	0.9372
857		Eukaryotic translation initiation factor 4 gamma 1 OS=Mus musculus GN=Eif4g1 PE=2 SV=1	tr|E9PVC6|E9PVC6_MOUSE	171288	1	49	GSSGGSGAKPSDTASEATRPATLNR	39.7	792.39	3165.53	2375.15	72.9
858		Eukaryotic translation initiation factor 4 gamma 1 OS=Mus musculus GN=Eif4g1 PE=2 SV=1	tr|E9PVC6|E9PVC6_MOUSE	171288	1	49	GSSGGSGAKPSDTASEATRPATLNR	94.4	792.388	2374.14	2375.15	-2.572
859		Eukaryotic translation initiation factor 4 gamma 1 OS=Mus musculus GN=Eif4g1 PE=2 SV=1	tr|E9PVC6|E9PVC6_MOUSE	171288	1	49	GVIDLIFEK	37.8	517.296	1032.58	1033.59	-8.555
860		Eukaryotic translation initiation factor 4 gamma 1 OS=Mus musculus GN=Eif4g1 PE=2 SV=1	tr|E9PVC6|E9PVC6_MOUSE	171288	1	49	GVIDLIFEK	54.1	517.296	1032.58	1033.59	-7.471
861		Eukaryotic translation initiation factor 4 gamma 1 OS=Mus musculus GN=Eif4g1 PE=2 SV=1	tr|E9PVC6|E9PVC6_MOUSE	171288	1	49	IHNAENIQPGEQK	26.5	493.251	1476.73	1477.74	0.2518
862		Eukaryotic translation initiation factor 4 gamma 1 OS=Mus musculus GN=Eif4g1 PE=2 SV=1	tr|E9PVC6|E9PVC6_MOUSE	171288	1	49	IHNAENIQPGEQK	37	739.37	1476.72	1477.74	-5.266
863		Eukaryotic translation initiation factor 4 gamma 1 OS=Mus musculus GN=Eif4g1 PE=2 SV=1	tr|E9PVC6|E9PVC6_MOUSE	171288	1	49	IHNAENIQPGEQK	39.4	493.25	1476.73	1477.74	-2.854
864		Eukaryotic translation initiation factor 4 gamma 1 OS=Mus musculus GN=Eif4g1 PE=2 SV=1	tr|E9PVC6|E9PVC6_MOUSE	171288	1	49	IHNAENIQPGEQK	52.6	739.372	1476.73	1477.74	-1.693
865		Eukaryotic translation initiation factor 4 gamma 1 OS=Mus musculus GN=Eif4g1 PE=2 SV=1	tr|E9PVC6|E9PVC6_MOUSE	171288	1	49	IISSVIMTEDIK	45	674.874	1347.73	1348.74	0.5472
866		Eukaryotic translation initiation factor 4 gamma 1 OS=Mus musculus GN=Eif4g1 PE=2 SV=1	tr|E9PVC6|E9PVC6_MOUSE	171288	1	49	IISSVIMTEDIK	54	674.872	1347.73	1348.74	-1.529
867		Eukaryotic translation initiation factor 4 gamma 1 OS=Mus musculus GN=Eif4g1 PE=2 SV=1	tr|E9PVC6|E9PVC6_MOUSE	171288	1	49	ITKPGSIDSNnQLFAPGGR	30.4	658.342	1972	1973.01	0.7126		n11: Deamidated (+0.98)
868		Eukaryotic translation initiation factor 4 gamma 1 OS=Mus musculus GN=Eif4g1 PE=2 SV=1	tr|E9PVC6|E9PVC6_MOUSE	171288	1	49	ITKPGSIDSnNQLFAPGGR	34.2	658.341	1972	1973.01	-0.9447		n10: Deamidated (+0.98)
869		Eukaryotic translation initiation factor 4 gamma 1 OS=Mus musculus GN=Eif4g1 PE=2 SV=1	tr|E9PVC6|E9PVC6_MOUSE	171288	1	49	ITKPGSIDSNnQLFAPGGR	45.6	658.342	1972.01	1973.01	1.716		n11: Deamidated (+0.98)
870		Eukaryotic translation initiation factor 4 gamma 1 OS=Mus musculus GN=Eif4g1 PE=2 SV=1	tr|E9PVC6|E9PVC6_MOUSE	171288	1	49	ITKPGSIDSNnQLFAPGGR	71.6	658.339	1972	1973.01	-2.633		n11: Deamidated (+0.98)
871		Eukaryotic translation initiation factor 4 gamma 1 OS=Mus musculus GN=Eif4g1 PE=2 SV=1	tr|E9PVC6|E9PVC6_MOUSE	171288	1	49	ITKPGSIDSNNQLFAPGGR	36.4	986.514	1971.01	1972.02	-1.664
872		Eukaryotic translation initiation factor 4 gamma 1 OS=Mus musculus GN=Eif4g1 PE=2 SV=1	tr|E9PVC6|E9PVC6_MOUSE	171288	1	49	ITKPGSIDSNNQLFAPGGR	38.7	658.013	1971.02	1972.02	0.08218
873		Eukaryotic translation initiation factor 4 gamma 1 OS=Mus musculus GN=Eif4g1 PE=2 SV=1	tr|E9PVC6|E9PVC6_MOUSE	171288	1	49	ITKPGSIDSNNQLFAPGGR	69.6	658.013	1971.02	1972.02	-0.1308
874		Eukaryotic translation initiation factor 4 gamma 1 OS=Mus musculus GN=Eif4g1 PE=2 SV=1	tr|E9PVC6|E9PVC6_MOUSE	171288	1	49	KVEYTLGEESEAPGQR	110	896.939	1791.86	1792.87	-0.09033
875		Eukaryotic translation initiation factor 4 gamma 1 OS=Mus musculus GN=Eif4g1 PE=2 SV=1	tr|E9PVC6|E9PVC6_MOUSE	171288	1	49	KVEYTLGEESEAPGQR	79.9	896.939	1791.86	1792.87	-0.8935
876		Eukaryotic translation initiation factor 4 gamma 1 OS=Mus musculus GN=Eif4g1 PE=2 SV=1	tr|E9PVC6|E9PVC6_MOUSE	171288	1	49	KVEYTLGEESEAPGQR	53.7	598.293	1791.86	1792.87	-3.212
877		Eukaryotic translation initiation factor 4 gamma 1 OS=Mus musculus GN=Eif4g1 PE=2 SV=1	tr|E9PVC6|E9PVC6_MOUSE	171288	1	49	KVGMLWR	17.8	445.254	888.494	889.508	-7.602
878		Eukaryotic translation initiation factor 4 gamma 1 OS=Mus musculus GN=Eif4g1 PE=2 SV=1	tr|E9PVC6|E9PVC6_MOUSE	171288	1	49	LGIESTLER	40.4	509.28	1016.54	1017.56	-5.682
879		Eukaryotic translation initiation factor 4 gamma 1 OS=Mus musculus GN=Eif4g1 PE=2 SV=1	tr|E9PVC6|E9PVC6_MOUSE	171288	1	49	LGIESTLER	60	509.28	1016.54	1017.56	-5.8
880		Eukaryotic translation initiation factor 4 gamma 1 OS=Mus musculus GN=Eif4g1 PE=2 SV=1	tr|E9PVC6|E9PVC6_MOUSE	171288	1	49	LLTTIGK	20.6	373.243	744.471	745.482	-5.529
881		Eukaryotic translation initiation factor 4 gamma 1 OS=Mus musculus GN=Eif4g1 PE=2 SV=1	tr|E9PVC6|E9PVC6_MOUSE	171288	1	49	LPGINcGPDFTPSFANLGRPALSNR	21.3	891.122	2670.34	2671.34	3.286	c6: Carbamidomethyl (+57.02)
882		Eukaryotic translation initiation factor 4 gamma 1 OS=Mus musculus GN=Eif4g1 PE=2 SV=1	tr|E9PVC6|E9PVC6_MOUSE	171288	1	49	LPGINcGPDFTPSFANLGRPALSNR	62.9	891.121	1780.23	2671.34	177.3	c6: Carbamidomethyl (+57.02)
883		Eukaryotic translation initiation factor 4 gamma 1 OS=Mus musculus GN=Eif4g1 PE=2 SV=1	tr|E9PVC6|E9PVC6_MOUSE	171288	1	49	LPGINcGPDFTPSFANLGRPALSNR	64.3	891.12	2670.34	2671.34	1.164	c6: Carbamidomethyl (+57.02)
884		Eukaryotic translation initiation factor 4 gamma 1 OS=Mus musculus GN=Eif4g1 PE=2 SV=1	tr|E9PVC6|E9PVC6_MOUSE	171288	1	49	LTPQMFQQLMK	52.4	682.858	1363.7	1364.71	0.8632
885		Eukaryotic translation initiation factor 4 gamma 1 OS=Mus musculus GN=Eif4g1 PE=2 SV=1	tr|E9PVC6|E9PVC6_MOUSE	171288	1	49	LTPQMFQQLmK	58.1	690.858	1379.7	1380.7	4.565		m10: Oxidation (+15.99)
886		Eukaryotic translation initiation factor 4 gamma 1 OS=Mus musculus GN=Eif4g1 PE=2 SV=1	tr|E9PVC6|E9PVC6_MOUSE	171288	1	49	LTPQMFQQLMK	61.6	682.858	1363.7	1364.71	1.801
887		Eukaryotic translation initiation factor 4 gamma 1 OS=Mus musculus GN=Eif4g1 PE=2 SV=1	tr|E9PVC6|E9PVC6_MOUSE	171288	1	49	MDQYFNQmEK	26.9	675.278	1348.54	1349.55	-1.257		m8: Oxidation (+15.99)
888		Eukaryotic translation initiation factor 4 gamma 1 OS=Mus musculus GN=Eif4g1 PE=2 SV=1	tr|E9PVC6|E9PVC6_MOUSE	171288	1	49	mDQYFNQMEK	38.7	675.279	1348.54	1349.55	-0.1608		m1: Oxidation (+15.99)
889		Eukaryotic translation initiation factor 4 gamma 1 OS=Mus musculus GN=Eif4g1 PE=2 SV=1	tr|E9PVC6|E9PVC6_MOUSE	171288	1	49	MDQYFNQMEK	55.3	667.281	1332.55	1333.56	-0.3464
890		Eukaryotic translation initiation factor 4 gamma 1 OS=Mus musculus GN=Eif4g1 PE=2 SV=1	tr|E9PVC6|E9PVC6_MOUSE	171288	1	49	mFFDALYDEDVVK	14.3	804.368	1606.72	1607.73	-0.7818		m1: Oxidation (+15.99)
891		Eukaryotic translation initiation factor 4 gamma 1 OS=Mus musculus GN=Eif4g1 PE=2 SV=1	tr|E9PVC6|E9PVC6_MOUSE	171288	1	49	MFFDALYDEDVVK	38.1	796.373	1590.73	1591.74	2.248
892		Eukaryotic translation initiation factor 4 gamma 1 OS=Mus musculus GN=Eif4g1 PE=2 SV=1	tr|E9PVC6|E9PVC6_MOUSE	171288	1	49	MLTEAImHDcVVK	23.5	781.874	1561.73	1562.74	1.426	c10: Carbamidomethyl (+57.02)	m7: Oxidation (+15.99)
893		Eukaryotic translation initiation factor 4 gamma 1 OS=Mus musculus GN=Eif4g1 PE=2 SV=1	tr|E9PVC6|E9PVC6_MOUSE	171288	1	49	MLTEAImHDcVVK	33.1	781.868	1561.72	1562.74	-5.894	c10: Carbamidomethyl (+57.02)	m7: Oxidation (+15.99)
894		Eukaryotic translation initiation factor 4 gamma 1 OS=Mus musculus GN=Eif4g1 PE=2 SV=1	tr|E9PVC6|E9PVC6_MOUSE	171288	1	49	MLTEAIMHDcVVK	98	773.875	1545.74	1546.74	0.313	c10: Carbamidomethyl (+57.02)
895		Eukaryotic translation initiation factor 4 gamma 1 OS=Mus musculus GN=Eif4g1 PE=2 SV=1	tr|E9PVC6|E9PVC6_MOUSE	171288	1	49	mLTEAIMHDcVVK	40.4	521.584	1561.73	1562.74	-0.9002	c10: Carbamidomethyl (+57.02)	m1: Oxidation (+15.99)
896		Eukaryotic translation initiation factor 4 gamma 1 OS=Mus musculus GN=Eif4g1 PE=2 SV=1	tr|E9PVC6|E9PVC6_MOUSE	171288	1	49	MLTEAIMHDcVVK	55.8	516.25	1545.73	1546.74	-4.404	c10: Carbamidomethyl (+57.02)
897		Eukaryotic translation initiation factor 4 gamma 1 OS=Mus musculus GN=Eif4g1 PE=2 SV=1	tr|E9PVC6|E9PVC6_MOUSE	171288	1	49	mLTEAIMHDcVVK	60.9	781.871	1561.73	1562.74	-2.259	c10: Carbamidomethyl (+57.02)	m1: Oxidation (+15.99)
898		Eukaryotic translation initiation factor 4 gamma 1 OS=Mus musculus GN=Eif4g1 PE=2 SV=1	tr|E9PVC6|E9PVC6_MOUSE	171288	1	49	MLTEAIMHDcVVK	63.5	516.25	1545.73	1546.74	-5.393	c10: Carbamidomethyl (+57.02)
899		Eukaryotic translation initiation factor 4 gamma 1 OS=Mus musculus GN=Eif4g1 PE=2 SV=1	tr|E9PVC6|E9PVC6_MOUSE	171288	1	49	MLTEAIMHDcVVK	68.4	773.878	1545.74	1546.74	3.636	c10: Carbamidomethyl (+57.02)
900		Eukaryotic translation initiation factor 4 gamma 1 OS=Mus musculus GN=Eif4g1 PE=2 SV=1	tr|E9PVC6|E9PVC6_MOUSE	171288	1	49	mLTEAIMHDcVVK	74.2	781.872	1561.73	1562.74	-0.1989	c10: Carbamidomethyl (+57.02)	m1: Oxidation (+15.99)
901		Eukaryotic translation initiation factor 4 gamma 1 OS=Mus musculus GN=Eif4g1 PE=2 SV=1	tr|E9PVC6|E9PVC6_MOUSE	171288	1	49	NHDEESLEcLcR	22.6	781.321	1560.63	1561.64	-1.645	c9: Carbamidomethyl (+57.02), c11: Carbamidomethyl (+57.02)
902		Eukaryotic translation initiation factor 4 gamma 1 OS=Mus musculus GN=Eif4g1 PE=2 SV=1	tr|E9PVC6|E9PVC6_MOUSE	171288	1	49	NHDEESLEcLcR	50.5	521.213	1560.62	1561.64	-8.591	c9: Carbamidomethyl (+57.02), c11: Carbamidomethyl (+57.02)
903		Eukaryotic translation initiation factor 4 gamma 1 OS=Mus musculus GN=Eif4g1 PE=2 SV=1	tr|E9PVC6|E9PVC6_MOUSE	171288	1	49	NHDEESLEcLcR	53.8	521.216	1560.63	1561.64	-2.751	c9: Carbamidomethyl (+57.02), c11: Carbamidomethyl (+57.02)
904		Eukaryotic translation initiation factor 4 gamma 1 OS=Mus musculus GN=Eif4g1 PE=2 SV=1	tr|E9PVC6|E9PVC6_MOUSE	171288	1	49	NHDEESLEcLcR	58.5	781.321	1560.63	1561.64	-1.274	c9: Carbamidomethyl (+57.02), c11: Carbamidomethyl (+57.02)
905		Eukaryotic translation initiation factor 4 gamma 1 OS=Mus musculus GN=Eif4g1 PE=2 SV=1	tr|E9PVC6|E9PVC6_MOUSE	171288	1	49	qLDPSRLPGINcGPDFTPSFANLGRPALSNR	16.7	838.42	3349.65	3350.67	-4.071	c12: Carbamidomethyl (+57.02)	n-term: Gln->pyro-Glu (-17.03)
906		Eukaryotic translation initiation factor 4 gamma 1 OS=Mus musculus GN=Eif4g1 PE=2 SV=1	tr|E9PVC6|E9PVC6_MOUSE	171288	1	49	QLDPSRLPGINcGPDFTPSFANLGRPALSNR	94.7	842.683	3366.7	3367.7	3.555	c12: Carbamidomethyl (+57.02)
907		Eukaryotic translation initiation factor 4 gamma 1 OS=Mus musculus GN=Eif4g1 PE=2 SV=1	tr|E9PVC6|E9PVC6_MOUSE	171288	1	49	QLDPSRLPGINcGPDFTPSFANLGRPALSNR	60.3	842.684	3366.71	3367.7	4.671	c12: Carbamidomethyl (+57.02)
908		Eukaryotic translation initiation factor 4 gamma 1 OS=Mus musculus GN=Eif4g1 PE=2 SV=1	tr|E9PVC6|E9PVC6_MOUSE	171288	1	49	QSNWVPR	31.4	443.727	885.439	886.453	-7.425
909		Eukaryotic translation initiation factor 4 gamma 1 OS=Mus musculus GN=Eif4g1 PE=2 SV=1	tr|E9PVC6|E9PVC6_MOUSE	171288	1	49	QSNWVPR	46.9	443.726	885.437	886.453	-9.546
910		Eukaryotic translation initiation factor 4 gamma 1 OS=Mus musculus GN=Eif4g1 PE=2 SV=1	tr|E9PVC6|E9PVC6_MOUSE	171288	1	49	QSNWVPR	47.7	443.727	885.439	886.453	-7.56
911		Eukaryotic translation initiation factor 4 gamma 1 OS=Mus musculus GN=Eif4g1 PE=2 SV=1	tr|E9PVC6|E9PVC6_MOUSE	171288	1	49	QVTQLAIDTEER	53.7	701.861	1401.71	1402.72	-2.311
912		Eukaryotic translation initiation factor 4 gamma 1 OS=Mus musculus GN=Eif4g1 PE=2 SV=1	tr|E9PVC6|E9PVC6_MOUSE	171288	1	49	qVTQLAIDTEERLK	19.9	813.938	1625.86	1626.87	-0.7091		n-term: Gln->pyro-Glu (-17.03)
913		Eukaryotic translation initiation factor 4 gamma 1 OS=Mus musculus GN=Eif4g1 PE=2 SV=1	tr|E9PVC6|E9PVC6_MOUSE	171288	1	49	QVTQLAIDTEERLK	56.7	822.449	1642.88	1643.9	-3.25
914		Eukaryotic translation initiation factor 4 gamma 1 OS=Mus musculus GN=Eif4g1 PE=2 SV=1	tr|E9PVC6|E9PVC6_MOUSE	171288	1	49	SDQWKPLNLEEK	25.9	496.254	1485.74	1486.75	-5.151
915		Eukaryotic translation initiation factor 4 gamma 1 OS=Mus musculus GN=Eif4g1 PE=2 SV=1	tr|E9PVC6|E9PVC6_MOUSE	171288	1	49	SDQWKPLNLEEK	28	743.88	1485.75	1486.75	-0.9699
916		Eukaryotic translation initiation factor 4 gamma 1 OS=Mus musculus GN=Eif4g1 PE=2 SV=1	tr|E9PVC6|E9PVC6_MOUSE	171288	1	49	SDQWKPLNLEEK	41.3	496.251	1485.73	1486.75	-9.368
917		Eukaryotic translation initiation factor 4 gamma 1 OS=Mus musculus GN=Eif4g1 PE=2 SV=1	tr|E9PVC6|E9PVC6_MOUSE	171288	1	49	SDQWKPLNLEEK	42.8	743.882	1485.75	1486.75	2.191
918		Eukaryotic translation initiation factor 4 gamma 1 OS=Mus musculus GN=Eif4g1 PE=2 SV=1	tr|E9PVC6|E9PVC6_MOUSE	171288	1	49	SDQWKPLNLEEK	59.5	496.254	1485.74	1486.75	-5.11
919		Eukaryotic translation initiation factor 4 gamma 1 OS=Mus musculus GN=Eif4g1 PE=2 SV=1	tr|E9PVC6|E9PVC6_MOUSE	171288	1	49	SVTAFFNWLR	52.3	620.824	1239.63	1240.65	-4.822
920		Eukaryotic translation initiation factor 4 gamma 1 OS=Mus musculus GN=Eif4g1 PE=2 SV=1	tr|E9PVC6|E9PVC6_MOUSE	171288	1	49	SVTAFFNWLR	52.7	620.826	1239.64	1240.65	-1.807
921		Eukaryotic translation initiation factor 4 gamma 1 OS=Mus musculus GN=Eif4g1 PE=2 SV=1	tr|E9PVC6|E9PVC6_MOUSE	171288	1	49	TIDQIHK	17.8	285.491	853.452	854.473	-16.65
922		Eukaryotic translation initiation factor 4 gamma 1 OS=Mus musculus GN=Eif4g1 PE=2 SV=1	tr|E9PVC6|E9PVC6_MOUSE	171288	1	49	TIDQIHK	28	427.737	853.46	854.473	-6.673
923		Eukaryotic translation initiation factor 4 gamma 1 OS=Mus musculus GN=Eif4g1 PE=2 SV=1	tr|E9PVC6|E9PVC6_MOUSE	171288	1	49	TIDQIHK	34.7	427.737	853.46	854.473	-7.258
924		Eukaryotic translation initiation factor 4 gamma 1 OS=Mus musculus GN=Eif4g1 PE=2 SV=1	tr|E9PVC6|E9PVC6_MOUSE	171288	1	49	TIDQIHK	35.6	427.737	853.46	854.473	-6.814
925		Eukaryotic translation initiation factor 4 gamma 1 OS=Mus musculus GN=Eif4g1 PE=2 SV=1	tr|E9PVC6|E9PVC6_MOUSE	171288	1	49	TLAFEELR	28.9	489.765	977.515	978.526	-3.477
926		Eukaryotic translation initiation factor 4 gamma 1 OS=Mus musculus GN=Eif4g1 PE=2 SV=1	tr|E9PVC6|E9PVC6_MOUSE	171288	1	49	TLAFEELRR	19	567.816	1133.62	1134.63	-2.152
927		Eukaryotic translation initiation factor 4 gamma 1 OS=Mus musculus GN=Eif4g1 PE=2 SV=1	tr|E9PVC6|E9PVC6_MOUSE	171288	1	49	TLAFEELRR	37.3	567.818	1133.62	1134.63	1.356
928		Eukaryotic translation initiation factor 4 gamma 1 OS=Mus musculus GN=Eif4g1 PE=2 SV=1	tr|E9PVC6|E9PVC6_MOUSE	171288	1	49	VDVQVLK	27.5	400.743	799.472	800.488	-10.7
929		Eukaryotic translation initiation factor 4 gamma 1 OS=Mus musculus GN=Eif4g1 PE=2 SV=1	tr|E9PVC6|E9PVC6_MOUSE	171288	1	49	VEYTLGEESEAPGQR	81.6	832.89	1663.76	1664.78	-2.512
930		Eukaryotic translation initiation factor 4 gamma 1 OS=Mus musculus GN=Eif4g1 PE=2 SV=1	tr|E9PVC6|E9PVC6_MOUSE	171288	1	49	VEYTLGEESEAPGQR	56.6	832.893	1663.77	1664.78	1.681
931		Eukaryotic translation initiation factor 4 gamma 1 OS=Mus musculus GN=Eif4g1 PE=2 SV=1	tr|E9PVC6|E9PVC6_MOUSE	171288	1	49	VFDWIDANLNEQQIASNTLVR	14.6	816.083	2445.23	2446.24	-0.1463
932		Eukaryotic translation initiation factor 4 gamma 1 OS=Mus musculus GN=Eif4g1 PE=2 SV=1	tr|E9PVC6|E9PVC6_MOUSE	171288	1	49	VFDWIDANLNEQQIASNTLVR	21.1	816.082	2445.22	2446.24	-1.716
933		Eukaryotic translation initiation factor 4 gamma 1 OS=Mus musculus GN=Eif4g1 PE=2 SV=1	tr|E9PVC6|E9PVC6_MOUSE	171288	1	49	VFDWIDANLNEQQIASNTLVR	89.5	1223.62	2445.23	2446.24	2.223
934		Eukaryotic translation initiation factor 4 gamma 1 OS=Mus musculus GN=Eif4g1 PE=2 SV=1	tr|E9PVC6|E9PVC6_MOUSE	171288	1	49	VFDWIDANLNEQQIASNTLVR	80.5	1223.62	2445.23	2446.24	1.111
935		Eukaryotic translation initiation factor 4 gamma 1 OS=Mus musculus GN=Eif4g1 PE=2 SV=1	tr|E9PVC6|E9PVC6_MOUSE	171288	1	49	VFDWIDANLNEQQIASNTLVR	47	1223.62	2445.22	2446.24	-3.426
936		Eukaryotic translation initiation factor 4 gamma 1 OS=Mus musculus GN=Eif4g1 PE=2 SV=1	tr|E9PVC6|E9PVC6_MOUSE	171288	1	49	VFDWIDANLNEQQIASNTLVR	67.8	816.082	2445.23	2446.24	-1.409
937		Eukaryotic translation initiation factor 4 gamma 1 OS=Mus musculus GN=Eif4g1 PE=2 SV=1	tr|E9PVC6|E9PVC6_MOUSE	171288	1	49	VPTTEKPTVTVNFR	113	530.293	1587.86	1588.87	-2.258
938		Eukaryotic translation initiation factor 4 gamma 1 OS=Mus musculus GN=Eif4g1 PE=2 SV=1	tr|E9PVC6|E9PVC6_MOUSE	171288	1	49	VPTTEKPTVTVNFR	112	530.294	1587.86	1588.87	-1.069
939		Eukaryotic translation initiation factor 4 gamma 1 OS=Mus musculus GN=Eif4g1 PE=2 SV=1	tr|E9PVC6|E9PVC6_MOUSE	171288	1	49	VPTTEKPTVTVNFR	92.9	530.294	1587.86	1588.87	-1.144
940		Eukaryotic translation initiation factor 4 gamma 1 OS=Mus musculus GN=Eif4g1 PE=2 SV=1	tr|E9PVC6|E9PVC6_MOUSE	171288	1	49	VPTTEKPTVTVNFR	34.9	794.937	1587.86	1588.87	-1.977
941		Eukaryotic translation initiation factor 4 gamma 1 OS=Mus musculus GN=Eif4g1 PE=2 SV=1	tr|E9PVC6|E9PVC6_MOUSE	171288	1	49	VPTTEKPTVTVNFR	75	530.293	1587.86	1588.87	-3.825
942		Eukaryotic translation initiation factor 4 gamma 1 OS=Mus musculus GN=Eif4g1 PE=2 SV=1	tr|E9PVC6|E9PVC6_MOUSE	171288	1	49	VPTTEKPTVTVNFR	48.6	794.936	1587.86	1588.87	-2.619
943		Eukaryotic translation initiation factor 4 gamma 1 OS=Mus musculus GN=Eif4g1 PE=2 SV=1	tr|E9PVC6|E9PVC6_MOUSE	171288	1	49	VPTTEKPTVTVNFR	75.3	530.294	1587.86	1588.87	-1.616
944		Eukaryotic translation initiation factor 4 gamma 1 OS=Mus musculus GN=Eif4g1 PE=2 SV=1	tr|E9PVC6|E9PVC6_MOUSE	171288	1	49	YLcDEQK	20.9	478.211	954.407	955.419	-4.664	c3: Carbamidomethyl (+57.02)
945		Eukaryotic translation initiation factor 4 gamma 1 OS=Mus musculus GN=Eif4g1 PE=2 SV=1	tr|E9PVC6|E9PVC6_MOUSE	171288	1	49	YLcDEQK	20	478.211	954.408	955.419	-3.617	c3: Carbamidomethyl (+57.02)
946		Eukaryotic translation initiation factor 4 gamma 1 OS=Mus musculus GN=Eif4g1 PE=2 SV=1	tr|E9PVC6|E9PVC6_MOUSE	171288	1	49	YLcDEQK	20.2	478.212	954.409	955.419	-3.303	c3: Carbamidomethyl (+57.02)
947		B-cell CLL/lymphoma 9 protein OS=Mus musculus GN=Bcl9 PE=1 SV=3	sp|Q9D219|BCL9_MOUSE	148971	0.999	1	NLREPIGPDQR	23.6	432.231	1293.67	1294.69	-6.989
948		Nucleophosmin OS=Mus musculus GN=Npm1 PE=1 SV=1	sp|Q61937|NPM_MOUSE	32560.3	1	17	cGSGPVHISGQHLVAVEEDAESEDEDEEDVK	35.9	842.371	3365.45	3366.46	1.489	c1: Carbamidomethyl (+57.02)
949		Nucleophosmin OS=Mus musculus GN=Npm1 PE=1 SV=1	sp|Q61937|NPM_MOUSE	32560.3	1	17	cGSGPVHISGQHLVAVEEDAESEDEDEEDVK	38.5	842.37	3365.45	3366.46	0.9304	c1: Carbamidomethyl (+57.02)
950		Nucleophosmin OS=Mus musculus GN=Npm1 PE=1 SV=1	sp|Q61937|NPM_MOUSE	32560.3	1	17	cGSGPVHISGQHLVAVEEDAESEDEDEEDVK	45.2	842.376	3365.48	3366.46	8.368	c1: Carbamidomethyl (+57.02)
951		Nucleophosmin OS=Mus musculus GN=Npm1 PE=1 SV=1	sp|Q61937|NPM_MOUSE	32560.3	1	17	cGSGPVHISGQHLVAVEEDAESEDEDEEDVK	44	842.37	3365.45	3366.46	0.9423	c1: Carbamidomethyl (+57.02)
952		Nucleophosmin OS=Mus musculus GN=Npm1 PE=1 SV=1	sp|Q61937|NPM_MOUSE	32560.3	1	17	cGSGPVHISGQHLVAVEEDAESEDEDEEDVK	44.8	842.371	3365.45	3366.46	1.81	c1: Carbamidomethyl (+57.02)
953		Nucleophosmin OS=Mus musculus GN=Npm1 PE=1 SV=1	sp|Q61937|NPM_MOUSE	32560.3	1	17	cGSGPVHISGQHLVAVEEDAESEDEDEEDVK	49.3	842.368	3365.44	3366.46	-1.339	c1: Carbamidomethyl (+57.02)
954		Nucleophosmin OS=Mus musculus GN=Npm1 PE=1 SV=1	sp|Q61937|NPM_MOUSE	32560.3	1	17	DELHIVEAEAMNYEGSPIK	23.8	1073.02	4288.03	2145.02	44.51
955		Nucleophosmin OS=Mus musculus GN=Npm1 PE=1 SV=1	sp|Q61937|NPM_MOUSE	32560.3	1	17	DELHIVEAEAmnYEGSPIK	26.8	721.321	2160.94	2162	-22.55		m11: Oxidation (+15.99), n12: Deamidated (+0.98)
956		Nucleophosmin OS=Mus musculus GN=Npm1 PE=1 SV=1	sp|Q61937|NPM_MOUSE	32560.3	1	17	DELHIVEAEAMNYEGSPIK	16	1073.01	2144.01	2145.02	1.267
957		Nucleophosmin OS=Mus musculus GN=Npm1 PE=1 SV=1	sp|Q61937|NPM_MOUSE	32560.3	1	17	DELHIVEAEAMNYEGSPIK	28.2	1073.01	4288.01	2145.02	39.53
958		Nucleophosmin OS=Mus musculus GN=Npm1 PE=1 SV=1	sp|Q61937|NPM_MOUSE	32560.3	1	17	DELHIVEAEAMNYEGSPIK	29.7	1073.02	2144.03	2145.02	8.251
959		Nucleophosmin OS=Mus musculus GN=Npm1 PE=1 SV=1	sp|Q61937|NPM_MOUSE	32560.3	1	17	DELHIVEAEAMnYEGSPIK	35.5	716.012	2145.01	2146	9.122		n12: Deamidated (+0.98)
960		Nucleophosmin OS=Mus musculus GN=Npm1 PE=1 SV=1	sp|Q61937|NPM_MOUSE	32560.3	1	17	DELHIVEAEAMnYEGSPIK	32.7	716.01	2145.01	2146	6.76		n12: Deamidated (+0.98)
961		Nucleophosmin OS=Mus musculus GN=Npm1 PE=1 SV=1	sp|Q61937|NPM_MOUSE	32560.3	1	17	DELHIVEAEAMNYEGSPIK	82	1073.01	2144.01	2145.02	1.929
962		Nucleophosmin OS=Mus musculus GN=Npm1 PE=1 SV=1	sp|Q61937|NPM_MOUSE	32560.3	1	17	DELHIVEAEAMNYEGSPIK	79.8	1073.01	2144.01	2145.02	-1.94
963		Nucleophosmin OS=Mus musculus GN=Npm1 PE=1 SV=1	sp|Q61937|NPM_MOUSE	32560.3	1	17	DELHIVEAEAMNYEGSPIK	74.9	715.678	2144.01	2145.02	1.344
964		Nucleophosmin OS=Mus musculus GN=Npm1 PE=1 SV=1	sp|Q61937|NPM_MOUSE	32560.3	1	17	DELHIVEAEAMNYEGSPIK	37.9	715.677	2144.01	2145.02	-0.5725
965		Nucleophosmin OS=Mus musculus GN=Npm1 PE=1 SV=1	sp|Q61937|NPM_MOUSE	32560.3	1	17	DELHIVEAEAMNYEGSPIK	40.8	715.678	2144.01	2145.02	0.8681
966		Nucleophosmin OS=Mus musculus GN=Npm1 PE=1 SV=1	sp|Q61937|NPM_MOUSE	32560.3	1	17	DELHIVEAEAmNYEGSPIK	43.7	721.007	2160	2161.01	-2.912		m11: Oxidation (+15.99)
967		Nucleophosmin OS=Mus musculus GN=Npm1 PE=1 SV=1	sp|Q61937|NPM_MOUSE	32560.3	1	17	DELHIVEAEAMNYEGSPIK	46.9	715.677	2144.01	2145.02	0.07089
968		Nucleophosmin OS=Mus musculus GN=Npm1 PE=1 SV=1	sp|Q61937|NPM_MOUSE	32560.3	1	17	DELHIVEAEAMNYEGSPIK	50.3	715.678	2144.01	2145.02	1.791
969		Nucleophosmin OS=Mus musculus GN=Npm1 PE=1 SV=1	sp|Q61937|NPM_MOUSE	32560.3	1	17	DELHIVEAEAMNYEGSPIK	60.4	715.678	2144.01	2145.02	1.092
970		Nucleophosmin OS=Mus musculus GN=Npm1 PE=1 SV=1	sp|Q61937|NPM_MOUSE	32560.3	1	17	DELHIVEAEAmNYEGSPIK	62.4	721.009	2160.01	2161.01	0.6141		m11: Oxidation (+15.99)
971		Nucleophosmin OS=Mus musculus GN=Npm1 PE=1 SV=1	sp|Q61937|NPM_MOUSE	32560.3	1	17	DELHIVEAEAMNYEGSPIK	64.7	715.677	2144.01	2145.02	-0.6704
972		Nucleophosmin OS=Mus musculus GN=Npm1 PE=1 SV=1	sp|Q61937|NPM_MOUSE	32560.3	1	17	DELHIVEAEAMNYEGSPIK	65.4	715.676	2144.01	2145.02	-1.342
973		Nucleophosmin OS=Mus musculus GN=Npm1 PE=1 SV=1	sp|Q61937|NPM_MOUSE	32560.3	1	17	DELHIVEAEAMNYEGSPIK	67.3	715.677	2144.01	2145.02	-0.7962
974		Nucleophosmin OS=Mus musculus GN=Npm1 PE=1 SV=1	sp|Q61937|NPM_MOUSE	32560.3	1	17	DELHIVEAEAMNYEGSPIK	69.2	715.677	2144.01	2145.02	-0.2788
975		Nucleophosmin OS=Mus musculus GN=Npm1 PE=1 SV=1	sp|Q61937|NPM_MOUSE	32560.3	1	17	DELHIVEAEAMNYEGSPIK	69.3	715.677	2144.01	2145.02	0.0009595
976		Nucleophosmin OS=Mus musculus GN=Npm1 PE=1 SV=1	sp|Q61937|NPM_MOUSE	32560.3	1	17	DELHIVEAEAMNYEGSPIK	71.4	715.676	2144.01	2145.02	-1.663
977		Nucleophosmin OS=Mus musculus GN=Npm1 PE=1 SV=1	sp|Q61937|NPM_MOUSE	32560.3	1	17	DELHIVEAEAMNYEGSPIK	73.2	715.677	2144.01	2145.02	-0.9361
978		Nucleophosmin OS=Mus musculus GN=Npm1 PE=1 SV=1	sp|Q61937|NPM_MOUSE	32560.3	1	17	DLKPSTPR	24.4	457.256	912.497	913.51	-6.658
979		Nucleophosmin OS=Mus musculus GN=Npm1 PE=1 SV=1	sp|Q61937|NPM_MOUSE	32560.3	1	17	DLKPSTPR	41.2	457.257	912.499	913.51	-3.965
980		Nucleophosmin OS=Mus musculus GN=Npm1 PE=1 SV=1	sp|Q61937|NPM_MOUSE	32560.3	1	17	DLKPSTPR	42.9	457.257	912.499	913.51	-3.987
981		Nucleophosmin OS=Mus musculus GN=Npm1 PE=1 SV=1	sp|Q61937|NPM_MOUSE	32560.3	1	17	DLKPSTPR	43.2	457.257	912.499	913.51	-4.512
982		Nucleophosmin OS=Mus musculus GN=Npm1 PE=1 SV=1	sp|Q61937|NPM_MOUSE	32560.3	1	17	DYHFKVDNDENEHQLSLR	23.4	565.514	2258.03	2259.04	-3.397
983		Nucleophosmin OS=Mus musculus GN=Npm1 PE=1 SV=1	sp|Q61937|NPM_MOUSE	32560.3	1	17	DYHFKVDNDENEHQLSLR	20.5	565.515	2258.03	2259.04	-1.325
984		Nucleophosmin OS=Mus musculus GN=Npm1 PE=1 SV=1	sp|Q61937|NPM_MOUSE	32560.3	1	17	DYHFKVDNDENEHQLSLR	23.5	1130.02	2258.03	2259.04	-2.294
985		Nucleophosmin OS=Mus musculus GN=Npm1 PE=1 SV=1	sp|Q61937|NPM_MOUSE	32560.3	1	17	DYHFKVDNDENEHQLSLR	98.1	753.688	2258.04	2259.04	2.347
986		Nucleophosmin OS=Mus musculus GN=Npm1 PE=1 SV=1	sp|Q61937|NPM_MOUSE	32560.3	1	17	DYHFKVDNDENEHQLSLR	97.4	753.686	2258.04	2259.04	0.8331
987		Nucleophosmin OS=Mus musculus GN=Npm1 PE=1 SV=1	sp|Q61937|NPM_MOUSE	32560.3	1	17	DYHFKVDNDENEHQLSLR	35.1	565.516	2258.04	2259.04	-0.139
988		Nucleophosmin OS=Mus musculus GN=Npm1 PE=1 SV=1	sp|Q61937|NPM_MOUSE	32560.3	1	17	DYHFKVDNDENEHQLSLR	34.7	565.515	2258.03	2259.04	-1.325
989		Nucleophosmin OS=Mus musculus GN=Npm1 PE=1 SV=1	sp|Q61937|NPM_MOUSE	32560.3	1	17	DYHFKVDNDENEHQLSLR	64.9	565.516	2258.03	2259.04	-0.7587
990		Nucleophosmin OS=Mus musculus GN=Npm1 PE=1 SV=1	sp|Q61937|NPM_MOUSE	32560.3	1	17	GPSSVEDIK	54.7	466.239	930.464	931.473	-1.806
991		Nucleophosmin OS=Mus musculus GN=Npm1 PE=1 SV=1	sp|Q61937|NPM_MOUSE	32560.3	1	17	GPSSVEDIK	58.3	466.238	930.462	931.473	-4.361
992		Nucleophosmin OS=Mus musculus GN=Npm1 PE=1 SV=1	sp|Q61937|NPM_MOUSE	32560.3	1	17	GPSSVEDIK	60.1	466.239	930.463	931.473	-3.223
993		Nucleophosmin OS=Mus musculus GN=Npm1 PE=1 SV=1	sp|Q61937|NPM_MOUSE	32560.3	1	17	GPSSVEDIK	61.2	466.239	930.464	931.473	-2.342
994		Nucleophosmin OS=Mus musculus GN=Npm1 PE=1 SV=1	sp|Q61937|NPM_MOUSE	32560.3	1	17	GPSSVEDIK	61.5	466.239	930.463	931.473	-2.836
995		Nucleophosmin OS=Mus musculus GN=Npm1 PE=1 SV=1	sp|Q61937|NPM_MOUSE	32560.3	1	17	GPSSVEDIK	74.3	466.237	930.46	931.473	-6.036
996		Nucleophosmin OS=Mus musculus GN=Npm1 PE=1 SV=1	sp|Q61937|NPM_MOUSE	32560.3	1	17	LLGMSGK	26.9	353.197	704.38	705.397	-13.67
997		Nucleophosmin OS=Mus musculus GN=Npm1 PE=1 SV=1	sp|Q61937|NPM_MOUSE	32560.3	1	17	LLGMSGKR	30.6	431.25	860.486	861.498	-5.203
998		Nucleophosmin OS=Mus musculus GN=Npm1 PE=1 SV=1	sp|Q61937|NPM_MOUSE	32560.3	1	17	mEDSmDMDMSPLRPQNYLFGcELK	32	994.422	2980.25	2981.25	1.037	c21: Carbamidomethyl (+57.02)	n-term: Acetyl (+42.01), m1: Oxidation (+15.99), m5: Oxidation (+15.99)
999		Nucleophosmin OS=Mus musculus GN=Npm1 PE=1 SV=1	sp|Q61937|NPM_MOUSE	32560.3	1	17	mEDSMDMDmSPLRPQNYLFGcELK	73.6	989.092	2964.25	2965.25	2.204	c21: Carbamidomethyl (+57.02)	n-term: Acetyl (+42.01), m9: Oxidation (+15.99)
1000		Nucleophosmin OS=Mus musculus GN=Npm1 PE=1 SV=1	sp|Q61937|NPM_MOUSE	32560.3	1	17	mEDSMDMDmSPLRPQNYLFGcELK	53.6	989.087	2964.24	2965.25	-2.844	c21: Carbamidomethyl (+57.02)	n-term: Acetyl (+42.01), m9: Oxidation (+15.99)
1001		Nucleophosmin OS=Mus musculus GN=Npm1 PE=1 SV=1	sp|Q61937|NPM_MOUSE	32560.3	1	17	mEDSMDMDMSPLRPQNYLFGcELK	103	983.76	2948.26	2949.26	1.472	c21: Carbamidomethyl (+57.02)	n-term: Acetyl (+42.01)
1002		Nucleophosmin OS=Mus musculus GN=Npm1 PE=1 SV=1	sp|Q61937|NPM_MOUSE	32560.3	1	17	mEDSMDMDMSPLRPQNYLFGcELK	103	983.758	2948.25	2949.26	0.3023	c21: Carbamidomethyl (+57.02)	n-term: Acetyl (+42.01)
1003		Nucleophosmin OS=Mus musculus GN=Npm1 PE=1 SV=1	sp|Q61937|NPM_MOUSE	32560.3	1	17	mEDSMDMDMSPLRPQNYLFGcELK	88.8	989.093	2964.26	2965.25	3.469	c21: Carbamidomethyl (+57.02)	n-term: Acetyl (+42.01), m1: Oxidation (+15.99)
1004		Nucleophosmin OS=Mus musculus GN=Npm1 PE=1 SV=1	sp|Q61937|NPM_MOUSE	32560.3	1	17	MQASIEK	14.2	403.705	805.395	806.408	-6.947
1005		Nucleophosmin OS=Mus musculus GN=Npm1 PE=1 SV=1	sp|Q61937|NPM_MOUSE	32560.3	1	17	MQASIEK	28.8	403.704	805.393	806.408	-9.625
1006		Nucleophosmin OS=Mus musculus GN=Npm1 PE=1 SV=1	sp|Q61937|NPM_MOUSE	32560.3	1	17	MQASIEK	32	403.706	805.397	806.408	-3.946
1007		Nucleophosmin OS=Mus musculus GN=Npm1 PE=1 SV=1	sp|Q61937|NPM_MOUSE	32560.3	1	17	MQASIEK	33.4	403.705	805.396	806.408	-6.153
1008		Nucleophosmin OS=Mus musculus GN=Npm1 PE=1 SV=1	sp|Q61937|NPM_MOUSE	32560.3	1	17	MQASIEK	34.8	403.705	805.395	806.408	-6.55
1009		Nucleophosmin OS=Mus musculus GN=Npm1 PE=1 SV=1	sp|Q61937|NPM_MOUSE	32560.3	1	17	MSVQPTVSLGGFEITPPVVLR	15.8	1114.12	2226.22	2227.22	3.546
1010		Nucleophosmin OS=Mus musculus GN=Npm1 PE=1 SV=1	sp|Q61937|NPM_MOUSE	32560.3	1	17	MSVQPTVSLGGFEITPPVVLR	112	1114.12	4452.44	2227.22	39.27
1011		Nucleophosmin OS=Mus musculus GN=Npm1 PE=1 SV=1	sp|Q61937|NPM_MOUSE	32560.3	1	17	MSVQPTVSLGGFEITPPVVLR	155	1114.12	2226.22	2227.22	3.286
1012		Nucleophosmin OS=Mus musculus GN=Npm1 PE=1 SV=1	sp|Q61937|NPM_MOUSE	32560.3	1	17	mSVQPTVSLGGFEITPPVVLR	144	1122.11	2242.21	2243.21	2.114		m1: Oxidation (+15.99)
1013		Nucleophosmin OS=Mus musculus GN=Npm1 PE=1 SV=1	sp|Q61937|NPM_MOUSE	32560.3	1	17	MSVQPTVSLGGFEITPPVVLR	134	1114.11	2226.21	2227.22	0.4212
1014		Nucleophosmin OS=Mus musculus GN=Npm1 PE=1 SV=1	sp|Q61937|NPM_MOUSE	32560.3	1	17	mSVQPTVSLGGFEITPPVVLR	19.6	1122.11	2242.21	2243.21	1.49		m1: Oxidation (+15.99)
1015		Nucleophosmin OS=Mus musculus GN=Npm1 PE=1 SV=1	sp|Q61937|NPM_MOUSE	32560.3	1	17	MSVQPTVSLGGFEITPPVVLR	24.6	743.075	2226.2	2227.22	-2.729
1016		Nucleophosmin OS=Mus musculus GN=Npm1 PE=1 SV=1	sp|Q61937|NPM_MOUSE	32560.3	1	17	MSVQPTVSLGGFEITPPVVLR	26.9	743.078	2226.21	2227.22	1.797
1017		Nucleophosmin OS=Mus musculus GN=Npm1 PE=1 SV=1	sp|Q61937|NPM_MOUSE	32560.3	1	17	mSVQPTVSLGGFEITPPVVLR	26.6	748.406	2242.2	2243.21	-2.627		m1: Oxidation (+15.99)
1018		Nucleophosmin OS=Mus musculus GN=Npm1 PE=1 SV=1	sp|Q61937|NPM_MOUSE	32560.3	1	17	mSVQPTVSLGGFEITPPVVLR	83.9	748.41	1494.81	2243.21	-244		m1: Oxidation (+15.99)
1019		Nucleophosmin OS=Mus musculus GN=Npm1 PE=1 SV=1	sp|Q61937|NPM_MOUSE	32560.3	1	17	mSVQPTVSLGGFEITPPVVLR	107	1122.11	2242.21	2243.21	2.141		m1: Oxidation (+15.99)
1020		Nucleophosmin OS=Mus musculus GN=Npm1 PE=1 SV=1	sp|Q61937|NPM_MOUSE	32560.3	1	17	mSVQPTVSLGGFEITPPVVLR	38	748.407	1494.8	2243.21	-248.7		m1: Oxidation (+15.99)
1021		Nucleophosmin OS=Mus musculus GN=Npm1 PE=1 SV=1	sp|Q61937|NPM_MOUSE	32560.3	1	17	mSVQPTVSLGGFEITPPVVLR	98.9	748.41	2242.21	2243.21	2.081		m1: Oxidation (+15.99)
1022		Nucleophosmin OS=Mus musculus GN=Npm1 PE=1 SV=1	sp|Q61937|NPM_MOUSE	32560.3	1	17	MSVqPTVSLGGFEITPPVVLR	31	1114.6	2227.19	2228.2	1.042		q4: Deamidated (+0.98)
1023		Nucleophosmin OS=Mus musculus GN=Npm1 PE=1 SV=1	sp|Q61937|NPM_MOUSE	32560.3	1	17	MSVQPTVSLGGFEITPPVVLR	39.2	743.078	2226.21	2227.22	1.002
1024		Nucleophosmin OS=Mus musculus GN=Npm1 PE=1 SV=1	sp|Q61937|NPM_MOUSE	32560.3	1	17	MSVQPTVSLGGFEITPPVVLR	41.6	743.079	2226.21	2227.22	2.403
1025		Nucleophosmin OS=Mus musculus GN=Npm1 PE=1 SV=1	sp|Q61937|NPM_MOUSE	32560.3	1	17	mSVQPTVSLGGFEITPPVVLR	48	1122.11	2242.21	2243.21	2.382		m1: Oxidation (+15.99)
1026		Nucleophosmin OS=Mus musculus GN=Npm1 PE=1 SV=1	sp|Q61937|NPM_MOUSE	32560.3	1	17	MSVQPTVSLGGFEITPPVVLR	47.6	743.078	2226.21	2227.22	2.093
1027		Nucleophosmin OS=Mus musculus GN=Npm1 PE=1 SV=1	sp|Q61937|NPM_MOUSE	32560.3	1	17	mSVQPTVSLGGFEITPPVVLR	52.2	748.41	2242.21	2243.21	1.84		m1: Oxidation (+15.99)
1028		Nucleophosmin OS=Mus musculus GN=Npm1 PE=1 SV=1	sp|Q61937|NPM_MOUSE	32560.3	1	17	MSVQPTVSLGGFEITPPVVLR	54.1	1114.11	2226.21	2227.22	-0.5935
1029		Nucleophosmin OS=Mus musculus GN=Npm1 PE=1 SV=1	sp|Q61937|NPM_MOUSE	32560.3	1	17	mSVQPTVSLGGFEITPPVVLR	55.4	748.409	2242.21	2243.21	1.358		m1: Oxidation (+15.99)
1030		Nucleophosmin OS=Mus musculus GN=Npm1 PE=1 SV=1	sp|Q61937|NPM_MOUSE	32560.3	1	17	MSVQPTVSLGGFEITPPVVLR	64.4	743.077	2226.21	2227.22	0.7058
1031		Nucleophosmin OS=Mus musculus GN=Npm1 PE=1 SV=1	sp|Q61937|NPM_MOUSE	32560.3	1	17	mSVQPTVSLGGFEITPPVVLR	70.6	748.409	1494.8	2243.21	-244.9		m1: Oxidation (+15.99)
1032		Nucleophosmin OS=Mus musculus GN=Npm1 PE=1 SV=1	sp|Q61937|NPM_MOUSE	32560.3	1	17	MSVQPTVSLGGFEITPPVVLR	71.9	743.078	2226.21	2227.22	2.08
1033		Nucleophosmin OS=Mus musculus GN=Npm1 PE=1 SV=1	sp|Q61937|NPM_MOUSE	32560.3	1	17	MSVQPTVSLGGFEITPPVVLR	72.7	1114.11	2226.2	2227.22	-1.635
1034		Nucleophosmin OS=Mus musculus GN=Npm1 PE=1 SV=1	sp|Q61937|NPM_MOUSE	32560.3	1	17	MTDQEAIQDLWQWR	99.4	910.43	1818.85	1819.84	4.856
1035		Nucleophosmin OS=Mus musculus GN=Npm1 PE=1 SV=1	sp|Q61937|NPM_MOUSE	32560.3	1	17	MTDQEAIQDLWQWR	30.2	607.284	1818.83	1819.84	-3.246
1036		Nucleophosmin OS=Mus musculus GN=Npm1 PE=1 SV=1	sp|Q61937|NPM_MOUSE	32560.3	1	17	MTDQEAIQDLWQWR	42.2	607.283	1818.83	1819.84	-4.648
1037		Nucleophosmin OS=Mus musculus GN=Npm1 PE=1 SV=1	sp|Q61937|NPM_MOUSE	32560.3	1	17	mTDQEAIQDLWQWR	90.4	918.424	1834.83	1835.84	1.407		m1: Oxidation (+15.99)
1038		Nucleophosmin OS=Mus musculus GN=Npm1 PE=1 SV=1	sp|Q61937|NPM_MOUSE	32560.3	1	17	MTDQEAIQDLWQWR	34.7	607.282	1818.82	1819.84	-7.203
1039		Nucleophosmin OS=Mus musculus GN=Npm1 PE=1 SV=1	sp|Q61937|NPM_MOUSE	32560.3	1	17	MTDQEAIQDLWQWR	83.9	910.427	1818.84	1819.84	1.516
1040		Nucleophosmin OS=Mus musculus GN=Npm1 PE=1 SV=1	sp|Q61937|NPM_MOUSE	32560.3	1	17	MTDQEAIQDLWQWR	80.2	910.427	1818.84	1819.84	1.384
1041		Nucleophosmin OS=Mus musculus GN=Npm1 PE=1 SV=1	sp|Q61937|NPM_MOUSE	32560.3	1	17	mTDQEAIQDLWQWR	39	612.615	1834.82	1835.84	-4.261		m1: Oxidation (+15.99)
1042		Nucleophosmin OS=Mus musculus GN=Npm1 PE=1 SV=1	sp|Q61937|NPM_MOUSE	32560.3	1	17	MTDQEAIQDLWQWR	37.3	910.423	1818.83	1819.84	-2.287
1043		Nucleophosmin OS=Mus musculus GN=Npm1 PE=1 SV=1	sp|Q61937|NPM_MOUSE	32560.3	1	17	MTDQEAIQDLWQWR	45.4	910.426	1818.84	1819.84	0.5155
1044		Nucleophosmin OS=Mus musculus GN=Npm1 PE=1 SV=1	sp|Q61937|NPM_MOUSE	32560.3	1	17	MTDQEAIQDLWQWR	53.3	910.426	1818.84	1819.84	0.2407
1045		Nucleophosmin OS=Mus musculus GN=Npm1 PE=1 SV=1	sp|Q61937|NPM_MOUSE	32560.3	1	17	MTDQEAIQDLWQWR	61.8	910.426	1818.84	1819.84	1.098
1046		Nucleophosmin OS=Mus musculus GN=Npm1 PE=1 SV=1	sp|Q61937|NPM_MOUSE	32560.3	1	17	mTDQEAIQDLWQWR	72.7	918.421	1834.83	1835.84	-1.85		m1: Oxidation (+15.99)
1047		Nucleophosmin OS=Mus musculus GN=Npm1 PE=1 SV=1	sp|Q61937|NPM_MOUSE	32560.3	1	17	MTDQEAIQDLWQWR	75.9	607.283	1818.83	1819.84	-4.384
1048		Nucleophosmin OS=Mus musculus GN=Npm1 PE=1 SV=1	sp|Q61937|NPM_MOUSE	32560.3	1	17	MTDQEAIQDLWQWRK	50.6	649.982	1946.93	1947.94	-2.946
1049		Nucleophosmin OS=Mus musculus GN=Npm1 PE=1 SV=1	sp|Q61937|NPM_MOUSE	32560.3	1	17	MTDQEAIQDLWQWRK	54.3	649.984	1946.93	1947.94	-0.2505
1050		Nucleophosmin OS=Mus musculus GN=Npm1 PE=1 SV=1	sp|Q61937|NPM_MOUSE	32560.3	1	17	RSAPGGGnKVPQK	32	432.905	1295.69	1296.7	-2.101		n8: Deamidated (+0.98)
1051		Nucleophosmin OS=Mus musculus GN=Npm1 PE=1 SV=1	sp|Q61937|NPM_MOUSE	32560.3	1	17	TVSLGAGAK	29.7	402.231	802.447	803.462	-9.611
1052		Nucleophosmin OS=Mus musculus GN=Npm1 PE=1 SV=1	sp|Q61937|NPM_MOUSE	32560.3	1	17	TVSLGAGAK	35.7	402.232	802.45	803.462	-6.499
1053		Nucleophosmin OS=Mus musculus GN=Npm1 PE=1 SV=1	sp|Q61937|NPM_MOUSE	32560.3	1	17	TVSLGAGAKDELHIVEAEAMNYEGSPIK	16.4	733.126	2928.47	2929.46	6.952
1054		Nucleophosmin OS=Mus musculus GN=Npm1 PE=1 SV=1	sp|Q61937|NPM_MOUSE	32560.3	1	17	TVSLGAGAKDELHIVEAEAMNYEGSPIK	11.4	733.12	2928.45	2929.46	-1.787
1055		Nucleophosmin OS=Mus musculus GN=Npm1 PE=1 SV=1	sp|Q61937|NPM_MOUSE	32560.3	1	17	TVSLGAGAKDELHIVEAEAMNYEGSPIK	12.6	733.121	2928.45	2929.46	0.07034
1056		Nucleophosmin OS=Mus musculus GN=Npm1 PE=1 SV=1	sp|Q61937|NPM_MOUSE	32560.3	1	17	TVSLGAGAKDELHIVEAEAMNYEGSPIK	170	977.167	2928.48	2929.46	8.094
1057		Nucleophosmin OS=Mus musculus GN=Npm1 PE=1 SV=1	sp|Q61937|NPM_MOUSE	32560.3	1	17	TVSLGAGAKDELHIVEAEAMNYEGSPIK	145	977.167	2928.48	2929.46	8.893
1058		Nucleophosmin OS=Mus musculus GN=Npm1 PE=1 SV=1	sp|Q61937|NPM_MOUSE	32560.3	1	17	TVSLGAGAKDELHIVEAEAMNYEGSPIK	12.7	977.16	2928.46	2929.46	1.458
1059		Nucleophosmin OS=Mus musculus GN=Npm1 PE=1 SV=1	sp|Q61937|NPM_MOUSE	32560.3	1	17	TVSLGAGAKDELHIVEAEAMNYEGSPIK	14.8	977.162	2928.46	2929.46	3.076
1060		Nucleophosmin OS=Mus musculus GN=Npm1 PE=1 SV=1	sp|Q61937|NPM_MOUSE	32560.3	1	17	TVSLGAGAKDELHIVEAEAMNYEGSPIK	17.3	733.112	2928.42	2929.46	-12.07
1061		Nucleophosmin OS=Mus musculus GN=Npm1 PE=1 SV=1	sp|Q61937|NPM_MOUSE	32560.3	1	17	TVSLGAGAKDELHIVEAEAMNYEGSPIK	14.2	733.118	2928.44	2929.46	-3.412
1062		Nucleophosmin OS=Mus musculus GN=Npm1 PE=1 SV=1	sp|Q61937|NPM_MOUSE	32560.3	1	17	TVSLGAGAKDELHIVEAEAMNYEGSPIK	13.2	733.119	2928.45	2929.46	-2.702
1063		Nucleophosmin OS=Mus musculus GN=Npm1 PE=1 SV=1	sp|Q61937|NPM_MOUSE	32560.3	1	17	TVSLGAGAKDELHIVEAEAMNYEGSPIK	12.6	733.121	2928.46	2929.46	0.8213
1064		Nucleophosmin OS=Mus musculus GN=Npm1 PE=1 SV=1	sp|Q61937|NPM_MOUSE	32560.3	1	17	TVSLGAGAKDELHIVEAEAMnYEGSPIK	13.3	733.367	2929.44	2930.45	0.4334		n21: Deamidated (+0.98)
1065		Nucleophosmin OS=Mus musculus GN=Npm1 PE=1 SV=1	sp|Q61937|NPM_MOUSE	32560.3	1	17	TVSLGAGAKDELHIVEAEAMNYEGSPIK	17	733.115	2928.43	2929.46	-8.095
1066		Nucleophosmin OS=Mus musculus GN=Npm1 PE=1 SV=1	sp|Q61937|NPM_MOUSE	32560.3	1	17	TVSLGAGAKDELHIVEAEAMNYEGSPIK	15.8	733.121	2928.45	2929.46	0.125
1067		Nucleophosmin OS=Mus musculus GN=Npm1 PE=1 SV=1	sp|Q61937|NPM_MOUSE	32560.3	1	17	TVSLGAGAKDELHIVEAEAMNYEGSPIK	16.9	977.156	2928.45	2929.46	-3.058
1068		Nucleophosmin OS=Mus musculus GN=Npm1 PE=1 SV=1	sp|Q61937|NPM_MOUSE	32560.3	1	17	TVSLGAGAKDELHIVEAEAMNYEGSPIK	17.2	733.12	2928.45	2929.46	-0.5441
1069		Nucleophosmin OS=Mus musculus GN=Npm1 PE=1 SV=1	sp|Q61937|NPM_MOUSE	32560.3	1	17	TVSLGAGAKDELHIVEAEAMNYEGSPIK	24.2	977.163	2928.47	2929.46	4.49
1070		Nucleophosmin OS=Mus musculus GN=Npm1 PE=1 SV=1	sp|Q61937|NPM_MOUSE	32560.3	1	17	TVSLGAGAKDELHIVEAEAMnYEGSPIK	17.6	733.366	2929.43	2930.45	-1.737		n21: Deamidated (+0.98)
1071		Nucleophosmin OS=Mus musculus GN=Npm1 PE=1 SV=1	sp|Q61937|NPM_MOUSE	32560.3	1	17	TVSLGAGAKDELHIVEAEAMNYEGSPIK	103	977.17	2928.49	2929.46	11.85
1072		Nucleophosmin OS=Mus musculus GN=Npm1 PE=1 SV=1	sp|Q61937|NPM_MOUSE	32560.3	1	17	TVSLGAGAKDELHIVEAEAMNYEGSPIK	116	977.163	2928.47	2929.46	4.367
1073		Nucleophosmin OS=Mus musculus GN=Npm1 PE=1 SV=1	sp|Q61937|NPM_MOUSE	32560.3	1	17	TVSLGAGAKDELHIVEAEAMnYEGSPIK	24.2	733.369	2929.45	2930.45	3.313		n21: Deamidated (+0.98)
1074		Nucleophosmin OS=Mus musculus GN=Npm1 PE=1 SV=1	sp|Q61937|NPM_MOUSE	32560.3	1	17	TVSLGAGAKDELHIVEAEAMNYEGSPIK	19.7	733.122	2928.46	2929.46	1.9
1075		Nucleophosmin OS=Mus musculus GN=Npm1 PE=1 SV=1	sp|Q61937|NPM_MOUSE	32560.3	1	17	TVSLGAGAKDELHIVEAEAMNYEGSPIK	19.4	733.121	2928.46	2929.46	0.9169
1076		Nucleophosmin OS=Mus musculus GN=Npm1 PE=1 SV=1	sp|Q61937|NPM_MOUSE	32560.3	1	17	TVSLGAGAKDELHIVEAEAMNYEGSPIK	21.7	733.121	2928.45	2929.46	-0.3256
1077		Nucleophosmin OS=Mus musculus GN=Npm1 PE=1 SV=1	sp|Q61937|NPM_MOUSE	32560.3	1	17	TVSLGAGAKDELHIVEAEAMNYEGSPIK	26.8	977.154	2928.44	2929.46	-4.615
1078		Nucleophosmin OS=Mus musculus GN=Npm1 PE=1 SV=1	sp|Q61937|NPM_MOUSE	32560.3	1	17	TVSLGAGAKDELHIVEAEAMNYEGSPIK	25.8	733.118	2928.44	2929.46	-3.63
1079		Nucleophosmin OS=Mus musculus GN=Npm1 PE=1 SV=1	sp|Q61937|NPM_MOUSE	32560.3	1	17	TVSLGAGAKDELHIVEAEAMNYEGSPIK	24.7	977.157	2928.45	2929.46	-1.542
1080		Nucleophosmin OS=Mus musculus GN=Npm1 PE=1 SV=1	sp|Q61937|NPM_MOUSE	32560.3	1	17	TVSLGAGAKDELHIVEAEAMNYEGSPIK	28.7	733.123	2928.46	2929.46	3.197
1081		Nucleophosmin OS=Mus musculus GN=Npm1 PE=1 SV=1	sp|Q61937|NPM_MOUSE	32560.3	1	17	TVSLGAGAKDELHIVEAEAMnYEGSPIK	41.5	977.499	2929.48	2930.45	12.91		n21: Deamidated (+0.98)
1082		Nucleophosmin OS=Mus musculus GN=Npm1 PE=1 SV=1	sp|Q61937|NPM_MOUSE	32560.3	1	17	TVSLGAGAKDELHIVEAEAMNYEGSPIK	28.8	977.158	2928.45	2929.46	-0.6206
1083		Nucleophosmin OS=Mus musculus GN=Npm1 PE=1 SV=1	sp|Q61937|NPM_MOUSE	32560.3	1	17	TVSLGAGAKDELHIVEAEAMNYEGSPIK	31.3	733.121	2928.45	2929.46	-0.4076
1084		Nucleophosmin OS=Mus musculus GN=Npm1 PE=1 SV=1	sp|Q61937|NPM_MOUSE	32560.3	1	17	TVSLGAGAKDELHIVEAEAMNYEGSPIK	33.1	733.122	2928.46	2929.46	2.132
1085		Nucleophosmin OS=Mus musculus GN=Npm1 PE=1 SV=1	sp|Q61937|NPM_MOUSE	32560.3	1	17	TVSLGAGAKDELHIVEAEAMNYEGSPIK	33.5	733.119	2928.45	2929.46	-2.92
1086		Nucleophosmin OS=Mus musculus GN=Npm1 PE=1 SV=1	sp|Q61937|NPM_MOUSE	32560.3	1	17	TVSLGAGAKDELHIVEAEAMNYEGSPIK	35.3	733.122	2928.46	2929.46	1.818
1087		Nucleophosmin OS=Mus musculus GN=Npm1 PE=1 SV=1	sp|Q61937|NPM_MOUSE	32560.3	1	17	TVSLGAGAKDELHIVEAEAMNYEGSPIK	37.1	733.121	2928.46	2929.46	0.4663
1088		Nucleophosmin OS=Mus musculus GN=Npm1 PE=1 SV=1	sp|Q61937|NPM_MOUSE	32560.3	1	17	TVSLGAGAKDELHIVEAEAMNYEGSPIK	42.3	733.117	2928.44	2929.46	-5.364
1089		Nucleophosmin OS=Mus musculus GN=Npm1 PE=1 SV=1	sp|Q61937|NPM_MOUSE	32560.3	1	17	TVSLGAGAKDELHIVEAEAMNYEGSPIK	42.3	977.161	2928.46	2929.46	2.022
1090		Nucleophosmin OS=Mus musculus GN=Npm1 PE=1 SV=1	sp|Q61937|NPM_MOUSE	32560.3	1	17	TVSLGAGAKDELHIVEAEAMNYEGSPIK	42.6	733.117	2928.44	2929.46	-4.681
1091		Nucleophosmin OS=Mus musculus GN=Npm1 PE=1 SV=1	sp|Q61937|NPM_MOUSE	32560.3	1	17	TVSLGAGAKDELHIVEAEAMnYEGSPIK	43.5	977.501	2929.48	2930.45	14.79		n21: Deamidated (+0.98)
1092		Nucleophosmin OS=Mus musculus GN=Npm1 PE=1 SV=1	sp|Q61937|NPM_MOUSE	32560.3	1	17	TVSLGAGAKDELHIVEAEAMNYEGSPIK	45.8	977.161	2928.46	2929.46	2.759
1093		Nucleophosmin OS=Mus musculus GN=Npm1 PE=1 SV=1	sp|Q61937|NPM_MOUSE	32560.3	1	17	TVSLGAGAKDELHIVEAEAmNYEGSPIK	46	737.118	2944.44	2945.46	-1.544		m20: Oxidation (+15.99)
1094		Nucleophosmin OS=Mus musculus GN=Npm1 PE=1 SV=1	sp|Q61937|NPM_MOUSE	32560.3	1	17	TVSLGAGAKDELHIVEAEAMNYEGSPIK	47.2	733.119	2928.45	2929.46	-2.838
1095		Nucleophosmin OS=Mus musculus GN=Npm1 PE=1 SV=1	sp|Q61937|NPM_MOUSE	32560.3	1	17	TVSLGAGAKDELHIVEAEAMNYEGSPIK	48.9	733.12	2928.45	2929.46	-1.145
1096		Nucleophosmin OS=Mus musculus GN=Npm1 PE=1 SV=1	sp|Q61937|NPM_MOUSE	32560.3	1	17	TVSLGAGAKDELHIVEAEAMNYEGSPIK	50.1	733.121	2928.45	2929.46	-0.2301
1097		Nucleophosmin OS=Mus musculus GN=Npm1 PE=1 SV=1	sp|Q61937|NPM_MOUSE	32560.3	1	17	TVSLGAGAKDELHIVEAEAMNYEGSPIK	50.9	977.159	2928.45	2929.46	-0.17
1098		Nucleophosmin OS=Mus musculus GN=Npm1 PE=1 SV=1	sp|Q61937|NPM_MOUSE	32560.3	1	17	TVSLGAGAKDELHIVEAEAMNYEGSPIK	52	977.165	2928.47	2929.46	6.19
1099		Nucleophosmin OS=Mus musculus GN=Npm1 PE=1 SV=1	sp|Q61937|NPM_MOUSE	32560.3	1	17	TVSLGAGAKDELHIVEAEAMNYEGSPIK	55.3	733.12	2928.45	2929.46	-0.6124
1100		Nucleophosmin OS=Mus musculus GN=Npm1 PE=1 SV=1	sp|Q61937|NPM_MOUSE	32560.3	1	17	TVSLGAGAKDELHIVEAEAMNYEGSPIK	62.1	977.166	2928.48	2929.46	7.961
1101		Nucleophosmin OS=Mus musculus GN=Npm1 PE=1 SV=1	sp|Q61937|NPM_MOUSE	32560.3	1	17	TVSLGAGAKDELHIVEAEAMNYEGSPIK	66	733.121	2928.45	2929.46	0.1386
1102		Nucleophosmin OS=Mus musculus GN=Npm1 PE=1 SV=1	sp|Q61937|NPM_MOUSE	32560.3	1	17	VDNDEnEHQLSLR	22.5	523.911	1568.71	1569.71	2.603		n6: Deamidated (+0.98)
1103		Nucleophosmin OS=Mus musculus GN=Npm1 PE=1 SV=1	sp|Q61937|NPM_MOUSE	32560.3	1	17	VDnDEnEHQLSLR	18.2	524.249	1046.48	1570.7	207.4		n3: Deamidated (+0.98), n6: Deamidated (+0.98)
1104		Nucleophosmin OS=Mus musculus GN=Npm1 PE=1 SV=1	sp|Q61937|NPM_MOUSE	32560.3	1	17	VDNDENEHQLSLR	13.8	523.579	1567.72	1568.73	-4.557
1105		Nucleophosmin OS=Mus musculus GN=Npm1 PE=1 SV=1	sp|Q61937|NPM_MOUSE	32560.3	1	17	VDNDENEHQLSLR	16.9	784.861	1567.71	1568.73	-9.359
1106		Nucleophosmin OS=Mus musculus GN=Npm1 PE=1 SV=1	sp|Q61937|NPM_MOUSE	32560.3	1	17	VDNDENEHQLSLR	15.5	523.581	1567.72	1568.73	-0.8656
1107		Nucleophosmin OS=Mus musculus GN=Npm1 PE=1 SV=1	sp|Q61937|NPM_MOUSE	32560.3	1	17	VDNDENEHqLSLR	23.3	785.361	1568.71	1569.71	0.1542		q9: Deamidated (+0.98)
1108		Nucleophosmin OS=Mus musculus GN=Npm1 PE=1 SV=1	sp|Q61937|NPM_MOUSE	32560.3	1	17	VDnDENEHQLSLR	48.9	523.914	1568.72	1569.71	7.668		n3: Deamidated (+0.98)
1109		Nucleophosmin OS=Mus musculus GN=Npm1 PE=1 SV=1	sp|Q61937|NPM_MOUSE	32560.3	1	17	VDNDENEHQLSLR	24.4	784.859	1567.7	1568.73	-12.05
1110		Nucleophosmin OS=Mus musculus GN=Npm1 PE=1 SV=1	sp|Q61937|NPM_MOUSE	32560.3	1	17	VDnDENEHQLSLR	31.1	523.908	1568.7	1569.71	-2.978		n3: Deamidated (+0.98)
1111		Nucleophosmin OS=Mus musculus GN=Npm1 PE=1 SV=1	sp|Q61937|NPM_MOUSE	32560.3	1	17	VDNDENEHQLSLR	124	523.579	1567.71	1568.73	-5.188
1112		Nucleophosmin OS=Mus musculus GN=Npm1 PE=1 SV=1	sp|Q61937|NPM_MOUSE	32560.3	1	17	VDNDENEHQLSLR	25.1	784.864	1567.71	1568.73	-6.108
1113		Nucleophosmin OS=Mus musculus GN=Npm1 PE=1 SV=1	sp|Q61937|NPM_MOUSE	32560.3	1	17	VDNDEnEHQLSLR	37.1	785.36	1568.7	1569.71	-1.4		n6: Deamidated (+0.98)
1114		Nucleophosmin OS=Mus musculus GN=Npm1 PE=1 SV=1	sp|Q61937|NPM_MOUSE	32560.3	1	17	VDNDENEHQLSLR	28.1	523.578	1567.71	1568.73	-7.024
1115		Nucleophosmin OS=Mus musculus GN=Npm1 PE=1 SV=1	sp|Q61937|NPM_MOUSE	32560.3	1	17	VDNDENEHQLSLR	125	784.87	1567.73	1568.73	1.541
1116		Nucleophosmin OS=Mus musculus GN=Npm1 PE=1 SV=1	sp|Q61937|NPM_MOUSE	32560.3	1	17	VDnDENEHQLSLR	40	785.36	1568.71	1569.71	-0.6995		n3: Deamidated (+0.98)
1117		Nucleophosmin OS=Mus musculus GN=Npm1 PE=1 SV=1	sp|Q61937|NPM_MOUSE	32560.3	1	17	VDNDENEHQLSLR	24.5	784.866	1567.72	1568.73	-3.546
1118		Nucleophosmin OS=Mus musculus GN=Npm1 PE=1 SV=1	sp|Q61937|NPM_MOUSE	32560.3	1	17	VDnDENEHQLSLR	46.3	523.915	1568.72	1569.71	10.73		n3: Deamidated (+0.98)
1119		Nucleophosmin OS=Mus musculus GN=Npm1 PE=1 SV=1	sp|Q61937|NPM_MOUSE	32560.3	1	17	VDnDENEHQLSLR	37.7	785.361	1568.71	1569.71	0.6893		n3: Deamidated (+0.98)
1120		Nucleophosmin OS=Mus musculus GN=Npm1 PE=1 SV=1	sp|Q61937|NPM_MOUSE	32560.3	1	17	VDnDENEHQLSLR	47.8	523.916	1568.73	1569.71	11.78		n3: Deamidated (+0.98)
1121		Nucleophosmin OS=Mus musculus GN=Npm1 PE=1 SV=1	sp|Q61937|NPM_MOUSE	32560.3	1	17	VDnDEnEHQLSLR	40.8	785.86	1569.71	1570.7	9.643		n3: Deamidated (+0.98), n6: Deamidated (+0.98)
1122		Nucleophosmin OS=Mus musculus GN=Npm1 PE=1 SV=1	sp|Q61937|NPM_MOUSE	32560.3	1	17	VDNDEnEHQLSLR	70.5	523.911	1568.71	1569.71	2.852		n6: Deamidated (+0.98)
1123		Nucleophosmin OS=Mus musculus GN=Npm1 PE=1 SV=1	sp|Q61937|NPM_MOUSE	32560.3	1	17	VDnDEnEHQLSLR	40.3	785.868	1569.72	1570.7	19.12		n3: Deamidated (+0.98), n6: Deamidated (+0.98)
1124		Nucleophosmin OS=Mus musculus GN=Npm1 PE=1 SV=1	sp|Q61937|NPM_MOUSE	32560.3	1	17	VDNDENEHQLSLR	31	523.579	1567.72	1568.73	-4.537
1125		Nucleophosmin OS=Mus musculus GN=Npm1 PE=1 SV=1	sp|Q61937|NPM_MOUSE	32560.3	1	17	VDNDENEHQLSLR	31.7	784.865	1567.72	1568.73	-4.387
1126		Nucleophosmin OS=Mus musculus GN=Npm1 PE=1 SV=1	sp|Q61937|NPM_MOUSE	32560.3	1	17	VDnDENEHQLSLR	39.8	523.908	1568.7	1569.71	-2.997		n3: Deamidated (+0.98)
1127		Nucleophosmin OS=Mus musculus GN=Npm1 PE=1 SV=1	sp|Q61937|NPM_MOUSE	32560.3	1	17	VDNDENEHQLSLR	97.6	523.581	1567.72	1568.73	-1.841
1128		Nucleophosmin OS=Mus musculus GN=Npm1 PE=1 SV=1	sp|Q61937|NPM_MOUSE	32560.3	1	17	VDNDENEHQLSLR	35.7	523.575	1567.7	1568.73	-12.05
1129		Nucleophosmin OS=Mus musculus GN=Npm1 PE=1 SV=1	sp|Q61937|NPM_MOUSE	32560.3	1	17	VDNDENEHQLSLR	97	523.582	1567.72	1568.73	0.2818
1130		Nucleophosmin OS=Mus musculus GN=Npm1 PE=1 SV=1	sp|Q61937|NPM_MOUSE	32560.3	1	17	VDNDENEHQLSLR	30.8	523.581	1567.72	1568.73	-1.669
1131		Nucleophosmin OS=Mus musculus GN=Npm1 PE=1 SV=1	sp|Q61937|NPM_MOUSE	32560.3	1	17	VDnDENEHQLSLR	40.8	523.909	1568.71	1569.71	-1.105		n3: Deamidated (+0.98)
1132		Nucleophosmin OS=Mus musculus GN=Npm1 PE=1 SV=1	sp|Q61937|NPM_MOUSE	32560.3	1	17	VDnDENEHQLSLR	49.7	523.911	1568.71	1569.71	2.125		n3: Deamidated (+0.98)
1133		Nucleophosmin OS=Mus musculus GN=Npm1 PE=1 SV=1	sp|Q61937|NPM_MOUSE	32560.3	1	17	VDNDENEHQLSLR	80.1	784.863	1567.71	1568.73	-7.128
1134		Nucleophosmin OS=Mus musculus GN=Npm1 PE=1 SV=1	sp|Q61937|NPM_MOUSE	32560.3	1	17	VDNDENEHQLSLR	92.9	523.581	1567.72	1568.73	-1.229
1135		Nucleophosmin OS=Mus musculus GN=Npm1 PE=1 SV=1	sp|Q61937|NPM_MOUSE	32560.3	1	17	VDNDENEHqLSLR	60.9	523.909	1568.71	1569.71	-0.3975		q9: Deamidated (+0.98)
1136		Nucleophosmin OS=Mus musculus GN=Npm1 PE=1 SV=1	sp|Q61937|NPM_MOUSE	32560.3	1	17	VDNDENEHQLSLR	83.8	523.579	1567.72	1568.73	-4.384
1137		Nucleophosmin OS=Mus musculus GN=Npm1 PE=1 SV=1	sp|Q61937|NPM_MOUSE	32560.3	1	17	VDnDENEHQLSLR	104	785.36	1568.71	1569.71	-0.9161		n3: Deamidated (+0.98)
1138		Nucleophosmin OS=Mus musculus GN=Npm1 PE=1 SV=1	sp|Q61937|NPM_MOUSE	32560.3	1	17	VDNDEnEHQLSLR	103	523.91	1568.71	1569.71	0.06119		n6: Deamidated (+0.98)
1139		Nucleophosmin OS=Mus musculus GN=Npm1 PE=1 SV=1	sp|Q61937|NPM_MOUSE	32560.3	1	17	VDNDENEHQLSLR	83.5	523.581	1567.72	1568.73	-0.1772
1140		Nucleophosmin OS=Mus musculus GN=Npm1 PE=1 SV=1	sp|Q61937|NPM_MOUSE	32560.3	1	17	VDNDENEHQLSLR	83.9	523.581	1567.72	1568.73	-1.344
1141		Nucleophosmin OS=Mus musculus GN=Npm1 PE=1 SV=1	sp|Q61937|NPM_MOUSE	32560.3	1	17	VDNDENEHQLSLR	33.8	784.866	1567.72	1568.73	-3.89
1142		Nucleophosmin OS=Mus musculus GN=Npm1 PE=1 SV=1	sp|Q61937|NPM_MOUSE	32560.3	1	17	VDNDENEHQLSLR	78.5	523.581	1567.72	1568.73	-0.7891
1143		Nucleophosmin OS=Mus musculus GN=Npm1 PE=1 SV=1	sp|Q61937|NPM_MOUSE	32560.3	1	17	VDnDENEHQLSLR	84.1	523.909	1568.7	1569.71	-1.754		n3: Deamidated (+0.98)
1144		Nucleophosmin OS=Mus musculus GN=Npm1 PE=1 SV=1	sp|Q61937|NPM_MOUSE	32560.3	1	17	VDNDENEHQLSLR	74.8	784.867	1567.72	1568.73	-1.748
1145		Nucleophosmin OS=Mus musculus GN=Npm1 PE=1 SV=1	sp|Q61937|NPM_MOUSE	32560.3	1	17	VDnDENEHQLSLR	72.6	785.359	1568.7	1569.71	-2.241		n3: Deamidated (+0.98)
1146		Nucleophosmin OS=Mus musculus GN=Npm1 PE=1 SV=1	sp|Q61937|NPM_MOUSE	32560.3	1	17	VDNDENEHQLSLR	40.9	523.581	1567.72	1568.73	-0.6935
1147		Nucleophosmin OS=Mus musculus GN=Npm1 PE=1 SV=1	sp|Q61937|NPM_MOUSE	32560.3	1	17	VDNDENEHQLSLR	41.6	523.577	1567.71	1568.73	-7.827
1148		Nucleophosmin OS=Mus musculus GN=Npm1 PE=1 SV=1	sp|Q61937|NPM_MOUSE	32560.3	1	17	VDNDENEHQLSLR	46.5	523.574	1567.7	1568.73	-14.12
1149		Nucleophosmin OS=Mus musculus GN=Npm1 PE=1 SV=1	sp|Q61937|NPM_MOUSE	32560.3	1	17	VDNDENEHQLSLR	48.8	523.58	1567.72	1568.73	-3.447
1150		Nucleophosmin OS=Mus musculus GN=Npm1 PE=1 SV=1	sp|Q61937|NPM_MOUSE	32560.3	1	17	VDNDENEHQLSLR	51	523.579	1567.72	1568.73	-4.04
1151		Nucleophosmin OS=Mus musculus GN=Npm1 PE=1 SV=1	sp|Q61937|NPM_MOUSE	32560.3	1	17	VDNDENEHQLSLR	56.8	523.574	1567.7	1568.73	-14.62
1152		Nucleophosmin OS=Mus musculus GN=Npm1 PE=1 SV=1	sp|Q61937|NPM_MOUSE	32560.3	1	17	VDNDENEHQLSLR	59.1	523.579	1567.71	1568.73	-5.016
1153		Nucleophosmin OS=Mus musculus GN=Npm1 PE=1 SV=1	sp|Q61937|NPM_MOUSE	32560.3	1	17	VDNDENEHQLSLR	65	523.576	1567.71	1568.73	-10.24
1154		Nucleophosmin OS=Mus musculus GN=Npm1 PE=1 SV=1	sp|Q61937|NPM_MOUSE	32560.3	1	17	VDNDENEHQLSLR	66.2	523.58	1567.72	1568.73	-2.147
1155		Nucleophosmin OS=Mus musculus GN=Npm1 PE=1 SV=1	sp|Q61937|NPM_MOUSE	32560.3	1	17	VDNDEnEHQLSLR	66.2	523.91	1568.71	1569.71	0.06119		n6: Deamidated (+0.98)
1156		Nucleophosmin OS=Mus musculus GN=Npm1 PE=1 SV=1	sp|Q61937|NPM_MOUSE	32560.3	1	17	VDNDENEHQLSLR	66.8	784.863	1567.71	1568.73	-6.975
1157		Nucleophosmin OS=Mus musculus GN=Npm1 PE=1 SV=1	sp|Q61937|NPM_MOUSE	32560.3	1	17	VDNDEnEHQLSLR	66.7	785.36	1568.7	1569.71	-1.235		n6: Deamidated (+0.98)
1158		Nucleophosmin OS=Mus musculus GN=Npm1 PE=1 SV=1	sp|Q61937|NPM_MOUSE	32560.3	1	17	VDnDENEHQLSLR	74.6	523.916	1568.73	1569.71	11.62		n3: Deamidated (+0.98)
1159		Nucleophosmin OS=Mus musculus GN=Npm1 PE=1 SV=1	sp|Q61937|NPM_MOUSE	32560.3	1	17	VDNDENEHQLSLR	74.6	784.865	1567.72	1568.73	-4.119
1160		Nucleophosmin OS=Mus musculus GN=Npm1 PE=1 SV=1	sp|Q61937|NPM_MOUSE	32560.3	1	17	VDnDENEHQLSLR	79.2	523.915	1568.72	1569.71	10.5		n3: Deamidated (+0.98)
1161		Nucleophosmin OS=Mus musculus GN=Npm1 PE=1 SV=1	sp|Q61937|NPM_MOUSE	32560.3	1	17	VTLATLK	41.5	373.24	744.466	745.482	-11.49
1162		Nucleophosmin OS=Mus musculus GN=Npm1 PE=1 SV=1	sp|Q61937|NPM_MOUSE	32560.3	1	17	VTLATLK	50.2	373.24	744.466	745.482	-11.19
1163		Q7TN73|CASD1_MOUSE-DECOY	Q7TN73|CASD1_MOUSE-DECOY	0	0.531	1	GESLIqR	36.1	402.22	802.426	803.426	9.089		q6: Deamidated (+0.98)
1164		Lanosterol 14-alpha demethylase OS=Mus musculus GN=Cyp51a1 PE=2 SV=1	sp|Q8K0C4|CP51A_MOUSE	56778.2	0.977	1	EPAEDILQTLLDSTYK	24.8	918.47	1834.93	1835.93	3.027
1165		Transcription initiation factor TFIID subunit 7 OS=Mus musculus GN=Taf7 PE=1 SV=1	sp|Q9R1C0|TAF7_MOUSE	39126.8	1	5	AVQSGHVNLK	18.4	526.793	1051.57	1052.58	-5.778
1166		Transcription initiation factor TFIID subunit 7 OS=Mus musculus GN=Taf7 PE=1 SV=1	sp|Q9R1C0|TAF7_MOUSE	39126.8	1	5	KFVWNHGITLPLK	18.3	518.303	1551.89	1552.9	-3.489
1167		Transcription initiation factor TFIID subunit 7 OS=Mus musculus GN=Taf7 PE=1 SV=1	sp|Q9R1C0|TAF7_MOUSE	39126.8	1	5	LSIELHPDGR	31.6	568.807	1135.6	1136.61	0.03348
1168		Transcription initiation factor TFIID subunit 7 OS=Mus musculus GN=Taf7 PE=1 SV=1	sp|Q9R1C0|TAF7_MOUSE	39126.8	1	5	LVDLPcVTESLK	21.3	687.371	1372.73	1373.73	0.5417	c6: Carbamidomethyl (+57.02)
1169		Transcription initiation factor TFIID subunit 7 OS=Mus musculus GN=Taf7 PE=1 SV=1	sp|Q9R1C0|TAF7_MOUSE	39126.8	1	5	RLLSTDAEAVSTR	19.2	709.881	1417.75	1418.76	-3.046
1170		Protein FAM134A OS=Mus musculus GN=Fam134a PE=1 SV=2	sp|Q6NS82|F134A_MOUSE	57543	1	9	ATTPQLTDVSEDLDQQSLPSEPEEALNR	15.5	1542.23	3082.45	3083.47	-2.887
1171		Protein FAM134A OS=Mus musculus GN=Fam134a PE=1 SV=2	sp|Q6NS82|F134A_MOUSE	57543	1	9	EALLQLSSPLHFVNTHFnGAGSPQDGVK	34.2	741.878	2963.48	2964.49	1.589		n18: Deamidated (+0.98)
1172		Protein FAM134A OS=Mus musculus GN=Fam134a PE=1 SV=2	sp|Q6NS82|F134A_MOUSE	57543	1	9	ELGEGEETELASPEDLLSAPPALSK	13.4	1291.63	2581.25	2582.27	-4.137
1173		Protein FAM134A OS=Mus musculus GN=Fam134a PE=1 SV=2	sp|Q6NS82|F134A_MOUSE	57543	1	9	ELGEGEETELASPEDLLSAPPALSK	21.8	1291.64	3871.91	2582.27	34.16
1174		Protein FAM134A OS=Mus musculus GN=Fam134a PE=1 SV=2	sp|Q6NS82|F134A_MOUSE	57543	1	9	ELGEGEETELASPEDLLSAPPALSK	19.4	1291.65	2581.28	2582.27	6.714
1175		Protein FAM134A OS=Mus musculus GN=Fam134a PE=1 SV=2	sp|Q6NS82|F134A_MOUSE	57543	1	9	ELGEGEETELASPEDLLSAPPALSK	17.9	1291.64	2581.27	2582.27	1.324
1176		Protein FAM134A OS=Mus musculus GN=Fam134a PE=1 SV=2	sp|Q6NS82|F134A_MOUSE	57543	1	9	ELGEGEETELASPEDLLSAPPALSK	44.4	1291.64	2581.26	2582.27	-0.1789
1177		Protein FAM134A OS=Mus musculus GN=Fam134a PE=1 SV=2	sp|Q6NS82|F134A_MOUSE	57543	1	9	FLPDVSAPPPEEPHSDSEGAGSGAQPHLLSVPELcR	30.4	945.707	3778.8	3779.8	1.855	c35: Carbamidomethyl (+57.02)
1178		Protein FAM134A OS=Mus musculus GN=Fam134a PE=1 SV=2	sp|Q6NS82|F134A_MOUSE	57543	1	9	LATSLWLR	39.2	480.285	958.555	959.567	-5.129
1179		Protein FAM134A OS=Mus musculus GN=Fam134a PE=1 SV=2	sp|Q6NS82|F134A_MOUSE	57543	1	9	LRGWEAVLAAAQR	24	480.937	1439.79	1440.81	-7.855
1180		Protein FAM134A OS=Mus musculus GN=Fam134a PE=1 SV=2	sp|Q6NS82|F134A_MOUSE	57543	1	9	QALDTEEEGAADK	84.2	688.813	1375.61	1376.62	0.6669
1181		Protein FAM134A OS=Mus musculus GN=Fam134a PE=1 SV=2	sp|Q6NS82|F134A_MOUSE	57543	1	9	QNPAQFcAR	27.9	546.254	1090.49	1091.51	-3.478	c7: Carbamidomethyl (+57.02)
1182		Protein FAM134A OS=Mus musculus GN=Fam134a PE=1 SV=2	sp|Q6NS82|F134A_MOUSE	57543	1	9	SAPPAGDEPLAETESESEAELAGFSPVVDVK	32.6	1043.5	3127.47	3128.48	0.397
1183		MCG142264, isoform CRA_a OS=Mus musculus GN=Akr1b10 PE=4 SV=1	tr|D3Z494|D3Z494_MOUSE,tr|G5E895|G5E895_MOUSE	32746.7	0.95	1	aAFVTLLTGAK	47.7	567.326	1132.64	1133.66	-10.36		n-term: Acetyl (+42.01)
1184		MCG142264, isoform CRA_a OS=Mus musculus GN=Akr1b10 PE=4 SV=1	tr|D3Z494|D3Z494_MOUSE,tr|G5E895|G5E895_MOUSE	32746.7	0.95	1	aAFVTLLTGAK	54.3	567.328	1132.64	1133.66	-7.064		n-term: Acetyl (+42.01)
1185		MCG142264, isoform CRA_a OS=Mus musculus GN=Akr1b10 PE=4 SV=1	tr|D3Z494|D3Z494_MOUSE,tr|G5E895|G5E895_MOUSE	32746.7	0.95	1	LIqYcHSK	34.8	525.254	1048.49	1049.51	-6.51	c5: Carbamidomethyl (+57.02)	q3: Deamidated (+0.98)
1186		B1AYN9|B1AYN9_MOUSE-DECOY	B1AYN9|B1AYN9_MOUSE-DECOY	0	0.375	1	qLHDnVqK	26.7	483.733	965.452	966.453	6.285		n-term: Gln->pyro-Glu (-17.03), n5: Deamidated (+0.98), q7: Deamidated (+0.98)
1187		Coronin-7 OS=Mus musculus GN=Coro7 PE=2 SV=2	sp|Q9D2V7|CORO7_MOUSE	100813	1	39	ADTDLSEGFSSPSSLMSPSTPSSLGPSLSSTSGIGTSPSQR	181	1333.96	3998.87	3999.86	4.293
1188		Coronin-7 OS=Mus musculus GN=Coro7 PE=2 SV=2	sp|Q9D2V7|CORO7_MOUSE	100813	1	39	ADTDLSEGFSSPSSLMSPSTPSSLGPSLSSTSGIGTSPSQR	98.2	1333.96	3998.87	3999.86	4.548
1189		Coronin-7 OS=Mus musculus GN=Coro7 PE=2 SV=2	sp|Q9D2V7|CORO7_MOUSE	100813	1	39	ADTDLSEGFSSPSSLMSPSTPSSLGPSLSSTSGIGTSPSQR	87	1000.73	3998.88	3999.86	6.182
1190		Coronin-7 OS=Mus musculus GN=Coro7 PE=2 SV=2	sp|Q9D2V7|CORO7_MOUSE	100813	1	39	ADTDLSEGFSSPSSLMSPSTPSSLGPSLSSTSGIGTSPSQR	48.1	1333.96	3998.86	3999.86	1.773
1191		Coronin-7 OS=Mus musculus GN=Coro7 PE=2 SV=2	sp|Q9D2V7|CORO7_MOUSE	100813	1	39	ADTDLSEGFSSPSSLMSPSTPSSLGPSLSSTSGIGTSPSQR	69.7	1333.96	3998.87	3999.86	4.511
1192		Coronin-7 OS=Mus musculus GN=Coro7 PE=2 SV=2	sp|Q9D2V7|CORO7_MOUSE	100813	1	39	ALAVMScEVLQVLQLSDTAIIPISHHVPR	34.6	800.185	3196.71	3197.72	0.3416	c7: Carbamidomethyl (+57.02)
1193		Coronin-7 OS=Mus musculus GN=Coro7 PE=2 SV=2	sp|Q9D2V7|CORO7_MOUSE	100813	1	39	APSSAQYLEEK	95.8	611.803	1221.59	1222.6	3.041
1194		Coronin-7 OS=Mus musculus GN=Coro7 PE=2 SV=2	sp|Q9D2V7|CORO7_MOUSE	100813	1	39	APSSAQYLEEK	45	611.801	1221.59	1222.6	-0.9995
1195		Coronin-7 OS=Mus musculus GN=Coro7 PE=2 SV=2	sp|Q9D2V7|CORO7_MOUSE	100813	1	39	AVEFHEDLFPDTAGSVPASDAHMWWAGDNQQVQK	23.2	946.687	3782.72	3783.71	2.914
1196		Coronin-7 OS=Mus musculus GN=Coro7 PE=2 SV=2	sp|Q9D2V7|CORO7_MOUSE	100813	1	39	AVEFHEDLFPDTAGSVPASDAHMWWAGDNQQVQK	20.2	946.685	3782.71	3783.71	1.043
1197		Coronin-7 OS=Mus musculus GN=Coro7 PE=2 SV=2	sp|Q9D2V7|CORO7_MOUSE	100813	1	39	AVEFHEDLFPDTAGSVPASDAHmWWAGDNQQVQK	24.5	950.682	3798.7	3799.71	-0.5813		m23: Oxidation (+15.99)
1198		Coronin-7 OS=Mus musculus GN=Coro7 PE=2 SV=2	sp|Q9D2V7|CORO7_MOUSE	100813	1	39	AVEFHEDLFPDTAGSVPASDAHmWWAGDNQQVQK	31.4	950.686	3798.72	3799.71	4.082		m23: Oxidation (+15.99)
1199		Coronin-7 OS=Mus musculus GN=Coro7 PE=2 SV=2	sp|Q9D2V7|CORO7_MOUSE	100813	1	39	AVEFHEDLFPDTAGSVPASDAHMWWAGDNQQVQK	29.4	946.685	3782.71	3783.71	1.18
1200		Coronin-7 OS=Mus musculus GN=Coro7 PE=2 SV=2	sp|Q9D2V7|CORO7_MOUSE	100813	1	39	AVEFHEDLFPDTAGSVPASDAHMWWAGDNQQVQK	33.6	946.685	3782.71	3783.71	1.571
1201		Coronin-7 OS=Mus musculus GN=Coro7 PE=2 SV=2	sp|Q9D2V7|CORO7_MOUSE	100813	1	39	AVEFHEDLFPDTAGSVPASDAHMWWAGDNQQVQK	60.3	946.684	3782.71	3783.71	0.2817
1202		Coronin-7 OS=Mus musculus GN=Coro7 PE=2 SV=2	sp|Q9D2V7|CORO7_MOUSE	100813	1	39	AVEFHEDLFPDTAGSVPASDAHMWWAGDNQQVQK	67	946.685	3782.71	3783.71	0.9795
1203		Coronin-7 OS=Mus musculus GN=Coro7 PE=2 SV=2	sp|Q9D2V7|CORO7_MOUSE	100813	1	39	AVTTPTcGNHIK	16.3	433.551	1297.63	1298.65	-10.16	c7: Carbamidomethyl (+57.02)
1204		Coronin-7 OS=Mus musculus GN=Coro7 PE=2 SV=2	sp|Q9D2V7|CORO7_MOUSE	100813	1	39	AVTTPTcGNHIK	14	649.828	1297.64	1298.65	-2.553	c7: Carbamidomethyl (+57.02)
1205		Coronin-7 OS=Mus musculus GN=Coro7 PE=2 SV=2	sp|Q9D2V7|CORO7_MOUSE	100813	1	39	AVTTPTcGnHIK	17.8	650.319	1298.62	1299.64	-3.841	c7: Carbamidomethyl (+57.02)	n9: Deamidated (+0.98)
1206		Coronin-7 OS=Mus musculus GN=Coro7 PE=2 SV=2	sp|Q9D2V7|CORO7_MOUSE	100813	1	39	AVTTPTcGNHIK	20.1	433.552	1297.64	1298.65	-7.525	c7: Carbamidomethyl (+57.02)
1207		Coronin-7 OS=Mus musculus GN=Coro7 PE=2 SV=2	sp|Q9D2V7|CORO7_MOUSE	100813	1	39	AVTTPTcGNHIK	21.2	649.827	1297.64	1298.65	-3.955	c7: Carbamidomethyl (+57.02)
1208		Coronin-7 OS=Mus musculus GN=Coro7 PE=2 SV=2	sp|Q9D2V7|CORO7_MOUSE	100813	1	39	AVTTPTcGNHIK	26.5	433.553	1297.64	1298.65	-5.122	c7: Carbamidomethyl (+57.02)
1209		Coronin-7 OS=Mus musculus GN=Coro7 PE=2 SV=2	sp|Q9D2V7|CORO7_MOUSE	100813	1	39	AVTTPTcGNHIK	28.1	649.829	1297.64	1298.65	-1.183	c7: Carbamidomethyl (+57.02)
1210		Coronin-7 OS=Mus musculus GN=Coro7 PE=2 SV=2	sp|Q9D2V7|CORO7_MOUSE	100813	1	39	AVTTPTcGNHIK	33.9	433.553	1297.64	1298.65	-6.554	c7: Carbamidomethyl (+57.02)
1211		Coronin-7 OS=Mus musculus GN=Coro7 PE=2 SV=2	sp|Q9D2V7|CORO7_MOUSE	100813	1	39	AVTTPTcGNHIK	35.8	433.553	1297.64	1298.65	-6.254	c7: Carbamidomethyl (+57.02)
1212		Coronin-7 OS=Mus musculus GN=Coro7 PE=2 SV=2	sp|Q9D2V7|CORO7_MOUSE	100813	1	39	AVTTPTcGNHIK	37.8	649.83	1297.65	1298.65	0.06484	c7: Carbamidomethyl (+57.02)
1213		Coronin-7 OS=Mus musculus GN=Coro7 PE=2 SV=2	sp|Q9D2V7|CORO7_MOUSE	100813	1	39	AVTTPTcGNHIK	39.8	433.551	1297.63	1298.65	-11.5	c7: Carbamidomethyl (+57.02)
1214		Coronin-7 OS=Mus musculus GN=Coro7 PE=2 SV=2	sp|Q9D2V7|CORO7_MOUSE	100813	1	39	AVTTPTcGNHIK	44.4	649.83	1297.65	1298.65	0.03404	c7: Carbamidomethyl (+57.02)
1215		Coronin-7 OS=Mus musculus GN=Coro7 PE=2 SV=2	sp|Q9D2V7|CORO7_MOUSE	100813	1	39	AVTTPTcGNHIK	44.5	649.83	1297.65	1298.65	0.6655	c7: Carbamidomethyl (+57.02)
1216		Coronin-7 OS=Mus musculus GN=Coro7 PE=2 SV=2	sp|Q9D2V7|CORO7_MOUSE	100813	1	39	AVTTPTcGNHIK	53.2	649.829	1297.64	1298.65	-0.813	c7: Carbamidomethyl (+57.02)
1217		Coronin-7 OS=Mus musculus GN=Coro7 PE=2 SV=2	sp|Q9D2V7|CORO7_MOUSE	100813	1	39	AVTTPTcGnHIK	62.1	433.881	1298.62	1299.64	-5.154	c7: Carbamidomethyl (+57.02)	n9: Deamidated (+0.98)
1218		Coronin-7 OS=Mus musculus GN=Coro7 PE=2 SV=2	sp|Q9D2V7|CORO7_MOUSE	100813	1	39	AWFEGAnGQPR	38.5	617.285	1232.56	1233.56	-1.312		n7: Deamidated (+0.98)
1219		Coronin-7 OS=Mus musculus GN=Coro7 PE=2 SV=2	sp|Q9D2V7|CORO7_MOUSE	100813	1	39	AWFEGAnGQPR	37.1	617.287	1232.56	1233.56	2.336		n7: Deamidated (+0.98)
1220		Coronin-7 OS=Mus musculus GN=Coro7 PE=2 SV=2	sp|Q9D2V7|CORO7_MOUSE	100813	1	39	AWFEGAnGQPR	37.9	617.285	1232.56	1233.56	-0.8414		n7: Deamidated (+0.98)
1221		Coronin-7 OS=Mus musculus GN=Coro7 PE=2 SV=2	sp|Q9D2V7|CORO7_MOUSE	100813	1	39	AWFEGAnGQPR	62	617.285	1232.56	1233.56	-1.312		n7: Deamidated (+0.98)
1222		Coronin-7 OS=Mus musculus GN=Coro7 PE=2 SV=2	sp|Q9D2V7|CORO7_MOUSE	100813	1	39	AWFEGANGQPR	47.2	616.794	1231.57	1232.58	-0.06648
1223		Coronin-7 OS=Mus musculus GN=Coro7 PE=2 SV=2	sp|Q9D2V7|CORO7_MOUSE	100813	1	39	DGAIVGTAcK	34.3	496.243	990.472	991.488	-8.508	c9: Carbamidomethyl (+57.02)
1224		Coronin-7 OS=Mus musculus GN=Coro7 PE=2 SV=2	sp|Q9D2V7|CORO7_MOUSE	100813	1	39	DLVQSAVWSR	49.1	580.805	1159.6	1160.61	-2.483
1225		Coronin-7 OS=Mus musculus GN=Coro7 PE=2 SV=2	sp|Q9D2V7|CORO7_MOUSE	100813	1	39	DLVQSAVWSR	54.6	580.806	1159.6	1160.61	-1.311
1226		Coronin-7 OS=Mus musculus GN=Coro7 PE=2 SV=2	sp|Q9D2V7|CORO7_MOUSE	100813	1	39	DLVQSAVWSR	61.8	580.805	1159.6	1160.61	-2.345
1227		Coronin-7 OS=Mus musculus GN=Coro7 PE=2 SV=2	sp|Q9D2V7|CORO7_MOUSE	100813	1	39	DSHITNLK	19.7	464.246	926.478	927.49	-4.25
1228		Coronin-7 OS=Mus musculus GN=Coro7 PE=2 SV=2	sp|Q9D2V7|CORO7_MOUSE	100813	1	39	DSHITNLK	47.8	464.246	926.478	927.49	-4.854
1229		Coronin-7 OS=Mus musculus GN=Coro7 PE=2 SV=2	sp|Q9D2V7|CORO7_MOUSE	100813	1	39	EAWISDIR	26.9	495.255	988.496	989.505	-2.104
1230		Coronin-7 OS=Mus musculus GN=Coro7 PE=2 SV=2	sp|Q9D2V7|CORO7_MOUSE	100813	1	39	EAWISDIR	50.2	495.255	988.495	989.505	-2.953
1231		Coronin-7 OS=Mus musculus GN=Coro7 PE=2 SV=2	sp|Q9D2V7|CORO7_MOUSE	100813	1	39	EFFqDDVFPDTAVTWEPALSAK	16.5	1257.6	2513.18	2514.17	6.07		q4: Deamidated (+0.98)
1232		Coronin-7 OS=Mus musculus GN=Coro7 PE=2 SV=2	sp|Q9D2V7|CORO7_MOUSE	100813	1	39	EFFQDDVFPDTAVTWEPALSAK	12.3	1257.1	2512.18	2513.19	-1.704
1233		Coronin-7 OS=Mus musculus GN=Coro7 PE=2 SV=2	sp|Q9D2V7|CORO7_MOUSE	100813	1	39	EFFQDDVFPDTAVTWEPALSAK	18.2	1257.1	2512.18	2513.19	1.639
1234		Coronin-7 OS=Mus musculus GN=Coro7 PE=2 SV=2	sp|Q9D2V7|CORO7_MOUSE	100813	1	39	EFFQDDVFPDTAVTWEPALSAK	20	1257.1	2512.18	2513.19	0.4847
1235		Coronin-7 OS=Mus musculus GN=Coro7 PE=2 SV=2	sp|Q9D2V7|CORO7_MOUSE	100813	1	39	EFFQDDVFPDTAVTWEPALSAK	103	1257.1	2512.19	2513.19	3.294
1236		Coronin-7 OS=Mus musculus GN=Coro7 PE=2 SV=2	sp|Q9D2V7|CORO7_MOUSE	100813	1	39	EFFQDDVFPDTAVTWEPALSAK	105	1257.1	2512.18	2513.19	-0.04852
1237		Coronin-7 OS=Mus musculus GN=Coro7 PE=2 SV=2	sp|Q9D2V7|CORO7_MOUSE	100813	1	39	EFFQDDVFPDTAVTWEPALSAK	27.6	838.402	2512.18	2513.19	1.131
1238		Coronin-7 OS=Mus musculus GN=Coro7 PE=2 SV=2	sp|Q9D2V7|CORO7_MOUSE	100813	1	39	EFFQDDVFPDTAVTWEPALSAK	35.6	1257.1	2512.18	2513.19	-0.5419
1239		Coronin-7 OS=Mus musculus GN=Coro7 PE=2 SV=2	sp|Q9D2V7|CORO7_MOUSE	100813	1	39	EFFQDDVFPDTAVTWEPALSAK	41.4	838.401	2512.18	2513.19	0.9995
1240		Coronin-7 OS=Mus musculus GN=Coro7 PE=2 SV=2	sp|Q9D2V7|CORO7_MOUSE	100813	1	39	EFFQDDVFPDTAVTWEPALSAK	50.4	838.401	2512.18	2513.19	0.09234
1241		Coronin-7 OS=Mus musculus GN=Coro7 PE=2 SV=2	sp|Q9D2V7|CORO7_MOUSE	100813	1	39	EFFQDDVFPDTAVTWEPALSAK	50.4	838.399	2512.18	2513.19	-1.937
1242		Coronin-7 OS=Mus musculus GN=Coro7 PE=2 SV=2	sp|Q9D2V7|CORO7_MOUSE	100813	1	39	EFFQDDVFPDTAVTWEPALSAK	53.3	838.402	2512.18	2513.19	1.155
1243		Coronin-7 OS=Mus musculus GN=Coro7 PE=2 SV=2	sp|Q9D2V7|CORO7_MOUSE	100813	1	39	EFFQDDVFPDTAVTWEPALSAK	59.3	1257.1	2512.18	2513.19	-0.05648
1244		Coronin-7 OS=Mus musculus GN=Coro7 PE=2 SV=2	sp|Q9D2V7|CORO7_MOUSE	100813	1	39	EFFQDDVFPDTAVTWEPALSAK	59.7	838.402	2512.18	2513.19	1.62
1245		Coronin-7 OS=Mus musculus GN=Coro7 PE=2 SV=2	sp|Q9D2V7|CORO7_MOUSE	100813	1	39	EFFQDDVFPDTAVTWEPALSAK	70.9	838.4	2512.18	2513.19	-0.3255
1246		Coronin-7 OS=Mus musculus GN=Coro7 PE=2 SV=2	sp|Q9D2V7|CORO7_MOUSE	100813	1	39	FHPLAADVLASSSYDLTVR	12.2	688.022	2061.04	2062.06	-4.902
1247		Coronin-7 OS=Mus musculus GN=Coro7 PE=2 SV=2	sp|Q9D2V7|CORO7_MOUSE	100813	1	39	FHPLAADVLASSSYDLTVR	12.8	688.022	2061.05	2062.06	-3.665
1248		Coronin-7 OS=Mus musculus GN=Coro7 PE=2 SV=2	sp|Q9D2V7|CORO7_MOUSE	100813	1	39	FHPLAADVLASSSYDLTVR	12.9	688.023	2061.05	2062.06	-2.298
1249		Coronin-7 OS=Mus musculus GN=Coro7 PE=2 SV=2	sp|Q9D2V7|CORO7_MOUSE	100813	1	39	FHPLAADVLASSSYDLTVR	12.4	688.025	2061.05	2062.06	0.612
1250		Coronin-7 OS=Mus musculus GN=Coro7 PE=2 SV=2	sp|Q9D2V7|CORO7_MOUSE	100813	1	39	FHPLAADVLASSSYDLTVR	14	688.026	2061.06	2062.06	1.616
1251		Coronin-7 OS=Mus musculus GN=Coro7 PE=2 SV=2	sp|Q9D2V7|CORO7_MOUSE	100813	1	39	FHPLAADVLASSSYDLTVR	16.3	688.02	2061.04	2062.06	-6.706
1252		Coronin-7 OS=Mus musculus GN=Coro7 PE=2 SV=2	sp|Q9D2V7|CORO7_MOUSE	100813	1	39	FHPLAADVLASSSYDLTVR	17	688.02	2061.04	2062.06	-6.56
1253		Coronin-7 OS=Mus musculus GN=Coro7 PE=2 SV=2	sp|Q9D2V7|CORO7_MOUSE	100813	1	39	FHPLAADVLASSSYDLTVR	17.5	688.022	2061.04	2062.06	-4
1254		Coronin-7 OS=Mus musculus GN=Coro7 PE=2 SV=2	sp|Q9D2V7|CORO7_MOUSE	100813	1	39	FHPLAADVLASSSYDLTVR	23.1	688.029	2061.06	2062.06	5.209
1255		Coronin-7 OS=Mus musculus GN=Coro7 PE=2 SV=2	sp|Q9D2V7|CORO7_MOUSE	100813	1	39	FHPLAADVLASSSYDLTVR	20.5	1031.53	2061.04	2062.06	-7.751
1256		Coronin-7 OS=Mus musculus GN=Coro7 PE=2 SV=2	sp|Q9D2V7|CORO7_MOUSE	100813	1	39	FHPLAADVLASSSYDLTVR	19	688.027	2061.06	2062.06	3.42
1257		Coronin-7 OS=Mus musculus GN=Coro7 PE=2 SV=2	sp|Q9D2V7|CORO7_MOUSE	100813	1	39	FHPLAADVLASSSYDLTVR	21	688.02	2061.04	2062.06	-6.619
1258		Coronin-7 OS=Mus musculus GN=Coro7 PE=2 SV=2	sp|Q9D2V7|CORO7_MOUSE	100813	1	39	FHPLAADVLASSSYDLTVR	27.5	688.017	2061.03	2062.06	-12.29
1259		Coronin-7 OS=Mus musculus GN=Coro7 PE=2 SV=2	sp|Q9D2V7|CORO7_MOUSE	100813	1	39	FHPLAADVLASSSYDLTVR	26	688.018	2061.03	2062.06	-9.63
1260		Coronin-7 OS=Mus musculus GN=Coro7 PE=2 SV=2	sp|Q9D2V7|CORO7_MOUSE	100813	1	39	FHPLAADVLASSSYDLTVR	19.1	688.023	2061.05	2062.06	-3.098
1261		Coronin-7 OS=Mus musculus GN=Coro7 PE=2 SV=2	sp|Q9D2V7|CORO7_MOUSE	100813	1	39	FHPLAADVLASSSYDLTVR	22.1	688.023	2061.05	2062.06	-3.054
1262		Coronin-7 OS=Mus musculus GN=Coro7 PE=2 SV=2	sp|Q9D2V7|CORO7_MOUSE	100813	1	39	FHPLAADVLASSSYDLTVR	24.4	688.027	2061.06	2062.06	2.241
1263		Coronin-7 OS=Mus musculus GN=Coro7 PE=2 SV=2	sp|Q9D2V7|CORO7_MOUSE	100813	1	39	FHPLAADVLASSSYDLTVR	28.4	688.029	2061.06	2062.06	5.428
1264		Coronin-7 OS=Mus musculus GN=Coro7 PE=2 SV=2	sp|Q9D2V7|CORO7_MOUSE	100813	1	39	FHPLAADVLASSSYDLTVR	26.7	688.022	2061.05	2062.06	-3.854
1265		Coronin-7 OS=Mus musculus GN=Coro7 PE=2 SV=2	sp|Q9D2V7|CORO7_MOUSE	100813	1	39	FHPLAADVLASSSYDLTVR	27.5	688.023	2061.05	2062.06	-2.487
1266		Coronin-7 OS=Mus musculus GN=Coro7 PE=2 SV=2	sp|Q9D2V7|CORO7_MOUSE	100813	1	39	FHPLAADVLASSSYDLTVR	36.2	688.02	2061.04	2062.06	-7.972
1267		Coronin-7 OS=Mus musculus GN=Coro7 PE=2 SV=2	sp|Q9D2V7|CORO7_MOUSE	100813	1	39	FHPLAADVLASSSYDLTVR	86.4	688.026	2061.06	2062.06	1.761
1268		Coronin-7 OS=Mus musculus GN=Coro7 PE=2 SV=2	sp|Q9D2V7|CORO7_MOUSE	100813	1	39	FHPLAADVLASSSYDLTVR	34.9	688.023	2061.05	2062.06	-3.2
1269		Coronin-7 OS=Mus musculus GN=Coro7 PE=2 SV=2	sp|Q9D2V7|CORO7_MOUSE	100813	1	39	FHPLAADVLASSSYDLTVR	77.2	688.026	2061.06	2062.06	1.558
1270		Coronin-7 OS=Mus musculus GN=Coro7 PE=2 SV=2	sp|Q9D2V7|CORO7_MOUSE	100813	1	39	FHPLAADVLASSSYDLTVR	43.7	688.027	2061.06	2062.06	3.536
1271		Coronin-7 OS=Mus musculus GN=Coro7 PE=2 SV=2	sp|Q9D2V7|CORO7_MOUSE	100813	1	39	FHPLAADVLASSSYDLTVR	54.7	688.021	2061.04	2062.06	-5.28
1272		Coronin-7 OS=Mus musculus GN=Coro7 PE=2 SV=2	sp|Q9D2V7|CORO7_MOUSE	100813	1	39	FHPLAADVLASSSYDLTVR	59.5	1031.54	2061.06	2062.06	5.508
1273		Coronin-7 OS=Mus musculus GN=Coro7 PE=2 SV=2	sp|Q9D2V7|CORO7_MOUSE	100813	1	39	FRHTQGSLLHR	31.4	338.685	1350.71	1351.73	-12.45
1274		Coronin-7 OS=Mus musculus GN=Coro7 PE=2 SV=2	sp|Q9D2V7|CORO7_MOUSE	100813	1	39	FRHTQGSLLHR	38.4	451.246	1350.72	1351.73	-8.654
1275		Coronin-7 OS=Mus musculus GN=Coro7 PE=2 SV=2	sp|Q9D2V7|CORO7_MOUSE	100813	1	39	FRHTQGSLLHR	46.8	338.686	1350.72	1351.73	-8.488
1276		Coronin-7 OS=Mus musculus GN=Coro7 PE=2 SV=2	sp|Q9D2V7|CORO7_MOUSE	100813	1	39	FRHTQGSLLHR	60	451.248	1350.72	1351.73	-4.57
1277		Coronin-7 OS=Mus musculus GN=Coro7 PE=2 SV=2	sp|Q9D2V7|CORO7_MOUSE	100813	1	39	GENQLYcYEVTPQQPALSPVTQcILENVLR	16.5	1173.92	3518.73	3519.72	3.649	c7: Carbamidomethyl (+57.02), c23: Carbamidomethyl (+57.02)
1278		Coronin-7 OS=Mus musculus GN=Coro7 PE=2 SV=2	sp|Q9D2V7|CORO7_MOUSE	100813	1	39	GENQLYcYEVTPQQPALSPVTQcILENVLR	112	1173.92	3518.73	3519.72	3.232	c7: Carbamidomethyl (+57.02), c23: Carbamidomethyl (+57.02)
1279		Coronin-7 OS=Mus musculus GN=Coro7 PE=2 SV=2	sp|Q9D2V7|CORO7_MOUSE	100813	1	39	GENQLYcYEVTPQQPALSPVTQcILENVLR	78.2	1173.92	3518.73	3519.72	4.092	c7: Carbamidomethyl (+57.02), c23: Carbamidomethyl (+57.02)
1280		Coronin-7 OS=Mus musculus GN=Coro7 PE=2 SV=2	sp|Q9D2V7|CORO7_MOUSE	100813	1	39	GFVLLPK	33	387.244	772.473	773.492	-15.26
1281		Coronin-7 OS=Mus musculus GN=Coro7 PE=2 SV=2	sp|Q9D2V7|CORO7_MOUSE	100813	1	39	GFVLLPK	37.1	387.245	772.475	773.492	-12.65
1282		Coronin-7 OS=Mus musculus GN=Coro7 PE=2 SV=2	sp|Q9D2V7|CORO7_MOUSE	100813	1	39	GLNLTTPGESDGFcANR	19.2	904.916	1807.82	1808.82	1.23	c14: Carbamidomethyl (+57.02)
1283		Coronin-7 OS=Mus musculus GN=Coro7 PE=2 SV=2	sp|Q9D2V7|CORO7_MOUSE	100813	1	39	GLNLTTPGESDGFcAnR	18.4	905.407	1808.8	1809.81	-0.08388	c14: Carbamidomethyl (+57.02)	n16: Deamidated (+0.98)
1284		Coronin-7 OS=Mus musculus GN=Coro7 PE=2 SV=2	sp|Q9D2V7|CORO7_MOUSE	100813	1	39	GLNLTTPGESDGFcANR	101	904.918	1807.82	1808.82	3.054	c14: Carbamidomethyl (+57.02)
1285		Coronin-7 OS=Mus musculus GN=Coro7 PE=2 SV=2	sp|Q9D2V7|CORO7_MOUSE	100813	1	39	GLNLTTPGESDGFcANR	30	904.914	1807.81	1808.82	-0.9486	c14: Carbamidomethyl (+57.02)
1286		Coronin-7 OS=Mus musculus GN=Coro7 PE=2 SV=2	sp|Q9D2V7|CORO7_MOUSE	100813	1	39	GLNLTTPGESDGFcANR	51.8	603.61	1807.81	1808.82	-3.583	c14: Carbamidomethyl (+57.02)
1287		Coronin-7 OS=Mus musculus GN=Coro7 PE=2 SV=2	sp|Q9D2V7|CORO7_MOUSE	100813	1	39	GLNLTTPGESDGFcANR	63.5	904.915	1807.81	1808.82	-0.7385	c14: Carbamidomethyl (+57.02)
1288		Coronin-7 OS=Mus musculus GN=Coro7 PE=2 SV=2	sp|Q9D2V7|CORO7_MOUSE	100813	1	39	GLNLTTPGESDGFcANR	64.8	904.915	1807.81	1808.82	-0.7385	c14: Carbamidomethyl (+57.02)
1289		Coronin-7 OS=Mus musculus GN=Coro7 PE=2 SV=2	sp|Q9D2V7|CORO7_MOUSE	100813	1	39	IVWVcDGGcLLVSGFDSR	20.5	680.66	2038.96	2039.97	-1.346	c5: Carbamidomethyl (+57.02), c9: Carbamidomethyl (+57.02)
1290		Coronin-7 OS=Mus musculus GN=Coro7 PE=2 SV=2	sp|Q9D2V7|CORO7_MOUSE	100813	1	39	IVWVcDGGcLLVSGFDSR	26.4	1020.49	2038.96	2039.97	1.387	c5: Carbamidomethyl (+57.02), c9: Carbamidomethyl (+57.02)
1291		Coronin-7 OS=Mus musculus GN=Coro7 PE=2 SV=2	sp|Q9D2V7|CORO7_MOUSE	100813	1	39	IVWVcDGGcLLVSGFDSR	52.2	1020.49	2038.96	2039.97	1.289	c5: Carbamidomethyl (+57.02), c9: Carbamidomethyl (+57.02)
1292		Coronin-7 OS=Mus musculus GN=Coro7 PE=2 SV=2	sp|Q9D2V7|CORO7_MOUSE	100813	1	39	IWDLQTGAER	40.6	594.805	1187.59	1188.6	0.7051
1293		Coronin-7 OS=Mus musculus GN=Coro7 PE=2 SV=2	sp|Q9D2V7|CORO7_MOUSE	100813	1	39	IWDLQTGAER	37.4	594.803	1187.59	1188.6	-2.374
1294		Coronin-7 OS=Mus musculus GN=Coro7 PE=2 SV=2	sp|Q9D2V7|CORO7_MOUSE	100813	1	39	IWDLQTGAER	52	594.804	1187.59	1188.6	-0.6242
1295		Coronin-7 OS=Mus musculus GN=Coro7 PE=2 SV=2	sp|Q9D2V7|CORO7_MOUSE	100813	1	39	IWDLQTGAER	54.8	594.804	1187.59	1188.6	-0.9776
1296		Coronin-7 OS=Mus musculus GN=Coro7 PE=2 SV=2	sp|Q9D2V7|CORO7_MOUSE	100813	1	39	LAVAGEDAR	29.9	451.238	900.462	901.474	-5.504
1297		Coronin-7 OS=Mus musculus GN=Coro7 PE=2 SV=2	sp|Q9D2V7|CORO7_MOUSE	100813	1	39	LAVAGEDAR	57.2	451.239	900.463	901.474	-4.262
1298		Coronin-7 OS=Mus musculus GN=Coro7 PE=2 SV=2	sp|Q9D2V7|CORO7_MOUSE	100813	1	39	LAVAGEDAR	77.1	451.238	900.462	901.474	-4.706
1299		Coronin-7 OS=Mus musculus GN=Coro7 PE=2 SV=2	sp|Q9D2V7|CORO7_MOUSE	100813	1	39	LAWTGIQEHLVSTGFNQMR	14	1094.55	2187.08	2188.1	-3.282
1300		Coronin-7 OS=Mus musculus GN=Coro7 PE=2 SV=2	sp|Q9D2V7|CORO7_MOUSE	100813	1	39	LAWTGIQEHLVSTGFNQmR	14.6	1102.55	2203.09	2204.09	2.07		m18: Oxidation (+15.99)
1301		Coronin-7 OS=Mus musculus GN=Coro7 PE=2 SV=2	sp|Q9D2V7|CORO7_MOUSE	100813	1	39	LAWTGIQEHLVSTGFnQMR	27.3	1095.04	2188.06	2189.08	-5.134		n16: Deamidated (+0.98)
1302		Coronin-7 OS=Mus musculus GN=Coro7 PE=2 SV=2	sp|Q9D2V7|CORO7_MOUSE	100813	1	39	LAWTGIQEHLVSTGFnQMR	62.3	730.368	2188.08	2189.08	4.055		n16: Deamidated (+0.98)
1303		Coronin-7 OS=Mus musculus GN=Coro7 PE=2 SV=2	sp|Q9D2V7|CORO7_MOUSE	100813	1	39	LAWTGIqEHLVSTGFNQMR	30.5	730.372	2188.09	2189.08	9.016		q7: Deamidated (+0.98)
1304		Coronin-7 OS=Mus musculus GN=Coro7 PE=2 SV=2	sp|Q9D2V7|CORO7_MOUSE	100813	1	39	LAWTGIQEHLVSTGFNQMR	136	730.037	2187.09	2188.1	0.08777
1305		Coronin-7 OS=Mus musculus GN=Coro7 PE=2 SV=2	sp|Q9D2V7|CORO7_MOUSE	100813	1	39	LAWTGIQEHLVSTGFNQMR	22.8	1094.55	2187.09	2188.1	-0.3482
1306		Coronin-7 OS=Mus musculus GN=Coro7 PE=2 SV=2	sp|Q9D2V7|CORO7_MOUSE	100813	1	39	LAWTGIQEHLVSTGFNQMR	117	730.038	2187.09	2188.1	0.6773
1307		Coronin-7 OS=Mus musculus GN=Coro7 PE=2 SV=2	sp|Q9D2V7|CORO7_MOUSE	100813	1	39	LAWTGIQEHLVSTGFNQMR	108	730.038	2187.09	2188.1	0.5265
1308		Coronin-7 OS=Mus musculus GN=Coro7 PE=2 SV=2	sp|Q9D2V7|CORO7_MOUSE	100813	1	39	LAWTGIQEHLVSTGFNQmR	98.5	735.368	2203.08	2204.09	-0.5095		m18: Oxidation (+15.99)
1309		Coronin-7 OS=Mus musculus GN=Coro7 PE=2 SV=2	sp|Q9D2V7|CORO7_MOUSE	100813	1	39	LAWTGIQEHLVSTGFNQMR	84.9	730.036	2187.09	2188.1	-2.051
1310		Coronin-7 OS=Mus musculus GN=Coro7 PE=2 SV=2	sp|Q9D2V7|CORO7_MOUSE	100813	1	39	LAWTGIQEHLVSTGFNQMR	78.4	730.037	2187.09	2188.1	-0.3235
1311		Coronin-7 OS=Mus musculus GN=Coro7 PE=2 SV=2	sp|Q9D2V7|CORO7_MOUSE	100813	1	39	LAWTGIQEHLVSTGFNQmR	36.5	735.369	2203.08	2204.09	-0.3598		m18: Oxidation (+15.99)
1312		Coronin-7 OS=Mus musculus GN=Coro7 PE=2 SV=2	sp|Q9D2V7|CORO7_MOUSE	100813	1	39	LAWTGIQEHLVSTGFNQMR	74.8	730.038	2187.09	2188.1	0.9515
1313		Coronin-7 OS=Mus musculus GN=Coro7 PE=2 SV=2	sp|Q9D2V7|CORO7_MOUSE	100813	1	39	LAWTGIQEHLVSTGFNQMR	42.4	730.037	2187.09	2188.1	0.06035
1314		Coronin-7 OS=Mus musculus GN=Coro7 PE=2 SV=2	sp|Q9D2V7|CORO7_MOUSE	100813	1	39	LAWTGIQEHLVSTGFNQMR	56	1094.56	4374.2	2188.1	35.93
1315		Coronin-7 OS=Mus musculus GN=Coro7 PE=2 SV=2	sp|Q9D2V7|CORO7_MOUSE	100813	1	39	LAWTGIQEHLVSTGFNQMR	59.2	730.034	2187.08	2188.1	-4.656
1316		Coronin-7 OS=Mus musculus GN=Coro7 PE=2 SV=2	sp|Q9D2V7|CORO7_MOUSE	100813	1	39	LAWTGIQEHLVSTGFNQMR	63.1	1094.56	2187.1	2188.1	2.769
1317		Coronin-7 OS=Mus musculus GN=Coro7 PE=2 SV=2	sp|Q9D2V7|CORO7_MOUSE	100813	1	39	LLSLQPPGMTPVSQAPR	11.7	597.998	1790.97	1791.98	0.9721
1318		Coronin-7 OS=Mus musculus GN=Coro7 PE=2 SV=2	sp|Q9D2V7|CORO7_MOUSE	100813	1	39	LLSLQPPGmTPVSQAPR	21.5	904.491	1806.97	1807.97	0.057		m9: Oxidation (+15.99)
1319		Coronin-7 OS=Mus musculus GN=Coro7 PE=2 SV=2	sp|Q9D2V7|CORO7_MOUSE	100813	1	39	LLSLQPPGmTPVSQAPR	25.9	603.33	1806.97	1807.97	0.1035		m9: Oxidation (+15.99)
1320		Coronin-7 OS=Mus musculus GN=Coro7 PE=2 SV=2	sp|Q9D2V7|CORO7_MOUSE	100813	1	39	LLSLQPPGMTPVSQAPR	28.4	896.494	1790.97	1791.98	1.148
1321		Coronin-7 OS=Mus musculus GN=Coro7 PE=2 SV=2	sp|Q9D2V7|CORO7_MOUSE	100813	1	39	LLSLQPPGMTPVSQAPR	88.6	896.497	1790.98	1791.98	4.664
1322		Coronin-7 OS=Mus musculus GN=Coro7 PE=2 SV=2	sp|Q9D2V7|CORO7_MOUSE	100813	1	39	LLSLQPPGMTPVSQAPR	41.6	896.493	1790.97	1791.98	-0.414
1323		Coronin-7 OS=Mus musculus GN=Coro7 PE=2 SV=2	sp|Q9D2V7|CORO7_MOUSE	100813	1	39	LLSLQPPGMTPVSQAPR	48.3	597.995	1790.96	1791.98	-4.938
1324		Coronin-7 OS=Mus musculus GN=Coro7 PE=2 SV=2	sp|Q9D2V7|CORO7_MOUSE	100813	1	39	LLSLQPPGMTPVSQAPR	59.4	896.493	1790.97	1791.98	0.2556
1325		Coronin-7 OS=Mus musculus GN=Coro7 PE=2 SV=2	sp|Q9D2V7|CORO7_MOUSE	100813	1	39	LPDTALPTLQNGTAVMDLVWDPFDPHR	61.4	1007.17	3018.48	3019.5	-4.371
1326		Coronin-7 OS=Mus musculus GN=Coro7 PE=2 SV=2	sp|Q9D2V7|CORO7_MOUSE	100813	1	39	LqGHQDQIFSLAWSPDGK	24.7	676.666	2026.98	2027.98	0.7229		q2: Deamidated (+0.98)
1327		Coronin-7 OS=Mus musculus GN=Coro7 PE=2 SV=2	sp|Q9D2V7|CORO7_MOUSE	100813	1	39	LQGHQDQIFSLAWSPDGK	24.3	676.334	2025.98	2027	-5.973
1328		Coronin-7 OS=Mus musculus GN=Coro7 PE=2 SV=2	sp|Q9D2V7|CORO7_MOUSE	100813	1	39	LQGHQDQIFSLAWSPDGK	97.2	1014	2025.99	2027	-0.1687
1329		Coronin-7 OS=Mus musculus GN=Coro7 PE=2 SV=2	sp|Q9D2V7|CORO7_MOUSE	100813	1	39	LQGHQDQIFSLAWSPDGK	37.6	676.333	2025.98	2027	-6.758
1330		Coronin-7 OS=Mus musculus GN=Coro7 PE=2 SV=2	sp|Q9D2V7|CORO7_MOUSE	100813	1	39	LQGHQDQIFSLAWSPDGK	81.4	676.339	2025.99	2027	1.678
1331		Coronin-7 OS=Mus musculus GN=Coro7 PE=2 SV=2	sp|Q9D2V7|CORO7_MOUSE	100813	1	39	LQGHQDQIFSLAWSPDGK	34.4	676.339	2025.99	2027	1.323
1332		Coronin-7 OS=Mus musculus GN=Coro7 PE=2 SV=2	sp|Q9D2V7|CORO7_MOUSE	100813	1	39	LQGHQDQIFSLAWSPDGK	34.2	1014	2025.99	2027	-0.8692
1333		Coronin-7 OS=Mus musculus GN=Coro7 PE=2 SV=2	sp|Q9D2V7|CORO7_MOUSE	100813	1	39	LQGHQDQIFSLAWSPDGK	40.8	676.34	2026	2027	4.12
1334		Coronin-7 OS=Mus musculus GN=Coro7 PE=2 SV=2	sp|Q9D2V7|CORO7_MOUSE	100813	1	39	LQGHQDQIFSLAWSPDGK	48.8	676.339	2026	2027	2.522
1335		Coronin-7 OS=Mus musculus GN=Coro7 PE=2 SV=2	sp|Q9D2V7|CORO7_MOUSE	100813	1	39	LQGHQDQIFSLAWSPDGK	53.9	676.335	2025.98	2027	-3.531
1336		Coronin-7 OS=Mus musculus GN=Coro7 PE=2 SV=2	sp|Q9D2V7|CORO7_MOUSE	100813	1	39	LQGHQDQIFSLAWSPDGK	68.7	676.334	2025.98	2027	-5.322
1337		Coronin-7 OS=Mus musculus GN=Coro7 PE=2 SV=2	sp|Q9D2V7|CORO7_MOUSE	100813	1	39	LQGHQDQIFSLAWSPDGK	69.3	676.336	2025.99	2027	-2.91
1338		Coronin-7 OS=Mus musculus GN=Coro7 PE=2 SV=2	sp|Q9D2V7|CORO7_MOUSE	100813	1	39	LSGTGEALPSVPGVVLGPEELPVEVLQFHPTVDGVLVSTAGK	18.5	1049.57	4194.24	4195.25	-1.467
1339		Coronin-7 OS=Mus musculus GN=Coro7 PE=2 SV=2	sp|Q9D2V7|CORO7_MOUSE	100813	1	39	LSGTGEALPSVPGVVLGPEELPVEVLQFHPTVDGVLVSTAGK	25	1049.57	4194.24	4195.25	-1.486
1340		Coronin-7 OS=Mus musculus GN=Coro7 PE=2 SV=2	sp|Q9D2V7|CORO7_MOUSE	100813	1	39	LSGTGEALPSVPGVVLGPEELPVEVLQFHPTVDGVLVSTAGK	28	1049.57	4194.25	4195.25	0.9358
1341		Coronin-7 OS=Mus musculus GN=Coro7 PE=2 SV=2	sp|Q9D2V7|CORO7_MOUSE	100813	1	39	LSGTGEALPSVPGVVLGPEELPVEVLQFHPTVDGVLVSTAGK	36.9	1049.57	4194.26	4195.25	2.271
1342		Coronin-7 OS=Mus musculus GN=Coro7 PE=2 SV=2	sp|Q9D2V7|CORO7_MOUSE	100813	1	39	LSGTGEALPSVPGVVLGPEELPVEVLQFHPTVDGVLVSTAGK	35.7	1049.57	4194.24	4195.25	-0.6278
1343		Coronin-7 OS=Mus musculus GN=Coro7 PE=2 SV=2	sp|Q9D2V7|CORO7_MOUSE	100813	1	39	LSGTGEALPSVPGVVLGPEELPVEVLQFHPTVDGVLVSTAGK	39.8	1049.57	4194.24	4195.25	-1.057
1344		Coronin-7 OS=Mus musculus GN=Coro7 PE=2 SV=2	sp|Q9D2V7|CORO7_MOUSE	100813	1	39	LSGTGEALPSVPGVVLGPEELPVEVLQFHPTVDGVLVSTAGK	45.7	1049.57	4194.25	4195.25	1.069
1345		Coronin-7 OS=Mus musculus GN=Coro7 PE=2 SV=2	sp|Q9D2V7|CORO7_MOUSE	100813	1	39	LSGTGEALPSVPGVVLGPEELPVEVLQFHPTVDGVLVSTAGK	63.1	1049.57	4194.24	4195.25	-1.782
1346		Coronin-7 OS=Mus musculus GN=Coro7 PE=2 SV=2	sp|Q9D2V7|CORO7_MOUSE	100813	1	39	QLATVcK	30.2	410.221	818.428	819.439	-5.242	c6: Carbamidomethyl (+57.02)
1347		Coronin-7 OS=Mus musculus GN=Coro7 PE=2 SV=2	sp|Q9D2V7|CORO7_MOUSE	100813	1	39	qQPLTELEAHK	27.5	638.822	1275.63	1276.65	-13.56		n-term: Gln->pyro-Glu (-17.03)
1348		Coronin-7 OS=Mus musculus GN=Coro7 PE=2 SV=2	sp|Q9D2V7|CORO7_MOUSE	100813	1	39	QQPLTELEAHK	34.3	647.344	1292.67	1293.68	0.1067
1349		Coronin-7 OS=Mus musculus GN=Coro7 PE=2 SV=2	sp|Q9D2V7|CORO7_MOUSE	100813	1	39	qQPLTELEAHK	47.3	638.829	1275.64	1276.65	-2.235		n-term: Gln->pyro-Glu (-17.03)
1350		Coronin-7 OS=Mus musculus GN=Coro7 PE=2 SV=2	sp|Q9D2V7|CORO7_MOUSE	100813	1	39	QQPLTELEAHK	55	431.894	1292.66	1293.68	-10.54
1351		Coronin-7 OS=Mus musculus GN=Coro7 PE=2 SV=2	sp|Q9D2V7|CORO7_MOUSE	100813	1	39	QQPLTELEAHK	59.8	431.895	1292.66	1293.68	-6.368
1352		Coronin-7 OS=Mus musculus GN=Coro7 PE=2 SV=2	sp|Q9D2V7|CORO7_MOUSE	100813	1	39	qQPLTELEAHK	63.4	638.831	1275.65	1276.65	1.18		n-term: Gln->pyro-Glu (-17.03)
1353		Coronin-7 OS=Mus musculus GN=Coro7 PE=2 SV=2	sp|Q9D2V7|CORO7_MOUSE	100813	1	39	qQPLTELEAHK	69.9	638.832	1275.65	1276.65	2.057		n-term: Gln->pyro-Glu (-17.03)
1354		Coronin-7 OS=Mus musculus GN=Coro7 PE=2 SV=2	sp|Q9D2V7|CORO7_MOUSE	100813	1	39	qTSLEPVAFR	36.1	565.806	1129.6	1130.58	18.17		n-term: Gln->pyro-Glu (-17.03)
1355		Coronin-7 OS=Mus musculus GN=Coro7 PE=2 SV=2	sp|Q9D2V7|CORO7_MOUSE	100813	1	39	QTSLEPVAFR	39.7	574.308	1146.6	1147.61	-1.535
1356		Coronin-7 OS=Mus musculus GN=Coro7 PE=2 SV=2	sp|Q9D2V7|CORO7_MOUSE	100813	1	39	QTSLEPVAFR	71.2	574.309	1146.6	1147.61	-0.2457
1357		Coronin-7 OS=Mus musculus GN=Coro7 PE=2 SV=2	sp|Q9D2V7|CORO7_MOUSE	100813	1	39	RAPSSAQYLEEK	25	460.233	1377.68	1378.7	-7.854
1358		Coronin-7 OS=Mus musculus GN=Coro7 PE=2 SV=2	sp|Q9D2V7|CORO7_MOUSE	100813	1	39	RAPSSAQYLEEK	40.5	689.85	1377.69	1378.7	-2.497
1359		Coronin-7 OS=Mus musculus GN=Coro7 PE=2 SV=2	sp|Q9D2V7|CORO7_MOUSE	100813	1	39	RAPSSAQYLEEK	34.2	689.849	1377.68	1378.7	-3.526
1360		Coronin-7 OS=Mus musculus GN=Coro7 PE=2 SV=2	sp|Q9D2V7|CORO7_MOUSE	100813	1	39	RAPSSAQYLEEK	39.5	689.852	1377.69	1378.7	-0.103
1361		Coronin-7 OS=Mus musculus GN=Coro7 PE=2 SV=2	sp|Q9D2V7|CORO7_MOUSE	100813	1	39	RAPSSAQYLEEK	59.8	689.855	1377.7	1378.7	5.264
1362		Coronin-7 OS=Mus musculus GN=Coro7 PE=2 SV=2	sp|Q9D2V7|CORO7_MOUSE	100813	1	39	RAPSSAQYLEEK	46.7	689.85	1377.69	1378.7	-1.8
1363		Coronin-7 OS=Mus musculus GN=Coro7 PE=2 SV=2	sp|Q9D2V7|CORO7_MOUSE	100813	1	39	RAPSSAQYLEEK	61.3	689.856	1377.7	1378.7	6.251
1364		Coronin-7 OS=Mus musculus GN=Coro7 PE=2 SV=2	sp|Q9D2V7|CORO7_MOUSE	100813	1	39	RAPSSAQYLEEK	72.6	689.853	1377.69	1378.7	1.333
1365		Coronin-7 OS=Mus musculus GN=Coro7 PE=2 SV=2	sp|Q9D2V7|CORO7_MOUSE	100813	1	39	RPHPcFTSSLVPTMEPAPDMVqPAEmPR	24.8	799.628	3194.48	3195.47	4.882	c5: Carbamidomethyl (+57.02)	q22: Deamidated (+0.98), m26: Oxidation (+15.99)
1366		Coronin-7 OS=Mus musculus GN=Coro7 PE=2 SV=2	sp|Q9D2V7|CORO7_MOUSE	100813	1	39	RPHPcFTSSLVPTMEPAPDMVQPAEMPR	30.1	795.379	3177.49	3178.49	-0.487	c5: Carbamidomethyl (+57.02)
1367		Coronin-7 OS=Mus musculus GN=Coro7 PE=2 SV=2	sp|Q9D2V7|CORO7_MOUSE	100813	1	39	RPHPcFTSSLVPTMEPAPDMVQPAEMPR	30.1	795.379	3177.49	3178.49	0.331	c5: Carbamidomethyl (+57.02)
1368		Coronin-7 OS=Mus musculus GN=Coro7 PE=2 SV=2	sp|Q9D2V7|CORO7_MOUSE	100813	1	39	RPHPcFTSSLVPTMEPAPDMVQPAEMPR	35.8	795.382	3177.5	3178.49	3.855	c5: Carbamidomethyl (+57.02)
1369		Coronin-7 OS=Mus musculus GN=Coro7 PE=2 SV=2	sp|Q9D2V7|CORO7_MOUSE	100813	1	39	RPHPcFTSSLVPTMEPAPDMVQPAEMPR	38.7	636.505	3177.49	3178.49	-0.2372	c5: Carbamidomethyl (+57.02)
1370		Coronin-7 OS=Mus musculus GN=Coro7 PE=2 SV=2	sp|Q9D2V7|CORO7_MOUSE	100813	1	39	RPHPcFTSSLVPTMEPAPDMVQPAEMPR	51.8	1060.17	3177.5	3178.49	2.982	c5: Carbamidomethyl (+57.02)
1371		Coronin-7 OS=Mus musculus GN=Coro7 PE=2 SV=2	sp|Q9D2V7|CORO7_MOUSE	100813	1	39	SLQSLLGPSSK	40.7	558.816	1115.62	1116.63	-0.4137
1372		Coronin-7 OS=Mus musculus GN=Coro7 PE=2 SV=2	sp|Q9D2V7|CORO7_MOUSE	100813	1	39	SLQSLLGPSSK	70.1	558.816	1115.62	1116.63	-1.811
1373		Coronin-7 OS=Mus musculus GN=Coro7 PE=2 SV=2	sp|Q9D2V7|CORO7_MOUSE	100813	1	39	SLQSLLGPSSK	79.7	558.814	1115.61	1116.63	-4.372
1374		Coronin-7 OS=Mus musculus GN=Coro7 PE=2 SV=2	sp|Q9D2V7|CORO7_MOUSE	100813	1	39	SScSLIAFNSDRPGVLGVISLEGHEENK	16.4	1005.83	3014.46	3015.48	-4.554	c3: Carbamidomethyl (+57.02)
1375		Coronin-7 OS=Mus musculus GN=Coro7 PE=2 SV=2	sp|Q9D2V7|CORO7_MOUSE	100813	1	39	SScSLIAFNSDRPGVLGVISLEGHEENK	131	1005.83	3014.48	3015.48	-0.4549	c3: Carbamidomethyl (+57.02)
1376		Coronin-7 OS=Mus musculus GN=Coro7 PE=2 SV=2	sp|Q9D2V7|CORO7_MOUSE	100813	1	39	SScSLIAFNSDRPGVLGVISLEGHEENK	22.3	754.625	3014.47	3015.48	-2.278	c3: Carbamidomethyl (+57.02)
1377		Coronin-7 OS=Mus musculus GN=Coro7 PE=2 SV=2	sp|Q9D2V7|CORO7_MOUSE	100813	1	39	SScSLIAFNSDRPGVLGVISLEGHEENK	78.2	754.626	3014.48	3015.48	-0.5531	c3: Carbamidomethyl (+57.02)
1378		Coronin-7 OS=Mus musculus GN=Coro7 PE=2 SV=2	sp|Q9D2V7|CORO7_MOUSE	100813	1	39	SScSLIAFNSDRPGVLGVISLEGHEENK	76.5	1005.83	3014.47	3015.48	-0.7235	c3: Carbamidomethyl (+57.02)
1379		Coronin-7 OS=Mus musculus GN=Coro7 PE=2 SV=2	sp|Q9D2V7|CORO7_MOUSE	100813	1	39	SScSLIAFNSDRPGVLGVISLEGHEENK	50	754.624	3014.47	3015.48	-2.702	c3: Carbamidomethyl (+57.02)
1380		Coronin-7 OS=Mus musculus GN=Coro7 PE=2 SV=2	sp|Q9D2V7|CORO7_MOUSE	100813	1	39	SScSLIAFNSDRPGVLGVISLEGHEENK	52.2	754.63	3014.49	3015.48	4.488	c3: Carbamidomethyl (+57.02)
1381		Coronin-7 OS=Mus musculus GN=Coro7 PE=2 SV=2	sp|Q9D2V7|CORO7_MOUSE	100813	1	39	SScSLIAFNSDRPGVLGVISLEGHEENK	52.4	1005.83	3014.47	3015.48	-3.002	c3: Carbamidomethyl (+57.02)
1382		Coronin-7 OS=Mus musculus GN=Coro7 PE=2 SV=2	sp|Q9D2V7|CORO7_MOUSE	100813	1	39	SScSLIAFnSDRPGVLGVISLEGHEENK	53.1	754.877	3015.48	3016.47	6.085	c3: Carbamidomethyl (+57.02)	n9: Deamidated (+0.98)
1383		Coronin-7 OS=Mus musculus GN=Coro7 PE=2 SV=2	sp|Q9D2V7|CORO7_MOUSE	100813	1	39	SScSLIAFNSDRPGVLGVISLEGHEENKR	105	793.654	3170.59	3171.59	3.05	c3: Carbamidomethyl (+57.02)
1384		Coronin-7 OS=Mus musculus GN=Coro7 PE=2 SV=2	sp|Q9D2V7|CORO7_MOUSE	100813	1	39	SScSLIAFNSDRPGVLGVISLEGHEENKR	100	635.122	3170.57	3171.59	-1.199	c3: Carbamidomethyl (+57.02)
1385		Coronin-7 OS=Mus musculus GN=Coro7 PE=2 SV=2	sp|Q9D2V7|CORO7_MOUSE	100813	1	39	SScSLIAFNSDRPGVLGVISLEGHEENKR	60.2	635.121	3170.57	3171.59	-2.445	c3: Carbamidomethyl (+57.02)
1386		Coronin-7 OS=Mus musculus GN=Coro7 PE=2 SV=2	sp|Q9D2V7|CORO7_MOUSE	100813	1	39	SSPLPLqEGPGPEGGR	24.5	789.904	1577.79	1578.78	14.97		q7: Deamidated (+0.98)
1387		Coronin-7 OS=Mus musculus GN=Coro7 PE=2 SV=2	sp|Q9D2V7|CORO7_MOUSE	100813	1	39	SSPLPLQEGPGPEGGR	103	789.406	1576.8	1577.79	7.439
1388		Coronin-7 OS=Mus musculus GN=Coro7 PE=2 SV=2	sp|Q9D2V7|CORO7_MOUSE	100813	1	39	SSPLPLQEGPGPEGGR	95.8	789.401	1576.79	1577.79	1.114
1389		Coronin-7 OS=Mus musculus GN=Coro7 PE=2 SV=2	sp|Q9D2V7|CORO7_MOUSE	100813	1	39	SSPLPLqEGPGPEGGR	45.7	789.891	1577.77	1578.78	-0.6194		q7: Deamidated (+0.98)
1390		Coronin-7 OS=Mus musculus GN=Coro7 PE=2 SV=2	sp|Q9D2V7|CORO7_MOUSE	100813	1	39	SSPLPLQEGPGPEGGR	63.4	789.401	1576.79	1577.79	1.647
1391		Coronin-7 OS=Mus musculus GN=Coro7 PE=2 SV=2	sp|Q9D2V7|CORO7_MOUSE	100813	1	39	TEcDIqDVEFAR	20.5	742.327	1482.64	1483.64	6.867	c3: Carbamidomethyl (+57.02)	q6: Deamidated (+0.98)
1392		Coronin-7 OS=Mus musculus GN=Coro7 PE=2 SV=2	sp|Q9D2V7|CORO7_MOUSE	100813	1	39	TEcDIQDVEFAR	42	741.832	1481.65	1482.65	1.824	c3: Carbamidomethyl (+57.02)
1393		Coronin-7 OS=Mus musculus GN=Coro7 PE=2 SV=2	sp|Q9D2V7|CORO7_MOUSE	100813	1	39	TEcDIQDVEFAR	48.2	741.829	1481.64	1482.65	-2.102	c3: Carbamidomethyl (+57.02)
1394		Coronin-7 OS=Mus musculus GN=Coro7 PE=2 SV=2	sp|Q9D2V7|CORO7_MOUSE	100813	1	39	TEcDIQDVEFAR	58.3	741.83	1481.65	1482.65	-0.1455	c3: Carbamidomethyl (+57.02)
1395		Coronin-7 OS=Mus musculus GN=Coro7 PE=2 SV=2	sp|Q9D2V7|CORO7_MOUSE	100813	1	39	TEcDIQDVEFAR	62.2	741.836	1481.66	1482.65	7.57	c3: Carbamidomethyl (+57.02)
1396		Coronin-7 OS=Mus musculus GN=Coro7 PE=2 SV=2	sp|Q9D2V7|CORO7_MOUSE	100813	1	39	TQASQSTQAHEnNRDIR	26.5	652.974	1955.9	1956.91	-1.842		n12: Deamidated (+0.98)
1397		Coronin-7 OS=Mus musculus GN=Coro7 PE=2 SV=2	sp|Q9D2V7|CORO7_MOUSE	100813	1	39	VAVPLLSSGGQVAVLELQKPGR	162	740.103	1478.19	2218.29	-55.63
1398		Coronin-7 OS=Mus musculus GN=Coro7 PE=2 SV=2	sp|Q9D2V7|CORO7_MOUSE	100813	1	39	VAVPLLSSGGQVAVLELQKPGR	183	740.105	2217.29	2218.29	3.652
1399		Coronin-7 OS=Mus musculus GN=Coro7 PE=2 SV=2	sp|Q9D2V7|CORO7_MOUSE	100813	1	39	VAVPLLSSGGQVAVLELQKPGR	162	740.102	2217.28	2218.29	-0.3101
1400		Coronin-7 OS=Mus musculus GN=Coro7 PE=2 SV=2	sp|Q9D2V7|CORO7_MOUSE	100813	1	39	VAVPLLSSGGqVAVLELQKPGR	32.5	740.439	2957.73	2219.28	151.7		q11: Deamidated (+0.98)
1401		Coronin-7 OS=Mus musculus GN=Coro7 PE=2 SV=2	sp|Q9D2V7|CORO7_MOUSE	100813	1	39	VAVPLLSSGGQVAVLELQKPGR	97	740.104	2217.29	2218.29	2.909
1402		Coronin-7 OS=Mus musculus GN=Coro7 PE=2 SV=2	sp|Q9D2V7|CORO7_MOUSE	100813	1	39	VAVPLLSSGGQVAVLELQKPGR	34.5	1109.64	2217.27	2218.29	-5.194
1403		Coronin-7 OS=Mus musculus GN=Coro7 PE=2 SV=2	sp|Q9D2V7|CORO7_MOUSE	100813	1	39	VAVPLLSSGGQVAVLELQKPGR	37.5	1109.65	2217.28	2218.29	-2.066
1404		Coronin-7 OS=Mus musculus GN=Coro7 PE=2 SV=2	sp|Q9D2V7|CORO7_MOUSE	100813	1	39	VAVPLLSSGGQVAVLELQKPGR	46.9	555.328	2217.28	2218.29	-1.278
1405		Coronin-7 OS=Mus musculus GN=Coro7 PE=2 SV=2	sp|Q9D2V7|CORO7_MOUSE	100813	1	39	VAVPLLSSGGQVAVLELQKPGR	61	555.326	2217.27	2218.29	-4.92
1406		Coronin-7 OS=Mus musculus GN=Coro7 PE=2 SV=2	sp|Q9D2V7|CORO7_MOUSE	100813	1	39	VFLYEVLPEAPFFLEcNSFTSPDPHK	37.1	1028.5	3082.48	3083.49	0.1389	c16: Carbamidomethyl (+57.02)
1407		Coronin-7 OS=Mus musculus GN=Coro7 PE=2 SV=2	sp|Q9D2V7|CORO7_MOUSE	100813	1	39	VFLYEVLPEAPFFLEcNSFTSPDPHK	47.9	1028.5	3082.49	3083.49	4.031	c16: Carbamidomethyl (+57.02)
1408		Coronin-7 OS=Mus musculus GN=Coro7 PE=2 SV=2	sp|Q9D2V7|CORO7_MOUSE	100813	1	39	VFLYEVLPEAPFFLEcNSFTSPDPHK	56.3	771.625	3082.47	3083.49	-3.194	c16: Carbamidomethyl (+57.02)
1409		Coronin-7 OS=Mus musculus GN=Coro7 PE=2 SV=2	sp|Q9D2V7|CORO7_MOUSE	100813	1	39	VPPGGLENVLTTPETVLTGHTEK	11.4	797.093	2388.26	2389.26	1.474
1410		Coronin-7 OS=Mus musculus GN=Coro7 PE=2 SV=2	sp|Q9D2V7|CORO7_MOUSE	100813	1	39	VPPGGLENVLTTPETVLTGHTEK	14.2	1195.14	2388.26	2389.26	2.284
1411		Coronin-7 OS=Mus musculus GN=Coro7 PE=2 SV=2	sp|Q9D2V7|CORO7_MOUSE	100813	1	39	VPPGGLEnVLTTPETVLTGHTEK	22.4	1195.63	2389.25	2390.25	6.101		n8: Deamidated (+0.98)
1412		Coronin-7 OS=Mus musculus GN=Coro7 PE=2 SV=2	sp|Q9D2V7|CORO7_MOUSE	100813	1	39	VPPGGLENVLTTPETVLTGHTEK	22.6	598.067	2388.24	2389.26	-6.133
1413		Coronin-7 OS=Mus musculus GN=Coro7 PE=2 SV=2	sp|Q9D2V7|CORO7_MOUSE	100813	1	39	VPPGGLENVLTTPETVLTGHTEK	21.8	1195.13	2388.25	2389.26	0.07452
1414		Coronin-7 OS=Mus musculus GN=Coro7 PE=2 SV=2	sp|Q9D2V7|CORO7_MOUSE	100813	1	39	VPPGGLENVLTTPETVLTGHTEK	23	1195.13	2388.25	2389.26	0.01593
1415		Coronin-7 OS=Mus musculus GN=Coro7 PE=2 SV=2	sp|Q9D2V7|CORO7_MOUSE	100813	1	39	VPPGGLENVLTTPETVLTGHTEK	24.8	1195.13	2388.25	2389.26	-1.842
1416		Coronin-7 OS=Mus musculus GN=Coro7 PE=2 SV=2	sp|Q9D2V7|CORO7_MOUSE	100813	1	39	VPPGGLEnVLTTPETVLTGHTEK	35.4	797.43	2389.27	2390.25	12.65		n8: Deamidated (+0.98)
1417		Coronin-7 OS=Mus musculus GN=Coro7 PE=2 SV=2	sp|Q9D2V7|CORO7_MOUSE	100813	1	39	VPPGGLEnVLTTPETVLTGHTEK	35	797.427	2389.26	2390.25	9.386		n8: Deamidated (+0.98)
1418		Coronin-7 OS=Mus musculus GN=Coro7 PE=2 SV=2	sp|Q9D2V7|CORO7_MOUSE	100813	1	39	VPPGGLENVLTTPETVLTGHTEK	30.6	1195.13	2388.24	2389.26	-4.086
1419		Coronin-7 OS=Mus musculus GN=Coro7 PE=2 SV=2	sp|Q9D2V7|CORO7_MOUSE	100813	1	39	VPPGGLEnVLTTPETVLTGHTEK	37.8	1195.64	2389.26	2390.25	9.489		n8: Deamidated (+0.98)
1420		Coronin-7 OS=Mus musculus GN=Coro7 PE=2 SV=2	sp|Q9D2V7|CORO7_MOUSE	100813	1	39	VPPGGLEnVLTTPETVLTGHTEK	36.5	1195.63	2389.26	2390.25	7.138		n8: Deamidated (+0.98)
1421		Coronin-7 OS=Mus musculus GN=Coro7 PE=2 SV=2	sp|Q9D2V7|CORO7_MOUSE	100813	1	39	VPPGGLENVLTTPETVLTGHTEK	96	797.093	2388.26	2389.26	1.273
1422		Coronin-7 OS=Mus musculus GN=Coro7 PE=2 SV=2	sp|Q9D2V7|CORO7_MOUSE	100813	1	39	VPPGGLENVLTTPETVLTGHTEK	29.8	598.071	2388.25	2389.26	-0.3574
1423		Coronin-7 OS=Mus musculus GN=Coro7 PE=2 SV=2	sp|Q9D2V7|CORO7_MOUSE	100813	1	39	VPPGGLENVLTTPETVLTGHTEK	90.6	797.093	2388.26	2389.26	1.625
1424		Coronin-7 OS=Mus musculus GN=Coro7 PE=2 SV=2	sp|Q9D2V7|CORO7_MOUSE	100813	1	39	VPPGGLENVLTTPETVLTGHTEK	80.2	797.091	2388.25	2389.26	-0.8111
1425		Coronin-7 OS=Mus musculus GN=Coro7 PE=2 SV=2	sp|Q9D2V7|CORO7_MOUSE	100813	1	39	VPPGGLENVLTTPETVLTGHTEK	39.6	598.069	2388.25	2389.26	-2.35
1426		Coronin-7 OS=Mus musculus GN=Coro7 PE=2 SV=2	sp|Q9D2V7|CORO7_MOUSE	100813	1	39	VPPGGLENVLTTPETVLTGHTEK	53.3	797.091	2388.25	2389.26	-0.6228
1427		Coronin-7 OS=Mus musculus GN=Coro7 PE=2 SV=2	sp|Q9D2V7|CORO7_MOUSE	100813	1	39	VPPGGLENVLTTPETVLTGHTEK	61.6	598.07	2388.25	2389.26	-0.6253
1428		Coronin-7 OS=Mus musculus GN=Coro7 PE=2 SV=2	sp|Q9D2V7|CORO7_MOUSE	100813	1	39	VPPGGLENVLTTPETVLTGHTEK	63.4	797.093	2388.26	2389.26	1.575
1429		Coronin-7 OS=Mus musculus GN=Coro7 PE=2 SV=2	sp|Q9D2V7|CORO7_MOUSE	100813	1	39	VSLNPAR	41.9	378.718	755.421	756.436	-10.71
1430		Histone deacetylase 6 OS=Mus musculus GN=Hdac6 PE=1 SV=3	sp|Q9Z2V5|HDAC6_MOUSE	125786	1	8	AVLAQGQSSEQAAK	47.9	694.36	1386.71	1387.72	-3.331
1431		Histone deacetylase 6 OS=Mus musculus GN=Hdac6 PE=1 SV=3	sp|Q9Z2V5|HDAC6_MOUSE	125786	1	8	AVLAQGQSSEQAAK	55.1	694.361	1386.71	1387.72	-1.702
1432		Histone deacetylase 6 OS=Mus musculus GN=Hdac6 PE=1 SV=3	sp|Q9Z2V5|HDAC6_MOUSE	125786	1	8	GKVPEESVR	17.3	500.774	999.534	1000.54	-1.161
1433		Histone deacetylase 6 OS=Mus musculus GN=Hdac6 PE=1 SV=3	sp|Q9Z2V5|HDAC6_MOUSE	125786	1	8	GTFFPMGDEGASSQVGR	11.4	871.894	1741.77	1742.78	-0.03554
1434		Histone deacetylase 6 OS=Mus musculus GN=Hdac6 PE=1 SV=3	sp|Q9Z2V5|HDAC6_MOUSE	125786	1	8	GTFFPMGDEGASSQVGR	55.5	871.894	1741.77	1742.78	0.4579
1435		Histone deacetylase 6 OS=Mus musculus GN=Hdac6 PE=1 SV=3	sp|Q9Z2V5|HDAC6_MOUSE	125786	1	8	HAQIIAGR	31.8	433.25	864.485	865.5	-9.731
1436		Histone deacetylase 6 OS=Mus musculus GN=Hdac6 PE=1 SV=3	sp|Q9Z2V5|HDAC6_MOUSE	125786	1	8	IMcHLEEVGLAAR	73.4	500.251	1497.73	1498.75	-8.568	c3: Carbamidomethyl (+57.02)
1437		Histone deacetylase 6 OS=Mus musculus GN=Hdac6 PE=1 SV=3	sp|Q9Z2V5|HDAC6_MOUSE	125786	1	8	IMcHLEEVGLAAR	53.5	749.876	1497.74	1498.75	-3.934	c3: Carbamidomethyl (+57.02)
1438		Histone deacetylase 6 OS=Mus musculus GN=Hdac6 PE=1 SV=3	sp|Q9Z2V5|HDAC6_MOUSE	125786	1	8	IMcHLEEVGLAAR	58.2	749.878	1497.74	1498.75	-0.7445	c3: Carbamidomethyl (+57.02)
1439		Histone deacetylase 6 OS=Mus musculus GN=Hdac6 PE=1 SV=3	sp|Q9Z2V5|HDAC6_MOUSE	125786	1	8	LVDALMGAEIR	36.5	594.326	1186.64	1187.65	-0.6416
1440		Histone deacetylase 6 OS=Mus musculus GN=Hdac6 PE=1 SV=3	sp|Q9Z2V5|HDAC6_MOUSE	125786	1	8	MGDADYLAAWHR	42.2	469.213	1404.62	1405.63	-5.391
1441		Histone deacetylase 6 OS=Mus musculus GN=Hdac6 PE=1 SV=3	sp|Q9Z2V5|HDAC6_MOUSE	125786	1	8	TSTGQDSSTR	16	520.236	1038.46	1039.47	-0.2712
1442		Beta-actin-like protein 2 OS=Mus musculus GN=Actbl2 PE=1 SV=1	sp|Q8BFZ3|ACTBL_MOUSE	42005.1	0.989	1	cDVDIRK	27.5	302.485	904.432	905.451	-13.42	c1: Carbamidomethyl (+57.02)
1443		Beta-actin-like protein 2 OS=Mus musculus GN=Actbl2 PE=1 SV=1	sp|Q8BFZ3|ACTBL_MOUSE	42005.1	0.989	1	cDVDIRK	30.8	453.227	904.439	905.451	-5.871	c1: Carbamidomethyl (+57.02)
1444		Beta-actin-like protein 2 OS=Mus musculus GN=Actbl2 PE=1 SV=1	sp|Q8BFZ3|ACTBL_MOUSE	42005.1	0.989	1	cDVDIRK	46.8	453.227	904.438	905.451	-5.893	c1: Carbamidomethyl (+57.02)
1445		Beta-actin-like protein 2 OS=Mus musculus GN=Actbl2 PE=1 SV=1	sp|Q8BFZ3|ACTBL_MOUSE	42005.1	0.989	1	DLTDYLmK	17.9	507.74	1013.47	1014.48	-8.119		m7: Oxidation (+15.99)
1446		Beta-actin-like protein 2 OS=Mus musculus GN=Actbl2 PE=1 SV=1	sp|Q8BFZ3|ACTBL_MOUSE	42005.1	0.989	1	DLTDYLmK	21.8	507.742	1013.47	1014.48	-5.517		m7: Oxidation (+15.99)
1447		Beta-actin-like protein 2 OS=Mus musculus GN=Actbl2 PE=1 SV=1	sp|Q8BFZ3|ACTBL_MOUSE	42005.1	0.989	1	DLTDYLMK	24.3	499.745	997.476	998.487	-3.507
1448		Beta-actin-like protein 2 OS=Mus musculus GN=Actbl2 PE=1 SV=1	sp|Q8BFZ3|ACTBL_MOUSE	42005.1	0.989	1	DLTDYLMK	37.2	499.743	997.471	998.487	-8.275
1449		Beta-actin-like protein 2 OS=Mus musculus GN=Actbl2 PE=1 SV=1	sp|Q8BFZ3|ACTBL_MOUSE	42005.1	0.989	1	DLTDYLMK	37.8	499.743	997.472	998.487	-6.973
1450		Beta-actin-like protein 2 OS=Mus musculus GN=Actbl2 PE=1 SV=1	sp|Q8BFZ3|ACTBL_MOUSE	42005.1	0.989	1	DLTDYLMK	38.3	499.743	997.471	998.487	-8.255
1451		Beta-actin-like protein 2 OS=Mus musculus GN=Actbl2 PE=1 SV=1	sp|Q8BFZ3|ACTBL_MOUSE	42005.1	0.989	1	HQGVmVGmGQK	16.1	602.285	1202.55	1203.56	0.8375		m5: Oxidation (+15.99), m8: Oxidation (+15.99)
1452		Beta-actin-like protein 2 OS=Mus musculus GN=Actbl2 PE=1 SV=1	sp|Q8BFZ3|ACTBL_MOUSE	42005.1	0.989	1	HQGVmVGMGQK	30.9	396.523	1186.55	1187.57	-9.964		m5: Oxidation (+15.99)
1453		Beta-actin-like protein 2 OS=Mus musculus GN=Actbl2 PE=1 SV=1	sp|Q8BFZ3|ACTBL_MOUSE	42005.1	0.989	1	HQGVMVGmGQK	48.2	594.287	1186.56	1187.57	0.6931		m8: Oxidation (+15.99)
1454		Beta-actin-like protein 2 OS=Mus musculus GN=Actbl2 PE=1 SV=1	sp|Q8BFZ3|ACTBL_MOUSE	42005.1	0.989	1	HQGVMVGmGQK	30.5	594.285	1186.56	1187.57	-2.423		m8: Oxidation (+15.99)
1455		Beta-actin-like protein 2 OS=Mus musculus GN=Actbl2 PE=1 SV=1	sp|Q8BFZ3|ACTBL_MOUSE	42005.1	0.989	1	HQGVmVGmGQK	25.8	602.283	1202.55	1203.56	-1.439		m5: Oxidation (+15.99), m8: Oxidation (+15.99)
1456		Beta-actin-like protein 2 OS=Mus musculus GN=Actbl2 PE=1 SV=1	sp|Q8BFZ3|ACTBL_MOUSE	42005.1	0.989	1	HQGVMVGMGQK	31.1	391.191	1170.55	1171.57	-11.74
1457		Beta-actin-like protein 2 OS=Mus musculus GN=Actbl2 PE=1 SV=1	sp|Q8BFZ3|ACTBL_MOUSE	42005.1	0.989	1	HQGVmVGmGQK	27	602.285	1202.56	1203.56	1.054		m5: Oxidation (+15.99), m8: Oxidation (+15.99)
1458		Beta-actin-like protein 2 OS=Mus musculus GN=Actbl2 PE=1 SV=1	sp|Q8BFZ3|ACTBL_MOUSE	42005.1	0.989	1	HQGVMVGMGQK	75.4	586.29	1170.57	1171.57	1.108
1459		Beta-actin-like protein 2 OS=Mus musculus GN=Actbl2 PE=1 SV=1	sp|Q8BFZ3|ACTBL_MOUSE	42005.1	0.989	1	HQGVMVGMGQK	77.3	586.29	1170.56	1171.57	0.5275
1460		Beta-actin-like protein 2 OS=Mus musculus GN=Actbl2 PE=1 SV=1	sp|Q8BFZ3|ACTBL_MOUSE	42005.1	0.989	1	HQGVmVGMGQK	65.2	594.286	2373.11	1187.57	137.8		m5: Oxidation (+15.99)
1461		Beta-actin-like protein 2 OS=Mus musculus GN=Actbl2 PE=1 SV=1	sp|Q8BFZ3|ACTBL_MOUSE	42005.1	0.989	1	HQGVmVGMGQK	60.1	594.286	1186.56	1187.57	-1.53		m5: Oxidation (+15.99)
1462		Beta-actin-like protein 2 OS=Mus musculus GN=Actbl2 PE=1 SV=1	sp|Q8BFZ3|ACTBL_MOUSE	42005.1	0.989	1	HQGVMVGMGQK	72.1	586.29	1170.56	1171.57	0.5617
1463		Beta-actin-like protein 2 OS=Mus musculus GN=Actbl2 PE=1 SV=1	sp|Q8BFZ3|ACTBL_MOUSE	42005.1	0.989	1	HQGVmVGMGQK	77.9	594.285	1186.56	1187.57	-2.389		m5: Oxidation (+15.99)
1464		Beta-actin-like protein 2 OS=Mus musculus GN=Actbl2 PE=1 SV=1	sp|Q8BFZ3|ACTBL_MOUSE	42005.1	0.989	1	IIAPPER	27.7	398.236	794.457	795.472	-10.79
1465		Beta-actin-like protein 2 OS=Mus musculus GN=Actbl2 PE=1 SV=1	sp|Q8BFZ3|ACTBL_MOUSE	42005.1	0.989	1	IIAPPER	37	398.237	794.459	795.472	-7.872
1466		Beta-actin-like protein 2 OS=Mus musculus GN=Actbl2 PE=1 SV=1	sp|Q8BFZ3|ACTBL_MOUSE	42005.1	0.989	1	IIAPPER	49.3	398.236	794.458	795.472	-8.802
1467		Beta-actin-like protein 2 OS=Mus musculus GN=Actbl2 PE=1 SV=1	sp|Q8BFZ3|ACTBL_MOUSE	42005.1	0.989	1	IIAPPERK	19.3	308.523	922.546	923.567	-15.24
1468		Beta-actin-like protein 2 OS=Mus musculus GN=Actbl2 PE=1 SV=1	sp|Q8BFZ3|ACTBL_MOUSE	42005.1	0.989	1	IIAPPERK	31.9	308.523	922.547	923.567	-13.88
1469		Beta-actin-like protein 2 OS=Mus musculus GN=Actbl2 PE=1 SV=1	sp|Q8BFZ3|ACTBL_MOUSE	42005.1	0.989	1	IIAPPERK	34.7	308.523	922.547	923.567	-14.56
1470		Beta-actin-like protein 2 OS=Mus musculus GN=Actbl2 PE=1 SV=1	sp|Q8BFZ3|ACTBL_MOUSE	42005.1	0.989	1	IIAPPERK	37.5	462.285	922.555	923.567	-5.676
1471		Beta-actin-like protein 2 OS=Mus musculus GN=Actbl2 PE=1 SV=1	sp|Q8BFZ3|ACTBL_MOUSE	42005.1	0.989	1	IIAPPERK	37.5	308.523	922.547	923.567	-14.2
1472		Beta-actin-like protein 2 OS=Mus musculus GN=Actbl2 PE=1 SV=1	sp|Q8BFZ3|ACTBL_MOUSE	42005.1	0.989	1	IIAPPERK	39	462.286	922.557	923.567	-3.835
1473		Beta-actin-like protein 2 OS=Mus musculus GN=Actbl2 PE=1 SV=1	sp|Q8BFZ3|ACTBL_MOUSE	42005.1	0.989	1	IWYHTFYNELR	16.1	514.59	1540.75	1541.75	2.09
1474		Beta-actin-like protein 2 OS=Mus musculus GN=Actbl2 PE=1 SV=1	sp|Q8BFZ3|ACTBL_MOUSE	42005.1	0.989	1	IWYHTFYNELR	24.7	514.59	1540.75	1541.75	1.467
1475		Beta-actin-like protein 2 OS=Mus musculus GN=Actbl2 PE=1 SV=1	sp|Q8BFZ3|ACTBL_MOUSE	42005.1	0.989	1	IWYHTFYNELR	29.9	514.59	1540.75	1541.75	1.642
1476		Beta-actin-like protein 2 OS=Mus musculus GN=Actbl2 PE=1 SV=1	sp|Q8BFZ3|ACTBL_MOUSE	42005.1	0.989	1	IWYHTFYNELR	42.1	514.591	1540.75	1541.75	3.88
1477		Beta-actin-like protein 2 OS=Mus musculus GN=Actbl2 PE=1 SV=1	sp|Q8BFZ3|ACTBL_MOUSE	42005.1	0.989	1	IWYHTFYNELR	39.2	514.59	1540.75	1541.75	1.72
1478		Beta-actin-like protein 2 OS=Mus musculus GN=Actbl2 PE=1 SV=1	sp|Q8BFZ3|ACTBL_MOUSE	42005.1	0.989	1	IWYHTFYNELR	40.8	514.59	1540.75	1541.75	1.74
1479		Beta-actin-like protein 2 OS=Mus musculus GN=Actbl2 PE=1 SV=1	sp|Q8BFZ3|ACTBL_MOUSE	42005.1	0.989	1	LDLAGRDLTDYLMK	17.5	812.421	1622.83	1623.84	-4.004
1480		Beta-actin-like protein 2 OS=Mus musculus GN=Actbl2 PE=1 SV=1	sp|Q8BFZ3|ACTBL_MOUSE	42005.1	0.989	1	SYELPDGQVITIGNER	17.6	895.954	1789.89	1790.89	4.354
1481		Beta-actin-like protein 2 OS=Mus musculus GN=Actbl2 PE=1 SV=1	sp|Q8BFZ3|ACTBL_MOUSE	42005.1	0.989	1	SYELPDGQVITIGNER	25.1	895.954	1789.89	1790.89	4.298
1482		Beta-actin-like protein 2 OS=Mus musculus GN=Actbl2 PE=1 SV=1	sp|Q8BFZ3|ACTBL_MOUSE	42005.1	0.989	1	SYELPDGQVITIGNER	23.4	895.943	1789.87	1790.89	-7.294
1483		Beta-actin-like protein 2 OS=Mus musculus GN=Actbl2 PE=1 SV=1	sp|Q8BFZ3|ACTBL_MOUSE	42005.1	0.989	1	SYELPDGQVITIGNER	20.8	895.948	1789.88	1790.89	-1.598
1484		Beta-actin-like protein 2 OS=Mus musculus GN=Actbl2 PE=1 SV=1	sp|Q8BFZ3|ACTBL_MOUSE	42005.1	0.989	1	SYELPDGQVITIGNER	102	895.955	1789.9	1790.89	6.297
1485		Beta-actin-like protein 2 OS=Mus musculus GN=Actbl2 PE=1 SV=1	sp|Q8BFZ3|ACTBL_MOUSE	42005.1	0.989	1	SYELPDGQVITIGNER	20.6	895.949	1789.88	1790.89	-1.151
1486		Beta-actin-like protein 2 OS=Mus musculus GN=Actbl2 PE=1 SV=1	sp|Q8BFZ3|ACTBL_MOUSE	42005.1	0.989	1	SYELPDGQVITIGNER	92.1	895.955	1789.9	1790.89	5.996
1487		Beta-actin-like protein 2 OS=Mus musculus GN=Actbl2 PE=1 SV=1	sp|Q8BFZ3|ACTBL_MOUSE	42005.1	0.989	1	SYELPDGQVITIGNER	28.5	895.951	1789.89	1790.89	0.8923
1488		Beta-actin-like protein 2 OS=Mus musculus GN=Actbl2 PE=1 SV=1	sp|Q8BFZ3|ACTBL_MOUSE	42005.1	0.989	1	SYELPDGQVITIGNER	74.1	895.952	3579.78	1790.89	6.04
1489		Beta-actin-like protein 2 OS=Mus musculus GN=Actbl2 PE=1 SV=1	sp|Q8BFZ3|ACTBL_MOUSE	42005.1	0.989	1	SYELPDGQVITIGNER	82.2	895.951	1789.89	1790.89	1.54
1490		Beta-actin-like protein 2 OS=Mus musculus GN=Actbl2 PE=1 SV=1	sp|Q8BFZ3|ACTBL_MOUSE	42005.1	0.989	1	SYELPDGQVITIGnER	86.3	896.44	1790.87	1791.88	-2.008		n14: Deamidated (+0.98)
1491		Beta-actin-like protein 2 OS=Mus musculus GN=Actbl2 PE=1 SV=1	sp|Q8BFZ3|ACTBL_MOUSE	42005.1	0.989	1	SYELPDGQVITIGNER	74.5	895.952	1789.89	1790.89	2.132
1492		Beta-actin-like protein 2 OS=Mus musculus GN=Actbl2 PE=1 SV=1	sp|Q8BFZ3|ACTBL_MOUSE	42005.1	0.989	1	SYELPDGQVITIGNER	38.6	597.634	1789.88	1790.89	-2.573
1493		Beta-actin-like protein 2 OS=Mus musculus GN=Actbl2 PE=1 SV=1	sp|Q8BFZ3|ACTBL_MOUSE	42005.1	0.989	1	SYELPDGQVITIGnER	43.5	896.444	1790.87	1791.88	2.033		n14: Deamidated (+0.98)
1494		Beta-actin-like protein 2 OS=Mus musculus GN=Actbl2 PE=1 SV=1	sp|Q8BFZ3|ACTBL_MOUSE	42005.1	0.989	1	SYELPDGQVITIGNER	45.9	597.632	1789.87	1790.89	-6.476
1495		Beta-actin-like protein 2 OS=Mus musculus GN=Actbl2 PE=1 SV=1	sp|Q8BFZ3|ACTBL_MOUSE	42005.1	0.989	1	SYELPDGQVITIGnER	45.8	896.441	1790.87	1791.88	-0.7132		n14: Deamidated (+0.98)
1496		Beta-actin-like protein 2 OS=Mus musculus GN=Actbl2 PE=1 SV=1	sp|Q8BFZ3|ACTBL_MOUSE	42005.1	0.989	1	SYELPDGqVITIGNER	51.1	896.443	1790.87	1791.88	1.921		q8: Deamidated (+0.98)
1497		Beta-actin-like protein 2 OS=Mus musculus GN=Actbl2 PE=1 SV=1	sp|Q8BFZ3|ACTBL_MOUSE	42005.1	0.989	1	SYELPDGQVITIGNER	74.4	895.95	1789.89	1790.89	0.6243
1498		Beta-actin-like protein 2 OS=Mus musculus GN=Actbl2 PE=1 SV=1	sp|Q8BFZ3|ACTBL_MOUSE	42005.1	0.989	1	TTGIVMDSGDGVTHTVPIYEGYALPHAILR	163	796.663	1591.31	3183.61	22.03
1499		Beta-actin-like protein 2 OS=Mus musculus GN=Actbl2 PE=1 SV=1	sp|Q8BFZ3|ACTBL_MOUSE	42005.1	0.989	1	TTGIVMDSGDGVTHTVPIYEGYALPHAILR	174	1061.88	2121.74	3183.61	9.114
1500		Beta-actin-like protein 2 OS=Mus musculus GN=Actbl2 PE=1 SV=1	sp|Q8BFZ3|ACTBL_MOUSE	42005.1	0.989	1	TTGIVMDSGDGVTHTVPIYEGYALPHAILR	148	796.666	3182.64	3183.61	9.18
1501		Beta-actin-like protein 2 OS=Mus musculus GN=Actbl2 PE=1 SV=1	sp|Q8BFZ3|ACTBL_MOUSE	42005.1	0.989	1	TTGIVMDSGDGVTHTVPIYEGYALPHAILR	134	796.662	3182.62	3183.61	4.066
1502		Beta-actin-like protein 2 OS=Mus musculus GN=Actbl2 PE=1 SV=1	sp|Q8BFZ3|ACTBL_MOUSE	42005.1	0.989	1	TTGIVmDSGDGVTHTVPIYEGYALPHAILR	134	800.66	3198.61	3199.61	2.948		m6: Oxidation (+15.99)
1503		Beta-actin-like protein 2 OS=Mus musculus GN=Actbl2 PE=1 SV=1	sp|Q8BFZ3|ACTBL_MOUSE	42005.1	0.989	1	TTGIVMDSGDGVTHTVPIYEGYALPHAILR	144	1061.88	3182.61	3183.61	0.5346
1504		Beta-actin-like protein 2 OS=Mus musculus GN=Actbl2 PE=1 SV=1	sp|Q8BFZ3|ACTBL_MOUSE	42005.1	0.989	1	TTGIVmDSGDGVTHTVPIYEGYALPHAILR	150	800.658	3198.6	3199.61	0.1472		m6: Oxidation (+15.99)
1505		Beta-actin-like protein 2 OS=Mus musculus GN=Actbl2 PE=1 SV=1	sp|Q8BFZ3|ACTBL_MOUSE	42005.1	0.989	1	TTGIVMDSGDGVTHTVPIYEGYALPHAILR	20.2	796.661	3182.61	3183.61	1.767
1506		Beta-actin-like protein 2 OS=Mus musculus GN=Actbl2 PE=1 SV=1	sp|Q8BFZ3|ACTBL_MOUSE	42005.1	0.989	1	TTGIVmDSGDGVTHTVPIYEGYALPHAILR	18.8	1067.21	3198.6	3199.61	-0.976		m6: Oxidation (+15.99)
1507		Beta-actin-like protein 2 OS=Mus musculus GN=Actbl2 PE=1 SV=1	sp|Q8BFZ3|ACTBL_MOUSE	42005.1	0.989	1	TTGIVMDSGDGVTHTVPIYEGYALPHAILR	20.5	796.659	3182.61	3183.61	0.08357
1508		Beta-actin-like protein 2 OS=Mus musculus GN=Actbl2 PE=1 SV=1	sp|Q8BFZ3|ACTBL_MOUSE	42005.1	0.989	1	TTGIVMDSGDGVTHTVPIYEGYALPHAILR	21.5	1061.88	3182.61	3183.61	0.7419
1509		Beta-actin-like protein 2 OS=Mus musculus GN=Actbl2 PE=1 SV=1	sp|Q8BFZ3|ACTBL_MOUSE	42005.1	0.989	1	TTGIVMDSGDGVTHTVPIYEGYALPHAILR	114	1061.87	3182.6	3183.61	-1.397
1510		Beta-actin-like protein 2 OS=Mus musculus GN=Actbl2 PE=1 SV=1	sp|Q8BFZ3|ACTBL_MOUSE	42005.1	0.989	1	TTGIVMDSGDGVTHTVPIYEGYALPHAILR	30.2	1061.88	3182.62	3183.61	4.474
1511		Beta-actin-like protein 2 OS=Mus musculus GN=Actbl2 PE=1 SV=1	sp|Q8BFZ3|ACTBL_MOUSE	42005.1	0.989	1	TTGIVMDSGDGVTHTVPIYEGYALPHAILR	102	1061.88	3182.61	3183.61	2.061
1512		Beta-actin-like protein 2 OS=Mus musculus GN=Actbl2 PE=1 SV=1	sp|Q8BFZ3|ACTBL_MOUSE	42005.1	0.989	1	TTGIVmDSGDGVTHTVPIYEGYALPHAILR	28.9	1067.2	3198.59	3199.61	-4.886		m6: Oxidation (+15.99)
1513		Beta-actin-like protein 2 OS=Mus musculus GN=Actbl2 PE=1 SV=1	sp|Q8BFZ3|ACTBL_MOUSE	42005.1	0.989	1	TTGIVmDSGDGVTHTVPIYEGYALPHAILR	27.9	1067.21	3198.61	3199.61	1.143		m6: Oxidation (+15.99)
1514		Beta-actin-like protein 2 OS=Mus musculus GN=Actbl2 PE=1 SV=1	sp|Q8BFZ3|ACTBL_MOUSE	42005.1	0.989	1	TTGIVMDSGDGVTHTVPIYEGYALPHAILR	88.6	1061.87	3182.6	3183.61	-1.52
1515		Beta-actin-like protein 2 OS=Mus musculus GN=Actbl2 PE=1 SV=1	sp|Q8BFZ3|ACTBL_MOUSE	42005.1	0.989	1	TTGIVMDSGDGVTHTVPIYEGYALPHAILR	80.4	796.661	3182.62	3183.61	2.534
1516		Beta-actin-like protein 2 OS=Mus musculus GN=Actbl2 PE=1 SV=1	sp|Q8BFZ3|ACTBL_MOUSE	42005.1	0.989	1	TTGIVMDSGDGVTHTVPIYEGYALPHAILR	75.2	796.661	3182.62	3183.61	2.408
1517		Beta-actin-like protein 2 OS=Mus musculus GN=Actbl2 PE=1 SV=1	sp|Q8BFZ3|ACTBL_MOUSE	42005.1	0.989	1	TTGIVMDSGDGVTHTVPIYEGYALPHAILR	36.2	1061.88	3182.61	3183.61	2.005
1518		Beta-actin-like protein 2 OS=Mus musculus GN=Actbl2 PE=1 SV=1	sp|Q8BFZ3|ACTBL_MOUSE	42005.1	0.989	1	TTGIVmDSGDGVTHTVPIYEGYALPHAILR	34	1067.21	3198.61	3199.61	1.002		m6: Oxidation (+15.99)
1519		Beta-actin-like protein 2 OS=Mus musculus GN=Actbl2 PE=1 SV=1	sp|Q8BFZ3|ACTBL_MOUSE	42005.1	0.989	1	TTGIVMDSGDGVTHTVPIYEGYALPHAILR	37.2	637.528	3182.61	3183.61	-0.534
1520		Beta-actin-like protein 2 OS=Mus musculus GN=Actbl2 PE=1 SV=1	sp|Q8BFZ3|ACTBL_MOUSE	42005.1	0.989	1	TTGIVmDSGDGVTHTVPIYEGYALPHAILR	37.9	1067.21	3198.6	3199.61	0.2335		m6: Oxidation (+15.99)
1521		Beta-actin-like protein 2 OS=Mus musculus GN=Actbl2 PE=1 SV=1	sp|Q8BFZ3|ACTBL_MOUSE	42005.1	0.989	1	TTGIVMDSGDGVTHTVPIYEGYALPHAILR	39.7	1061.88	3182.61	3183.61	-0.549
1522		Beta-actin-like protein 2 OS=Mus musculus GN=Actbl2 PE=1 SV=1	sp|Q8BFZ3|ACTBL_MOUSE	42005.1	0.989	1	TTGIVMDSGDGVTHTVPIYEGYALPHAILR	40.5	1061.88	3182.61	3183.61	1.345
1523		Beta-actin-like protein 2 OS=Mus musculus GN=Actbl2 PE=1 SV=1	sp|Q8BFZ3|ACTBL_MOUSE	42005.1	0.989	1	TTGIVMDSGDGVTHTVPIYEGYALPHAILR	48.8	1061.88	3182.61	3183.61	0.05404
1524		Beta-actin-like protein 2 OS=Mus musculus GN=Actbl2 PE=1 SV=1	sp|Q8BFZ3|ACTBL_MOUSE	42005.1	0.989	1	TTGIVmDSGDGVTHTVPIYEGYALPHAILR	58	1067.21	3198.59	3199.61	-2.851		m6: Oxidation (+15.99)
1525		Beta-actin-like protein 2 OS=Mus musculus GN=Actbl2 PE=1 SV=1	sp|Q8BFZ3|ACTBL_MOUSE	42005.1	0.989	1	TTGIVMDSGDGVTHTVPIYEGYALPHAILR	58.9	1061.88	3182.62	3183.61	2.608
1526		Beta-actin-like protein 2 OS=Mus musculus GN=Actbl2 PE=1 SV=1	sp|Q8BFZ3|ACTBL_MOUSE	42005.1	0.989	1	TTGIVmDSGDGVTHTVPIYEGYALPHAILR	65.4	1067.21	3198.6	3199.61	-0.2822		m6: Oxidation (+15.99)
1527		Protein Gm15800 OS=Mus musculus GN=Gm15800 PE=2 SV=2	tr|E9Q2E4|E9Q2E4_MOUSE	484130	1	4	LcSLSSQTESSSSEK	41.9	815.366	1628.72	1629.73	-1.556	c2: Carbamidomethyl (+57.02)
1528		Protein Gm15800 OS=Mus musculus GN=Gm15800 PE=2 SV=2	tr|E9Q2E4|E9Q2E4_MOUSE	484130	1	4	LLLLEGGPGSPScLLGGK	72.8	884.487	1766.96	1767.97	-1.004	c13: Carbamidomethyl (+57.02)
1529		Protein Gm15800 OS=Mus musculus GN=Gm15800 PE=2 SV=2	tr|E9Q2E4|E9Q2E4_MOUSE	484130	1	4	SPDSSNVASSTVGTALPK	38.5	859.435	1716.85	1717.86	0.8138
1530		Protein Gm15800 OS=Mus musculus GN=Gm15800 PE=2 SV=2	tr|E9Q2E4|E9Q2E4_MOUSE	484130	1	4	VAEYGGNTLGYGSR	35.2	722.346	1442.68	1443.69	-0.5278
1531		Protein Gm15800 OS=Mus musculus GN=Gm15800 PE=2 SV=2	tr|E9Q2E4|E9Q2E4_MOUSE	484130	1	4	VAEYGGNTLGYGSR	38.8	722.346	1442.68	1443.69	-0.9711
1532		Serine hydroxymethyltransferase, cytosolic OS=Mus musculus GN=Shmt1 PE=1 SV=3	sp|P50431|GLYC_MOUSE	52602.4	1	13	aDRDATLWASHEK	36	514.581	1540.72	1541.73	-3.246		n-term: Acetyl (+42.01)
1533		Serine hydroxymethyltransferase, cytosolic OS=Mus musculus GN=Shmt1 PE=1 SV=3	sp|P50431|GLYC_MOUSE	52602.4	1	13	ALSDALTELGYK	37.7	640.84	1279.67	1280.67	0.09218
1534		Serine hydroxymethyltransferase, cytosolic OS=Mus musculus GN=Shmt1 PE=1 SV=3	sp|P50431|GLYC_MOUSE	52602.4	1	13	AVLEALGScLNNK	49.8	694.863	1387.71	1388.72	-1.236	c9: Carbamidomethyl (+57.02)
1535		Serine hydroxymethyltransferase, cytosolic OS=Mus musculus GN=Shmt1 PE=1 SV=3	sp|P50431|GLYC_MOUSE	52602.4	1	13	GLLEEDFQK	32.1	539.772	1077.53	1078.54	-3.766
1536		Serine hydroxymethyltransferase, cytosolic OS=Mus musculus GN=Shmt1 PE=1 SV=3	sp|P50431|GLYC_MOUSE	52602.4	1	13	IMGLDLPDGGHLTHGFMTDK	15.5	539.509	2154.01	2155.03	-8.461
1537		Serine hydroxymethyltransferase, cytosolic OS=Mus musculus GN=Shmt1 PE=1 SV=3	sp|P50431|GLYC_MOUSE	52602.4	1	13	ISATSIFFESMPYK	33.2	810.905	1619.8	1620.8	2.775
1538		Serine hydroxymethyltransferase, cytosolic OS=Mus musculus GN=Shmt1 PE=1 SV=3	sp|P50431|GLYC_MOUSE	52602.4	1	13	IVTGGSDNHLILMDLR	59.3	585.312	1752.91	1753.93	-3.659
1539		Serine hydroxymethyltransferase, cytosolic OS=Mus musculus GN=Shmt1 PE=1 SV=3	sp|P50431|GLYC_MOUSE	52602.4	1	13	IYQLQVLANcR	38.1	689.365	1376.72	1377.73	-5.876	c10: Carbamidomethyl (+57.02)
1540		Serine hydroxymethyltransferase, cytosolic OS=Mus musculus GN=Shmt1 PE=1 SV=3	sp|P50431|GLYC_MOUSE	52602.4	1	13	LGTPALTSR	30.6	458.263	914.511	915.526	-7.845
1541		Serine hydroxymethyltransferase, cytosolic OS=Mus musculus GN=Shmt1 PE=1 SV=3	sp|P50431|GLYC_MOUSE	52602.4	1	13	VAHFIHR	27.5	440.246	878.477	879.495	-11.49
1542		Serine hydroxymethyltransferase, cytosolic OS=Mus musculus GN=Shmt1 PE=1 SV=3	sp|P50431|GLYC_MOUSE	52602.4	1	13	VAHFIHR	35.2	293.83	878.469	879.495	-21.23
1543		Serine hydroxymethyltransferase, cytosolic OS=Mus musculus GN=Shmt1 PE=1 SV=3	sp|P50431|GLYC_MOUSE	52602.4	1	13	VAHFIHR	35	293.832	878.474	879.495	-15.73
1544		Serine hydroxymethyltransferase, cytosolic OS=Mus musculus GN=Shmt1 PE=1 SV=3	sp|P50431|GLYC_MOUSE	52602.4	1	13	VLEAcSIAcNK	17.8	632.805	1263.59	1264.6	-0.1658	c5: Carbamidomethyl (+57.02), c9: Carbamidomethyl (+57.02)
1545		Serine hydroxymethyltransferase, cytosolic OS=Mus musculus GN=Shmt1 PE=1 SV=3	sp|P50431|GLYC_MOUSE	52602.4	1	13	VYPETGYINYDQLEENASLFHPK	59.7	909.769	2726.29	2727.29	-0.2376
1546		Serine hydroxymethyltransferase, cytosolic OS=Mus musculus GN=Shmt1 PE=1 SV=3	sp|P50431|GLYC_MOUSE	52602.4	1	13	YSEGYPGQR	12.6	528.739	1055.46	1056.47	-3.977
1547		Serine hydroxymethyltransferase, cytosolic OS=Mus musculus GN=Shmt1 PE=1 SV=3	sp|P50431|GLYC_MOUSE	52602.4	1	13	YSEGYPGQR	40.3	528.739	1055.46	1056.47	-3.788
1548		Serine hydroxymethyltransferase, cytosolic OS=Mus musculus GN=Shmt1 PE=1 SV=3	sp|P50431|GLYC_MOUSE	52602.4	1	13	YYGGTEFIDELEMLcQK	33.8	1048.47	2094.92	2095.94	-2.078	c15: Carbamidomethyl (+57.02)
1549		Polyadenylate-binding protein-interacting protein 1 (Fragment) OS=Mus musculus GN=Paip1 PE=2 SV=1	tr|G3UZ67|G3UZ67_MOUSE	21815.5	0.656	1	ADILqLTGSVLEDTWK	21.9	597.316	1788.93	1789.92	5.668		q5: Deamidated (+0.98)
1550		Ras GTPase-activating-like protein IQGAP2 OS=Mus musculus GN=Iqgap2 PE=1 SV=2	sp|Q3UQ44|IQGA2_MOUSE	180534	1	19	AFLYEQTESVVK	25	707.363	1412.71	1413.73	-5.335
1551		Ras GTPase-activating-like protein IQGAP2 OS=Mus musculus GN=Iqgap2 PE=1 SV=2	sp|Q3UQ44|IQGA2_MOUSE	180534	1	19	ALVGSENPPLTVIR	28	733.42	1464.83	1465.84	-2.908
1552		Ras GTPase-activating-like protein IQGAP2 OS=Mus musculus GN=Iqgap2 PE=1 SV=2	sp|Q3UQ44|IQGA2_MOUSE	180534	1	19	ALVINTNPVEVYK	44.4	730.41	1458.81	1459.82	-1.878
1553		Ras GTPase-activating-like protein IQGAP2 OS=Mus musculus GN=Iqgap2 PE=1 SV=2	sp|Q3UQ44|IQGA2_MOUSE	180534	1	19	AWVNQLETQTGEASK	19	831.407	1660.8	1661.81	-4.093
1554		Ras GTPase-activating-like protein IQGAP2 OS=Mus musculus GN=Iqgap2 PE=1 SV=2	sp|Q3UQ44|IQGA2_MOUSE	180534	1	19	AWVNQLETQTGEASK	10.7	831.411	1660.81	1661.81	0.4321
1555		Ras GTPase-activating-like protein IQGAP2 OS=Mus musculus GN=Iqgap2 PE=1 SV=2	sp|Q3UQ44|IQGA2_MOUSE	180534	1	19	GVLLGIDDLQTNQFK	20.6	830.949	1659.88	1660.89	-0.08546
1556		Ras GTPase-activating-like protein IQGAP2 OS=Mus musculus GN=Iqgap2 PE=1 SV=2	sp|Q3UQ44|IQGA2_MOUSE	180534	1	19	GVLLGIDDLQTNQFK	53.4	830.95	1659.89	1660.89	1.624
1557		Ras GTPase-activating-like protein IQGAP2 OS=Mus musculus GN=Iqgap2 PE=1 SV=2	sp|Q3UQ44|IQGA2_MOUSE	180534	1	19	GVLLGIDDLQTNQFK	53.5	830.953	1659.89	1660.89	5.129
1558		Ras GTPase-activating-like protein IQGAP2 OS=Mus musculus GN=Iqgap2 PE=1 SV=2	sp|Q3UQ44|IQGA2_MOUSE	180534	1	19	IFYPETTDVYDRK	62	549.606	1645.8	1646.81	-1.808
1559		Ras GTPase-activating-like protein IQGAP2 OS=Mus musculus GN=Iqgap2 PE=1 SV=2	sp|Q3UQ44|IQGA2_MOUSE	180534	1	19	ITLEDVISHR	42.4	394.883	1181.63	1182.65	-10.26
1560		Ras GTPase-activating-like protein IQGAP2 OS=Mus musculus GN=Iqgap2 PE=1 SV=2	sp|Q3UQ44|IQGA2_MOUSE	180534	1	19	ITLEDVISHR	51.3	394.88	1181.62	1182.65	-18.05
1561		Ras GTPase-activating-like protein IQGAP2 OS=Mus musculus GN=Iqgap2 PE=1 SV=2	sp|Q3UQ44|IQGA2_MOUSE	180534	1	19	IYDVEQTR	14.1	512.258	1022.5	1023.51	-2.484
1562		Ras GTPase-activating-like protein IQGAP2 OS=Mus musculus GN=Iqgap2 PE=1 SV=2	sp|Q3UQ44|IQGA2_MOUSE	180534	1	19	IYDVEQTR	17.9	512.259	1022.5	1023.51	-0.04098
1563		Ras GTPase-activating-like protein IQGAP2 OS=Mus musculus GN=Iqgap2 PE=1 SV=2	sp|Q3UQ44|IQGA2_MOUSE	180534	1	19	LGIAPQIQDLLGK	36.5	683.409	1364.8	1365.81	-0.3382
1564		Ras GTPase-activating-like protein IQGAP2 OS=Mus musculus GN=Iqgap2 PE=1 SV=2	sp|Q3UQ44|IQGA2_MOUSE	180534	1	19	LIFQMPQNK	43.7	559.803	1117.59	1118.6	-2.862
1565		Ras GTPase-activating-like protein IQGAP2 OS=Mus musculus GN=Iqgap2 PE=1 SV=2	sp|Q3UQ44|IQGA2_MOUSE	180534	1	19	LPYDVTTEQALTYPEVK	41.2	984.006	1966	1967	1.555
1566		Ras GTPase-activating-like protein IQGAP2 OS=Mus musculus GN=Iqgap2 PE=1 SV=2	sp|Q3UQ44|IQGA2_MOUSE	180534	1	19	MVVSFNR	13.8	426.722	851.43	852.44	-2.466
1567		Ras GTPase-activating-like protein IQGAP2 OS=Mus musculus GN=Iqgap2 PE=1 SV=2	sp|Q3UQ44|IQGA2_MOUSE	180534	1	19	qRQEYLHR	21.1	371.521	1111.54	1112.56	-9.374		n-term: Gln->pyro-Glu (-17.03)
1568		Ras GTPase-activating-like protein IQGAP2 OS=Mus musculus GN=Iqgap2 PE=1 SV=2	sp|Q3UQ44|IQGA2_MOUSE	180534	1	19	QSQAVIEDAR	23.8	558.785	1115.56	1116.56	-1.184
1569		Ras GTPase-activating-like protein IQGAP2 OS=Mus musculus GN=Iqgap2 PE=1 SV=2	sp|Q3UQ44|IQGA2_MOUSE	180534	1	19	TLDTLLLPTANIR	18.6	720.92	1439.83	1440.84	-6.692
1570		Ras GTPase-activating-like protein IQGAP2 OS=Mus musculus GN=Iqgap2 PE=1 SV=2	sp|Q3UQ44|IQGA2_MOUSE	180534	1	19	TLEQTGHVSSK	14.4	593.806	1185.6	1186.61	-1.316
1571		Ras GTPase-activating-like protein IQGAP2 OS=Mus musculus GN=Iqgap2 PE=1 SV=2	sp|Q3UQ44|IQGA2_MOUSE	180534	1	19	TLEQTGHVSSK	32.5	593.805	1185.6	1186.61	-2.715
1572		Ras GTPase-activating-like protein IQGAP2 OS=Mus musculus GN=Iqgap2 PE=1 SV=2	sp|Q3UQ44|IQGA2_MOUSE	180534	1	19	VDFTEEEISNMR	39.9	735.331	1468.65	1469.66	-2.628
1573		Ras GTPase-activating-like protein IQGAP2 OS=Mus musculus GN=Iqgap2 PE=1 SV=2	sp|Q3UQ44|IQGA2_MOUSE	180534	1	19	VDqVqDIVTGNPTVIK	19.4	864.461	1726.91	1727.91	5.004		q3: Deamidated (+0.98), q5: Deamidated (+0.98)
1574		Ras GTPase-activating-like protein IQGAP2 OS=Mus musculus GN=Iqgap2 PE=1 SV=2	sp|Q3UQ44|IQGA2_MOUSE	180534	1	19	YFQEAcDVPEPEEK	33.4	870.877	1739.74	1740.74	2.116	c6: Carbamidomethyl (+57.02)
1575		Ras GTPase-activating-like protein IQGAP2 OS=Mus musculus GN=Iqgap2 PE=1 SV=2	sp|Q3UQ44|IQGA2_MOUSE	180534	1	19	YGIQMPAFSK	24.2	571.292	1140.57	1141.57	5.044
1576		Ras GTPase-activating-like protein IQGAP2 OS=Mus musculus GN=Iqgap2 PE=1 SV=2	sp|Q3UQ44|IQGA2_MOUSE	180534	1	19	YGIQMPAFSK	49.5	571.289	1140.56	1141.57	0.3137
1577		Ras GTPase-activating-like protein IQGAP2 OS=Mus musculus GN=Iqgap2 PE=1 SV=2	sp|Q3UQ44|IQGA2_MOUSE	180534	1	19	YNYYYNTDSK	29.3	665.781	1329.55	1330.56	-2.437
1578		Ras GTPase-activating-like protein IQGAP2 OS=Mus musculus GN=Iqgap2 PE=1 SV=2	sp|Q3UQ44|IQGA2_MOUSE	180534	1	19	YQDILNEIAK	26.2	603.822	1205.63	1206.64	-0.532
1579		Ankyrin repeat domain-containing protein 27 OS=Mus musculus GN=Ankrd27 PE=1 SV=2	sp|Q3UMR0|ANR27_MOUSE	116810	1	8	DIGVKPEFSFNIPR	21.3	540.286	1617.83	1618.86	-10.46
1580		Ankyrin repeat domain-containing protein 27 OS=Mus musculus GN=Ankrd27 PE=1 SV=2	sp|Q3UMR0|ANR27_MOUSE	116810	1	8	DIGVKPEFSFNIPR	40.1	540.285	1617.83	1618.86	-11.89
1581		Ankyrin repeat domain-containing protein 27 OS=Mus musculus GN=Ankrd27 PE=1 SV=2	sp|Q3UMR0|ANR27_MOUSE	116810	1	8	DIGVKPEFSFNIPR	37.5	540.288	1617.84	1618.86	-5.163
1582		Ankyrin repeat domain-containing protein 27 OS=Mus musculus GN=Ankrd27 PE=1 SV=2	sp|Q3UMR0|ANR27_MOUSE	116810	1	8	EESFSILcIAHPLER	46.8	900.948	1799.88	1800.89	-3.973	c8: Carbamidomethyl (+57.02)
1583		Ankyrin repeat domain-containing protein 27 OS=Mus musculus GN=Ankrd27 PE=1 SV=2	sp|Q3UMR0|ANR27_MOUSE	116810	1	8	ETSEEPSAPADPFSLK	28.3	852.903	1703.79	1704.8	1.559
1584		Ankyrin repeat domain-containing protein 27 OS=Mus musculus GN=Ankrd27 PE=1 SV=2	sp|Q3UMR0|ANR27_MOUSE	116810	1	8	GAVVNATDYHGSTPLHLAcQK	34.3	747.035	2238.08	2239.09	-1.256	c19: Carbamidomethyl (+57.02)
1585		Ankyrin repeat domain-containing protein 27 OS=Mus musculus GN=Ankrd27 PE=1 SV=2	sp|Q3UMR0|ANR27_MOUSE	116810	1	8	GAVVNATDYHGSTPLHLAcQK	40.5	747.038	2238.09	2239.09	2.59	c19: Carbamidomethyl (+57.02)
1586		Ankyrin repeat domain-containing protein 27 OS=Mus musculus GN=Ankrd27 PE=1 SV=2	sp|Q3UMR0|ANR27_MOUSE	116810	1	8	GAVVNATDYHGSTPLHLAcQK	61.7	747.037	2238.09	2239.09	1.049	c19: Carbamidomethyl (+57.02)
1587		Ankyrin repeat domain-containing protein 27 OS=Mus musculus GN=Ankrd27 PE=1 SV=2	sp|Q3UMR0|ANR27_MOUSE	116810	1	8	GDTALHIAAR	28.6	512.779	1023.54	1024.55	-3.223
1588		Ankyrin repeat domain-containing protein 27 OS=Mus musculus GN=Ankrd27 PE=1 SV=2	sp|Q3UMR0|ANR27_MOUSE	116810	1	8	HHIDSVNALYTK	23.6	699.361	1396.71	1397.72	-1.819
1589		Ankyrin repeat domain-containing protein 27 OS=Mus musculus GN=Ankrd27 PE=1 SV=2	sp|Q3UMR0|ANR27_MOUSE	116810	1	8	ILSIMEAHHLSSDR	24.9	402.955	1607.79	1608.82	-10.33
1590		Ankyrin repeat domain-containing protein 27 OS=Mus musculus GN=Ankrd27 PE=1 SV=2	sp|Q3UMR0|ANR27_MOUSE	116810	1	8	NPFYLALQK	31.9	547.305	1092.6	1093.6	-1.501
1591		Ankyrin repeat domain-containing protein 27 OS=Mus musculus GN=Ankrd27 PE=1 SV=2	sp|Q3UMR0|ANR27_MOUSE	116810	1	8	NPFYLALQK	47.1	547.307	1092.6	1093.6	2.065
1592		Ankycorbin OS=Mus musculus GN=Rai14 PE=1 SV=1	sp|Q9EP71|RAI14_MOUSE	108854	1	5	EALNSLSQLSYSTSSSK	78.2	901.444	1800.87	1801.88	-0.8779
1593		Ankycorbin OS=Mus musculus GN=Rai14 PE=1 SV=1	sp|Q9EP71|RAI14_MOUSE	108854	1	5	ISALTGHLANK	15.2	562.824	1123.63	1124.64	-1.567
1594		Ankycorbin OS=Mus musculus GN=Rai14 PE=1 SV=1	sp|Q9EP71|RAI14_MOUSE	108854	1	5	LMHVSNLSR	31.1	352.852	1055.53	1056.56	-20.21
1595		Ankycorbin OS=Mus musculus GN=Rai14 PE=1 SV=1	sp|Q9EP71|RAI14_MOUSE	108854	1	5	LMHVSNLSR	30.5	352.855	1055.54	1056.56	-9.822
1596		Ankycorbin OS=Mus musculus GN=Rai14 PE=1 SV=1	sp|Q9EP71|RAI14_MOUSE	108854	1	5	SLEDAAEYIHK	31.3	425.876	1274.61	1275.62	-7.132
1597		Ankycorbin OS=Mus musculus GN=Rai14 PE=1 SV=1	sp|Q9EP71|RAI14_MOUSE	108854	1	5	TDTLcLNNTEISENGSDLSQK	26.1	1170.05	2338.09	2339.07	12.12	c5: Carbamidomethyl (+57.02)
1598		Treacle protein OS=Mus musculus GN=Tcof1 PE=2 SV=1	tr|H3BL37|H3BL37_MOUSE	138556	1	28	AAAAAAAAAVAAAAAAAAEESESSEEDSDSEDEAPAGLPSQVK	20	990.213	3956.82	3957.8	8.385
1599		Treacle protein OS=Mus musculus GN=Tcof1 PE=2 SV=1	tr|H3BL37|H3BL37_MOUSE	138556	1	28	AAASAQTSSAVETLPMMPPQSAPIQPK	12.6	1355.18	2708.35	2709.36	0.3388
1600		Treacle protein OS=Mus musculus GN=Tcof1 PE=2 SV=1	tr|H3BL37|H3BL37_MOUSE	138556	1	28	AAASAQTSSAVETLPMMPPQSAPIQPK	13	1355.18	2708.35	2709.36	-1.536
1601		Treacle protein OS=Mus musculus GN=Tcof1 PE=2 SV=1	tr|H3BL37|H3BL37_MOUSE	138556	1	28	AAASAQTSSAVETLPMMPPQSAPIQPK	16.2	1355.18	2708.35	2709.36	-0.4953
1602		Treacle protein OS=Mus musculus GN=Tcof1 PE=2 SV=1	tr|H3BL37|H3BL37_MOUSE	138556	1	28	AAASAQTSSAVETLPMMPPQSAPIQPK	27.9	1355.19	2708.36	2709.36	3.734
1603		Treacle protein OS=Mus musculus GN=Tcof1 PE=2 SV=1	tr|H3BL37|H3BL37_MOUSE	138556	1	28	AALGQGVAPVHTQK	27.7	459.591	1375.75	1376.76	-4.371
1604		Treacle protein OS=Mus musculus GN=Tcof1 PE=2 SV=1	tr|H3BL37|H3BL37_MOUSE	138556	1	28	AALGQGVAPVHTQK	47.1	459.591	1375.75	1376.76	-5.439
1605		Treacle protein OS=Mus musculus GN=Tcof1 PE=2 SV=1	tr|H3BL37|H3BL37_MOUSE	138556	1	28	AALGQGVAPVHTQK	77.7	459.591	1375.75	1376.76	-4.959
1606		Treacle protein OS=Mus musculus GN=Tcof1 PE=2 SV=1	tr|H3BL37|H3BL37_MOUSE	138556	1	28	AALGqGVAPVHTQK	42.3	459.926	1376.76	1377.75	11.49		q5: Deamidated (+0.98)
1607		Treacle protein OS=Mus musculus GN=Tcof1 PE=2 SV=1	tr|H3BL37|H3BL37_MOUSE	138556	1	28	AALGQGVAPVHTQK	67.3	688.887	1375.76	1376.76	1.35
1608		Treacle protein OS=Mus musculus GN=Tcof1 PE=2 SV=1	tr|H3BL37|H3BL37_MOUSE	138556	1	28	AALGQGVAPVHTQK	70.4	688.885	1375.75	1376.76	-1.919
1609		Treacle protein OS=Mus musculus GN=Tcof1 PE=2 SV=1	tr|H3BL37|H3BL37_MOUSE	138556	1	28	AGAVTSSASLSSPALAK	48.5	759.409	1516.8	1517.82	-4.376
1610		Treacle protein OS=Mus musculus GN=Tcof1 PE=2 SV=1	tr|H3BL37|H3BL37_MOUSE	138556	1	28	AGAVTSSASLSSPALAK	64.1	759.408	1516.8	1517.82	-5.377
1611		Treacle protein OS=Mus musculus GN=Tcof1 PE=2 SV=1	tr|H3BL37|H3BL37_MOUSE	138556	1	28	AGAVTSSASLSSPALAK	70.8	759.411	1516.81	1517.82	-2.096
1612		Treacle protein OS=Mus musculus GN=Tcof1 PE=2 SV=1	tr|H3BL37|H3BL37_MOUSE	138556	1	28	AGAVTSSASLSSPALAK	75.5	759.41	1516.81	1517.82	-2.742
1613		Treacle protein OS=Mus musculus GN=Tcof1 PE=2 SV=1	tr|H3BL37|H3BL37_MOUSE	138556	1	28	ARPVAAQAGKPEAK	13.6	465.266	1392.77	1393.79	-6.535
1614		Treacle protein OS=Mus musculus GN=Tcof1 PE=2 SV=1	tr|H3BL37|H3BL37_MOUSE	138556	1	28	ARPVAAQAGKPEAK	21.6	465.266	1392.78	1393.79	-5.48
1615		Treacle protein OS=Mus musculus GN=Tcof1 PE=2 SV=1	tr|H3BL37|H3BL37_MOUSE	138556	1	28	ASAAPAKDPPAR	27.5	384.54	1150.6	1151.62	-9.637
1616		Treacle protein OS=Mus musculus GN=Tcof1 PE=2 SV=1	tr|H3BL37|H3BL37_MOUSE	138556	1	28	ASAAPAKDPPAR	46.6	576.311	1150.61	1151.62	-2.468
1617		Treacle protein OS=Mus musculus GN=Tcof1 PE=2 SV=1	tr|H3BL37|H3BL37_MOUSE	138556	1	28	ASLALPQK	46.9	414.249	826.484	827.499	-9.09
1618		Treacle protein OS=Mus musculus GN=Tcof1 PE=2 SV=1	tr|H3BL37|H3BL37_MOUSE	138556	1	28	ATPRPDSnSLASSAPATK	13	591.298	1770.87	1771.88	-2.107		n8: Deamidated (+0.98)
1619		Treacle protein OS=Mus musculus GN=Tcof1 PE=2 SV=1	tr|H3BL37|H3BL37_MOUSE	138556	1	28	ATPRPDSNSLASSAPATK	15	885.95	1769.89	1770.9	-2.745
1620		Treacle protein OS=Mus musculus GN=Tcof1 PE=2 SV=1	tr|H3BL37|H3BL37_MOUSE	138556	1	28	ATPRPDSNSLASSAPATK	49.3	590.97	1769.89	1770.9	-1.811
1621		Treacle protein OS=Mus musculus GN=Tcof1 PE=2 SV=1	tr|H3BL37|H3BL37_MOUSE	138556	1	28	ATPRPDSNSLASSAPATK	55.3	590.969	1769.89	1770.9	-2.726
1622		Treacle protein OS=Mus musculus GN=Tcof1 PE=2 SV=1	tr|H3BL37|H3BL37_MOUSE	138556	1	28	ATPRPTPVnSATAALPSK	33.7	593.994	1778.96	1779.96	4.116		n9: Deamidated (+0.98)
1623		Treacle protein OS=Mus musculus GN=Tcof1 PE=2 SV=1	tr|H3BL37|H3BL37_MOUSE	138556	1	28	ATPRPTPVNSATAALPSK	22.6	889.99	1777.97	1778.98	-2.07
1624		Treacle protein OS=Mus musculus GN=Tcof1 PE=2 SV=1	tr|H3BL37|H3BL37_MOUSE	138556	1	28	ATPRPTPVNSATAALPSK	28.1	593.662	1777.96	1778.98	-2.905
1625		Treacle protein OS=Mus musculus GN=Tcof1 PE=2 SV=1	tr|H3BL37|H3BL37_MOUSE	138556	1	28	ATPRPTPVNSATAALPSK	30.9	889.99	1777.97	1778.98	-1.969
1626		Treacle protein OS=Mus musculus GN=Tcof1 PE=2 SV=1	tr|H3BL37|H3BL37_MOUSE	138556	1	28	ATPRPTPVNSATAALPSK	69.3	593.661	1777.96	1778.98	-4.743
1627		Treacle protein OS=Mus musculus GN=Tcof1 PE=2 SV=1	tr|H3BL37|H3BL37_MOUSE	138556	1	28	ATPRPTPVNSATAALPSK	71.9	593.663	1777.97	1778.98	-1.691
1628		Treacle protein OS=Mus musculus GN=Tcof1 PE=2 SV=1	tr|H3BL37|H3BL37_MOUSE	138556	1	28	ELLPLIYHHLLQAGYVR	35.2	509.54	2034.13	2035.15	-4.685
1629		Treacle protein OS=Mus musculus GN=Tcof1 PE=2 SV=1	tr|H3BL37|H3BL37_MOUSE	138556	1	28	ELLPLIYHHLLQAGYVR	82	679.053	2034.14	2035.15	-2.431
1630		Treacle protein OS=Mus musculus GN=Tcof1 PE=2 SV=1	tr|H3BL37|H3BL37_MOUSE	138556	1	28	ELLPLIYHHLLQAGYVR	60.8	509.539	2034.13	2035.15	-6.945
1631		Treacle protein OS=Mus musculus GN=Tcof1 PE=2 SV=1	tr|H3BL37|H3BL37_MOUSE	138556	1	28	GKPPVPNSTVSAR	33.9	655.362	1308.71	1309.72	-3.636
1632		Treacle protein OS=Mus musculus GN=Tcof1 PE=2 SV=1	tr|H3BL37|H3BL37_MOUSE	138556	1	28	GKPPVPNSTVSAR	42.7	655.361	1308.71	1309.72	-6.491
1633		Treacle protein OS=Mus musculus GN=Tcof1 PE=2 SV=1	tr|H3BL37|H3BL37_MOUSE	138556	1	28	GKPPVPNSTVSAR	71.6	437.242	1308.7	1309.72	-8.916
1634		Treacle protein OS=Mus musculus GN=Tcof1 PE=2 SV=1	tr|H3BL37|H3BL37_MOUSE	138556	1	28	GPILATPGK	40.3	427.258	852.501	853.514	-6.751
1635		Treacle protein OS=Mus musculus GN=Tcof1 PE=2 SV=1	tr|H3BL37|H3BL37_MOUSE	138556	1	28	GPILATPGK	47.7	427.257	852.5	853.514	-8.04
1636		Treacle protein OS=Mus musculus GN=Tcof1 PE=2 SV=1	tr|H3BL37|H3BL37_MOUSE	138556	1	28	GTPASATGASTSSHcK	24.4	507.23	1518.67	1519.68	-3.114	c15: Carbamidomethyl (+57.02)
1637		Treacle protein OS=Mus musculus GN=Tcof1 PE=2 SV=1	tr|H3BL37|H3BL37_MOUSE	138556	1	28	GTPASATGASTSSHcK	47.4	760.346	1518.68	1519.68	2.477	c15: Carbamidomethyl (+57.02)
1638		Treacle protein OS=Mus musculus GN=Tcof1 PE=2 SV=1	tr|H3BL37|H3BL37_MOUSE	138556	1	28	GTPASATGASTSSHcK	68.2	760.34	1518.66	1519.68	-5.709	c15: Carbamidomethyl (+57.02)
1639		Treacle protein OS=Mus musculus GN=Tcof1 PE=2 SV=1	tr|H3BL37|H3BL37_MOUSE	138556	1	28	LGNVAPTPAKPAR	54	431.251	1290.73	1291.75	-6.679
1640		Treacle protein OS=Mus musculus GN=Tcof1 PE=2 SV=1	tr|H3BL37|H3BL37_MOUSE	138556	1	28	LGNVAPTPAKPAR	57.7	431.252	1290.73	1291.75	-4.705
1641		Treacle protein OS=Mus musculus GN=Tcof1 PE=2 SV=1	tr|H3BL37|H3BL37_MOUSE	138556	1	28	LSGDLEAGAPK	68.2	529.278	1056.54	1057.55	-2.876
1642		Treacle protein OS=Mus musculus GN=Tcof1 PE=2 SV=1	tr|H3BL37|H3BL37_MOUSE	138556	1	28	qKAEDDETLQAK	36.2	680.325	2717.27	1359.63	-17.17		q1: Deamidated (+0.98), n-term: Gln->pyro-Glu (-17.03)
1643		Treacle protein OS=Mus musculus GN=Tcof1 PE=2 SV=1	tr|H3BL37|H3BL37_MOUSE	138556	1	28	QKAEDDETLQAK	23.5	688.337	1374.66	1375.67	-3.171
1644		Treacle protein OS=Mus musculus GN=Tcof1 PE=2 SV=1	tr|H3BL37|H3BL37_MOUSE	138556	1	28	qKAEDDETLQAK	24.3	679.825	1357.63	1358.64	-1.173		n-term: Gln->pyro-Glu (-17.03)
1645		Treacle protein OS=Mus musculus GN=Tcof1 PE=2 SV=1	tr|H3BL37|H3BL37_MOUSE	138556	1	28	QKAEDDETLQAK	24.7	688.339	1374.66	1375.67	0.1294
1646		Treacle protein OS=Mus musculus GN=Tcof1 PE=2 SV=1	tr|H3BL37|H3BL37_MOUSE	138556	1	28	QKAEDDETLQAK	39.4	688.337	1374.66	1375.67	-2.502
1647		Treacle protein OS=Mus musculus GN=Tcof1 PE=2 SV=1	tr|H3BL37|H3BL37_MOUSE	138556	1	28	qKAEDDETLQAK	52	679.824	1357.63	1358.64	-2.512		n-term: Gln->pyro-Glu (-17.03)
1648		Treacle protein OS=Mus musculus GN=Tcof1 PE=2 SV=1	tr|H3BL37|H3BL37_MOUSE	138556	1	28	SAEPLANTVLASETEEEGNAqALGPTAK	47.4	1400.19	2798.37	2799.35	7.852		q21: Deamidated (+0.98)
1649		Treacle protein OS=Mus musculus GN=Tcof1 PE=2 SV=1	tr|H3BL37|H3BL37_MOUSE	138556	1	28	SAEPLANTVLASETEEEGNAQALGPTAK	17.5	1399.69	2797.36	2798.37	-0.7583
1650		Treacle protein OS=Mus musculus GN=Tcof1 PE=2 SV=1	tr|H3BL37|H3BL37_MOUSE	138556	1	28	SAEPLANTVLASETEEEGNAQALGPTAK	29.1	1399.69	2797.36	2798.37	-0.9227
1651		Treacle protein OS=Mus musculus GN=Tcof1 PE=2 SV=1	tr|H3BL37|H3BL37_MOUSE	138556	1	28	SAEPLANTVLASETEEEGNAQALGPTAK	75.1	933.463	2797.37	2798.37	1.88
1652		Treacle protein OS=Mus musculus GN=Tcof1 PE=2 SV=1	tr|H3BL37|H3BL37_MOUSE	138556	1	28	SAEPLANTVLASETEEEGNAQALGPTAK	39.9	1399.69	2797.36	2798.37	-1.673
1653		Treacle protein OS=Mus musculus GN=Tcof1 PE=2 SV=1	tr|H3BL37|H3BL37_MOUSE	138556	1	28	SAEPLANTVLASETEEEGNAQALGPTAK	44.3	1399.69	2797.37	2798.37	3.394
1654		Treacle protein OS=Mus musculus GN=Tcof1 PE=2 SV=1	tr|H3BL37|H3BL37_MOUSE	138556	1	28	SAEPLANTVLASETEEEGNAQALGPTAK	57.9	933.462	2797.37	2798.37	1.248
1655		Treacle protein OS=Mus musculus GN=Tcof1 PE=2 SV=1	tr|H3BL37|H3BL37_MOUSE	138556	1	28	SAEPLANTVLASETEEEGNAQALGPTAK	60	933.461	2797.36	2798.37	-0.4996
1656		Treacle protein OS=Mus musculus GN=Tcof1 PE=2 SV=1	tr|H3BL37|H3BL37_MOUSE	138556	1	28	SDVDSSSESESEGAAPSTPR	76.1	997.947	1993.88	1994.84	22.47
1657		Treacle protein OS=Mus musculus GN=Tcof1 PE=2 SV=1	tr|H3BL37|H3BL37_MOUSE	138556	1	28	SIEGSSESSDEDLPSGQAIK	36.4	1018.46	2034.91	2035.93	-4.353
1658		Treacle protein OS=Mus musculus GN=Tcof1 PE=2 SV=1	tr|H3BL37|H3BL37_MOUSE	138556	1	28	SIEGSSESSDEDLPSGQAIK	41	1018.47	2034.92	2035.93	-1.966
1659		Treacle protein OS=Mus musculus GN=Tcof1 PE=2 SV=1	tr|H3BL37|H3BL37_MOUSE	138556	1	28	SIEGSSESSDEDLPSGQAIK	54.6	1018.46	4069.83	2035.93	90.64
1660		Treacle protein OS=Mus musculus GN=Tcof1 PE=2 SV=1	tr|H3BL37|H3BL37_MOUSE	138556	1	28	SQHAADTALPK	31.2	569.793	1137.57	1138.59	-5.096
1661		Treacle protein OS=Mus musculus GN=Tcof1 PE=2 SV=1	tr|H3BL37|H3BL37_MOUSE	138556	1	28	SSEDSSDTSSEDEEDAK	29.1	909.336	1816.66	1817.67	-1.773
1662		Treacle protein OS=Mus musculus GN=Tcof1 PE=2 SV=1	tr|H3BL37|H3BL37_MOUSE	138556	1	28	SSEDSSDTSSEDEEDAK	33.4	909.339	1816.66	1817.67	1.671
1663		Treacle protein OS=Mus musculus GN=Tcof1 PE=2 SV=1	tr|H3BL37|H3BL37_MOUSE	138556	1	28	SSEDSSDTSSEDEEDAK	43	909.34	1816.66	1817.67	2.277
1664		Treacle protein OS=Mus musculus GN=Tcof1 PE=2 SV=1	tr|H3BL37|H3BL37_MOUSE	138556	1	28	SSEESESDSGETPAAATLTTSPAK	60.9	1177.02	2352.03	2353.05	-5.866
1665		Treacle protein OS=Mus musculus GN=Tcof1 PE=2 SV=1	tr|H3BL37|H3BL37_MOUSE	138556	1	28	SSQVRPVSTVTPGSSGK	48.9	558.631	1672.87	1673.88	-2.669
1666		Treacle protein OS=Mus musculus GN=Tcof1 PE=2 SV=1	tr|H3BL37|H3BL37_MOUSE	138556	1	28	SSQVRPVSTVTPGSSGK	58.5	558.631	1672.87	1673.88	-2.024
1667		Treacle protein OS=Mus musculus GN=Tcof1 PE=2 SV=1	tr|H3BL37|H3BL37_MOUSE	138556	1	28	STSSSPAPTQTLPNSITQR	42.5	986.998	1971.98	1972.99	-2.17
1668		Treacle protein OS=Mus musculus GN=Tcof1 PE=2 SV=1	tr|H3BL37|H3BL37_MOUSE	138556	1	28	STSSSPAPTQTLPNSITQR	59.6	986.998	1971.98	1972.99	-2.637
1669		Treacle protein OS=Mus musculus GN=Tcof1 PE=2 SV=1	tr|H3BL37|H3BL37_MOUSE	138556	1	28	TSVTTPAALSR	37.2	552.307	1102.6	1103.61	1.521
1670		Treacle protein OS=Mus musculus GN=Tcof1 PE=2 SV=1	tr|H3BL37|H3BL37_MOUSE	138556	1	28	TVVHLLSGK	19.6	318.527	952.558	953.578	-13.22
1671		Treacle protein OS=Mus musculus GN=Tcof1 PE=2 SV=1	tr|H3BL37|H3BL37_MOUSE	138556	1	28	TVVHLLSGK	44.6	318.526	952.555	953.578	-16.24
1672		Treacle protein OS=Mus musculus GN=Tcof1 PE=2 SV=1	tr|H3BL37|H3BL37_MOUSE	138556	1	28	TVVHLLSGK	41.3	477.291	952.567	953.578	-3.337
1673		Treacle protein OS=Mus musculus GN=Tcof1 PE=2 SV=1	tr|H3BL37|H3BL37_MOUSE	138556	1	28	VRPVATQVK	25.8	499.31	996.606	997.615	-2.368
1674		Treacle protein OS=Mus musculus GN=Tcof1 PE=2 SV=1	tr|H3BL37|H3BL37_MOUSE	138556	1	28	VRPVATQVK	45.9	499.31	996.606	997.615	-1.987
1675		Treacle protein OS=Mus musculus GN=Tcof1 PE=2 SV=1	tr|H3BL37|H3BL37_MOUSE	138556	1	28	VSDPVSSSESSDQEKEEEAATER	27	832.701	2495.08	2496.09	1.712
1676		Treacle protein OS=Mus musculus GN=Tcof1 PE=2 SV=1	tr|H3BL37|H3BL37_MOUSE	138556	1	28	VSDPVSSSESSDQEKEEEAATER	48.5	832.696	2495.07	2496.09	-4.719
1677		Sec1 family domain-containing protein 2 OS=Mus musculus GN=Scfd2 PE=2 SV=1	sp|Q8BTY8|SCFD2_MOUSE	74751	1	18	ALAHVLSEESELSPLLQK	81.1	655.361	1963.06	1964.07	-0.7372
1678		Sec1 family domain-containing protein 2 OS=Mus musculus GN=Scfd2 PE=2 SV=1	sp|Q8BTY8|SCFD2_MOUSE	74751	1	18	ALAHVLSEESELSPLLQK	53.6	982.538	1963.06	1964.07	-0.3879
1679		Sec1 family domain-containing protein 2 OS=Mus musculus GN=Scfd2 PE=2 SV=1	sp|Q8BTY8|SCFD2_MOUSE	74751	1	18	ALWEALLNSK	36.7	572.819	1143.62	1144.64	-3.968
1680		Sec1 family domain-containing protein 2 OS=Mus musculus GN=Scfd2 PE=2 SV=1	sp|Q8BTY8|SCFD2_MOUSE	74751	1	18	AVFVLSSPLK	35.2	530.821	1059.63	1060.64	-5.263
1681		Sec1 family domain-containing protein 2 OS=Mus musculus GN=Scfd2 PE=2 SV=1	sp|Q8BTY8|SCFD2_MOUSE	74751	1	18	cLVSGLSSLcEHLGVR	57.7	893.951	1785.89	1786.89	-0.08375	c1: Carbamidomethyl (+57.02), c10: Carbamidomethyl (+57.02)
1682		Sec1 family domain-containing protein 2 OS=Mus musculus GN=Scfd2 PE=2 SV=1	sp|Q8BTY8|SCFD2_MOUSE	74751	1	18	cLVSGLSSLcEHLGVR	62.5	893.953	1785.89	1786.89	2.77	c1: Carbamidomethyl (+57.02), c10: Carbamidomethyl (+57.02)
1683		Sec1 family domain-containing protein 2 OS=Mus musculus GN=Scfd2 PE=2 SV=1	sp|Q8BTY8|SCFD2_MOUSE	74751	1	18	EEcFAVGPLSR	22.5	632.803	1263.59	1264.6	-0.2972	c3: Carbamidomethyl (+57.02)
1684		Sec1 family domain-containing protein 2 OS=Mus musculus GN=Scfd2 PE=2 SV=1	sp|Q8BTY8|SCFD2_MOUSE	74751	1	18	HLVEAASR	32.6	441.74	881.465	882.479	-8.252
1685		Sec1 family domain-containing protein 2 OS=Mus musculus GN=Scfd2 PE=2 SV=1	sp|Q8BTY8|SCFD2_MOUSE	74751	1	18	ITGcDSAVDLTLPK	93.6	745.382	1488.75	1489.76	0.4593	c4: Carbamidomethyl (+57.02)
1686		Sec1 family domain-containing protein 2 OS=Mus musculus GN=Scfd2 PE=2 SV=1	sp|Q8BTY8|SCFD2_MOUSE	74751	1	18	ITGcDSAVDLTLPK	69.7	745.38	1488.75	1489.76	-3.139	c4: Carbamidomethyl (+57.02)
1687		Sec1 family domain-containing protein 2 OS=Mus musculus GN=Scfd2 PE=2 SV=1	sp|Q8BTY8|SCFD2_MOUSE	74751	1	18	IVDTLQSIIcR	15.2	659.361	1316.71	1317.72	-3.473	c10: Carbamidomethyl (+57.02)
1688		Sec1 family domain-containing protein 2 OS=Mus musculus GN=Scfd2 PE=2 SV=1	sp|Q8BTY8|SCFD2_MOUSE	74751	1	18	IVDTLQSIIcR	46.3	659.362	1316.71	1317.72	-2.349	c10: Carbamidomethyl (+57.02)
1689		Sec1 family domain-containing protein 2 OS=Mus musculus GN=Scfd2 PE=2 SV=1	sp|Q8BTY8|SCFD2_MOUSE	74751	1	18	NHcGLLQLGMATVQTLK	18.2	628.665	1882.97	1883.98	-1.434	c3: Carbamidomethyl (+57.02)
1690		Sec1 family domain-containing protein 2 OS=Mus musculus GN=Scfd2 PE=2 SV=1	sp|Q8BTY8|SCFD2_MOUSE	74751	1	18	NHcGLLQLGMATVQTLK	50.5	628.662	1882.96	1883.98	-6.291	c3: Carbamidomethyl (+57.02)
1691		Sec1 family domain-containing protein 2 OS=Mus musculus GN=Scfd2 PE=2 SV=1	sp|Q8BTY8|SCFD2_MOUSE	74751	1	18	QVVEEIFNPEK	24.9	666.341	1330.67	1331.68	-7.361
1692		Sec1 family domain-containing protein 2 OS=Mus musculus GN=Scfd2 PE=2 SV=1	sp|Q8BTY8|SCFD2_MOUSE	74751	1	18	QVVEEIFNPEK	26.8	666.34	1330.67	1331.68	-8.397
1693		Sec1 family domain-containing protein 2 OS=Mus musculus GN=Scfd2 PE=2 SV=1	sp|Q8BTY8|SCFD2_MOUSE	74751	1	18	qVVEEIFNPEK	47.7	657.833	1313.65	1314.66	0.2027		n-term: Gln->pyro-Glu (-17.03)
1694		Sec1 family domain-containing protein 2 OS=Mus musculus GN=Scfd2 PE=2 SV=1	sp|Q8BTY8|SCFD2_MOUSE	74751	1	18	sAAGILAFAQQGWEQVLAK	59	1015.54	2029.06	2030.07	-1.896		n-term: Acetyl (+42.01)
1695		Sec1 family domain-containing protein 2 OS=Mus musculus GN=Scfd2 PE=2 SV=1	sp|Q8BTY8|SCFD2_MOUSE	74751	1	18	SQIAVNDVFMALR	31	732.388	1462.76	1463.77	1.406
1696		Sec1 family domain-containing protein 2 OS=Mus musculus GN=Scfd2 PE=2 SV=1	sp|Q8BTY8|SCFD2_MOUSE	74751	1	18	SVYVPGNNTHQASYKPLLK	19.6	529.782	2115.1	2116.12	-5.309
1697		Sec1 family domain-containing protein 2 OS=Mus musculus GN=Scfd2 PE=2 SV=1	sp|Q8BTY8|SCFD2_MOUSE	74751	1	18	TLDLTGAVGHHGDNLVEK	17.3	469.742	1874.94	1875.96	-6.18
1698		Sec1 family domain-containing protein 2 OS=Mus musculus GN=Scfd2 PE=2 SV=1	sp|Q8BTY8|SCFD2_MOUSE	74751	1	18	TLDLTGAVGHHGDNLVEK	27.7	938.478	1874.94	1875.96	-4.244
1699		Sec1 family domain-containing protein 2 OS=Mus musculus GN=Scfd2 PE=2 SV=1	sp|Q8BTY8|SCFD2_MOUSE	74751	1	18	TLDLTGAVGHHGDNLVEK	62.2	625.99	1874.95	1875.96	-0.2015
1700		Sec1 family domain-containing protein 2 OS=Mus musculus GN=Scfd2 PE=2 SV=1	sp|Q8BTY8|SCFD2_MOUSE	74751	1	18	VIATDLAnYAPAK	29.9	674.365	1346.72	1347.72	5.759		n8: Deamidated (+0.98)
1701		Sec1 family domain-containing protein 2 OS=Mus musculus GN=Scfd2 PE=2 SV=1	sp|Q8BTY8|SCFD2_MOUSE	74751	1	18	VIATDLANYAPAK	73.3	673.87	1345.72	1346.73	0.1916
1702		Sec1 family domain-containing protein 2 OS=Mus musculus GN=Scfd2 PE=2 SV=1	sp|Q8BTY8|SCFD2_MOUSE	74751	1	18	VIATDLAnYAPAKNR	18.1	809.437	1616.86	1617.86	4.971		n8: Deamidated (+0.98)
1703		Sec1 family domain-containing protein 2 OS=Mus musculus GN=Scfd2 PE=2 SV=1	sp|Q8BTY8|SCFD2_MOUSE	74751	1	18	VTPGQLMSYIQLFK	14.1	542.294	1623.86	1624.88	-6.565
1704		Sec1 family domain-containing protein 2 OS=Mus musculus GN=Scfd2 PE=2 SV=1	sp|Q8BTY8|SCFD2_MOUSE	74751	1	18	VTPGQLMSYIQLFK	54.6	812.946	1623.88	1624.88	5.365
1705		Sec1 family domain-containing protein 2 OS=Mus musculus GN=Scfd2 PE=2 SV=1	sp|Q8BTY8|SCFD2_MOUSE	74751	1	18	WDNFLAFER	34.2	599.288	1196.56	1197.57	-0.369
1706		Tubulin alpha-1C chain OS=Mus musculus GN=Tuba1c PE=1 SV=1	sp|P68373|TBA1C_MOUSE	49909.6	1	3	AVcMLSnTTAIAEAWAR	22.1	933.467	1864.92	1865.89	20.96	c3: Carbamidomethyl (+57.02)	n7: Deamidated (+0.98)
1707		Tubulin alpha-1C chain OS=Mus musculus GN=Tuba1c PE=1 SV=1	sp|P68373|TBA1C_MOUSE	49909.6	1	3	AVcmLSnTTAIAEAWAR	26.6	941.454	1880.89	1881.88	9.763	c3: Carbamidomethyl (+57.02)	m4: Oxidation (+15.99), n7: Deamidated (+0.98)
1708		Tubulin alpha-1C chain OS=Mus musculus GN=Tuba1c PE=1 SV=1	sp|P68373|TBA1C_MOUSE	49909.6	1	3	AVcMLSnTTAIAEAWAR	17.3	933.449	1864.88	1865.89	0.7976	c3: Carbamidomethyl (+57.02)	n7: Deamidated (+0.98)
1709		Tubulin alpha-1C chain OS=Mus musculus GN=Tuba1c PE=1 SV=1	sp|P68373|TBA1C_MOUSE	49909.6	1	3	AVcMLSNTTAIAEAWAR	116	932.961	1863.91	1864.9	5.118	c3: Carbamidomethyl (+57.02)
1710		Tubulin alpha-1C chain OS=Mus musculus GN=Tuba1c PE=1 SV=1	sp|P68373|TBA1C_MOUSE	49909.6	1	3	AVcMLSNTTAIAEAWAR	112	932.957	1863.9	1864.9	1.321	c3: Carbamidomethyl (+57.02)
1711		Tubulin alpha-1C chain OS=Mus musculus GN=Tuba1c PE=1 SV=1	sp|P68373|TBA1C_MOUSE	49909.6	1	3	AVcMLSNTTAIAEAWAR	104	932.959	1863.9	1864.9	3.059	c3: Carbamidomethyl (+57.02)
1712		Tubulin alpha-1C chain OS=Mus musculus GN=Tuba1c PE=1 SV=1	sp|P68373|TBA1C_MOUSE	49909.6	1	3	AVcMLSnTTAIAEAWAR	97.6	933.451	1864.89	1865.89	3.627	c3: Carbamidomethyl (+57.02)	n7: Deamidated (+0.98)
1713		Tubulin alpha-1C chain OS=Mus musculus GN=Tuba1c PE=1 SV=1	sp|P68373|TBA1C_MOUSE	49909.6	1	3	AVcmLSNTTAIAEAWAR	33.9	940.96	1879.91	1880.9	7.618	c3: Carbamidomethyl (+57.02)	m4: Oxidation (+15.99)
1714		Tubulin alpha-1C chain OS=Mus musculus GN=Tuba1c PE=1 SV=1	sp|P68373|TBA1C_MOUSE	49909.6	1	3	AVcMLSNTTAIAEAWAR	90.8	932.959	1863.9	1864.9	3.531	c3: Carbamidomethyl (+57.02)
1715		Tubulin alpha-1C chain OS=Mus musculus GN=Tuba1c PE=1 SV=1	sp|P68373|TBA1C_MOUSE	49909.6	1	3	AVcMLSNTTAIAEAWAR	32.4	932.951	1863.89	1864.9	-5.381	c3: Carbamidomethyl (+57.02)
1716		Tubulin alpha-1C chain OS=Mus musculus GN=Tuba1c PE=1 SV=1	sp|P68373|TBA1C_MOUSE	49909.6	1	3	AVcMLSNTTAIAEAWAR	45.9	622.305	1863.89	1864.9	-1.54	c3: Carbamidomethyl (+57.02)
1717		Tubulin alpha-1C chain OS=Mus musculus GN=Tuba1c PE=1 SV=1	sp|P68373|TBA1C_MOUSE	49909.6	1	3	AVcMLSNTTAIAEAWAR	42.1	932.955	1863.9	1864.9	-1.081	c3: Carbamidomethyl (+57.02)
1718		Tubulin alpha-1C chain OS=Mus musculus GN=Tuba1c PE=1 SV=1	sp|P68373|TBA1C_MOUSE	49909.6	1	3	AVcMLSNTTAIAEAWAR	53.8	622.304	1863.89	1864.9	-2.939	c3: Carbamidomethyl (+57.02)
1719		Tubulin alpha-1C chain OS=Mus musculus GN=Tuba1c PE=1 SV=1	sp|P68373|TBA1C_MOUSE	49909.6	1	3	AVcMLSNTTAIAEAWAR	59.4	932.957	1863.9	1864.9	1.203	c3: Carbamidomethyl (+57.02)
1720		Tubulin alpha-1C chain OS=Mus musculus GN=Tuba1c PE=1 SV=1	sp|P68373|TBA1C_MOUSE	49909.6	1	3	AVcMLSNTTAIAEAWAR	61.8	622.306	1863.9	1864.9	-0.04386	c3: Carbamidomethyl (+57.02)
1721		Tubulin alpha-1C chain OS=Mus musculus GN=Tuba1c PE=1 SV=1	sp|P68373|TBA1C_MOUSE	49909.6	1	3	AVcMLSNTTAIAEAWAR	70.7	622.306	1863.9	1864.9	-1.041	c3: Carbamidomethyl (+57.02)
1722		Tubulin alpha-1C chain OS=Mus musculus GN=Tuba1c PE=1 SV=1	sp|P68373|TBA1C_MOUSE	49909.6	1	3	AVFVDLEPTVIDEVR	19.2	851.455	1700.9	1701.91	-1.611
1723		Tubulin alpha-1C chain OS=Mus musculus GN=Tuba1c PE=1 SV=1	sp|P68373|TBA1C_MOUSE	49909.6	1	3	AVFVDLEPTVIDEVR	21.1	851.457	1700.9	1701.91	1.009
1724		Tubulin alpha-1C chain OS=Mus musculus GN=Tuba1c PE=1 SV=1	sp|P68373|TBA1C_MOUSE	49909.6	1	3	AVFVDLEPTVIDEVR	101	567.97	1700.89	1701.91	-5.428
1725		Tubulin alpha-1C chain OS=Mus musculus GN=Tuba1c PE=1 SV=1	sp|P68373|TBA1C_MOUSE	49909.6	1	3	AVFVDLEPTVIDEVR	85.1	851.461	1700.91	1701.91	4.782
1726		Tubulin alpha-1C chain OS=Mus musculus GN=Tuba1c PE=1 SV=1	sp|P68373|TBA1C_MOUSE	49909.6	1	3	AVFVDLEPTVIDEVR	65.7	851.458	1700.9	1701.91	2.032
1727		Tubulin alpha-1C chain OS=Mus musculus GN=Tuba1c PE=1 SV=1	sp|P68373|TBA1C_MOUSE	49909.6	1	3	AVFVDLEPTVIDEVR	67.4	851.459	1700.9	1701.91	2.76
1728		Tubulin alpha-1C chain OS=Mus musculus GN=Tuba1c PE=1 SV=1	sp|P68373|TBA1C_MOUSE	49909.6	1	3	AVFVDLEPTVIDEVR	73.4	851.459	1700.9	1701.91	2.972
1729		Tubulin alpha-1C chain OS=Mus musculus GN=Tuba1c PE=1 SV=1	sp|P68373|TBA1C_MOUSE	49909.6	1	3	AVFVDLEPTVIDEVR	73.8	567.97	1700.89	1701.91	-5.375
1730		Tubulin alpha-1C chain OS=Mus musculus GN=Tuba1c PE=1 SV=1	sp|P68373|TBA1C_MOUSE	49909.6	1	3	AYHEQLTVAEITNAcFEPANQMVK	58.9	922.111	2763.31	2764.31	4.065	c15: Carbamidomethyl (+57.02)
1731		Tubulin alpha-1C chain OS=Mus musculus GN=Tuba1c PE=1 SV=1	sp|P68373|TBA1C_MOUSE	49909.6	1	3	DVNAAIATIK	20.5	508.291	1014.57	1015.58	-3.685
1732		Tubulin alpha-1C chain OS=Mus musculus GN=Tuba1c PE=1 SV=1	sp|P68373|TBA1C_MOUSE	49909.6	1	3	DVNAAIATIK	41.8	508.292	1014.57	1015.58	-1.617
1733		Tubulin alpha-1C chain OS=Mus musculus GN=Tuba1c PE=1 SV=1	sp|P68373|TBA1C_MOUSE	49909.6	1	3	DVNAAIATIK	41.5	508.291	1014.57	1015.58	-3.941
1734		Tubulin alpha-1C chain OS=Mus musculus GN=Tuba1c PE=1 SV=1	sp|P68373|TBA1C_MOUSE	49909.6	1	3	DVNAAIATIK	45.1	508.292	1014.57	1015.58	-1.341
1735		Tubulin alpha-1C chain OS=Mus musculus GN=Tuba1c PE=1 SV=1	sp|P68373|TBA1C_MOUSE	49909.6	1	3	EDAAnNYAR	30	512.721	1023.43	1024.43	2.306		n5: Deamidated (+0.98)
1736		Tubulin alpha-1C chain OS=Mus musculus GN=Tuba1c PE=1 SV=1	sp|P68373|TBA1C_MOUSE	49909.6	1	3	EDAAnNYAR	29.9	512.72	1023.42	1024.43	-0.8375		n5: Deamidated (+0.98)
1737		Tubulin alpha-1C chain OS=Mus musculus GN=Tuba1c PE=1 SV=1	sp|P68373|TBA1C_MOUSE	49909.6	1	3	EDAANNYAR	43	512.226	1022.44	1023.45	-3.715
1738		Tubulin alpha-1C chain OS=Mus musculus GN=Tuba1c PE=1 SV=1	sp|P68373|TBA1C_MOUSE	49909.6	1	3	EDAANNYAR	45	512.227	1022.44	1023.45	-1.682
1739		Tubulin alpha-1C chain OS=Mus musculus GN=Tuba1c PE=1 SV=1	sp|P68373|TBA1C_MOUSE	49909.6	1	3	EDMAALEK	15.6	453.714	905.413	906.424	-4.04
1740		Tubulin alpha-1C chain OS=Mus musculus GN=Tuba1c PE=1 SV=1	sp|P68373|TBA1C_MOUSE	49909.6	1	3	EIIDLVLDR	38	543.311	1084.61	1085.62	-5.51
1741		Tubulin alpha-1C chain OS=Mus musculus GN=Tuba1c PE=1 SV=1	sp|P68373|TBA1C_MOUSE	49909.6	1	3	EIIDLVLDR	55.5	543.312	1084.61	1085.62	-3.189
1742		Tubulin alpha-1C chain OS=Mus musculus GN=Tuba1c PE=1 SV=1	sp|P68373|TBA1C_MOUSE	49909.6	1	3	EIIDLVLDR	60.4	543.312	1084.61	1085.62	-3.428
1743		Tubulin alpha-1C chain OS=Mus musculus GN=Tuba1c PE=1 SV=1	sp|P68373|TBA1C_MOUSE	49909.6	1	3	FDGALNVDLTEFQTNLVPYPR	30.1	1205.11	2408.2	2409.21	-1.271
1744		Tubulin alpha-1C chain OS=Mus musculus GN=Tuba1c PE=1 SV=1	sp|P68373|TBA1C_MOUSE	49909.6	1	3	FDGALNVDLTEFQTNLVPYPR	45.4	1205.11	2408.2	2409.21	0.1569
1745		Tubulin alpha-1C chain OS=Mus musculus GN=Tuba1c PE=1 SV=1	sp|P68373|TBA1C_MOUSE	49909.6	1	3	FDGALNVDLTEFQTNLVPYPR	48.7	1205.11	2408.21	2409.21	3.536
1746		Tubulin alpha-1C chain OS=Mus musculus GN=Tuba1c PE=1 SV=1	sp|P68373|TBA1C_MOUSE	49909.6	1	3	FDGALNVDLTEFQTNLVPYPR	63	803.742	2408.21	2409.21	1.645
1747		Tubulin alpha-1C chain OS=Mus musculus GN=Tuba1c PE=1 SV=1	sp|P68373|TBA1C_MOUSE	49909.6	1	3	FDLMYAK	31.1	444.217	886.42	887.433	-6.696
1748		Tubulin alpha-1C chain OS=Mus musculus GN=Tuba1c PE=1 SV=1	sp|P68373|TBA1C_MOUSE	49909.6	1	3	IHFPLATYAPVISAEK	31.2	878.987	1755.96	1756.96	2.059
1749		Tubulin alpha-1C chain OS=Mus musculus GN=Tuba1c PE=1 SV=1	sp|P68373|TBA1C_MOUSE	49909.6	1	3	IHFPLATYAPVISAEK	88.9	878.988	1755.96	1756.96	2.537
1750		Tubulin alpha-1C chain OS=Mus musculus GN=Tuba1c PE=1 SV=1	sp|P68373|TBA1C_MOUSE	49909.6	1	3	IHFPLATYAPVISAEK	79.3	878.987	1755.96	1756.96	2.48
1751		Tubulin alpha-1C chain OS=Mus musculus GN=Tuba1c PE=1 SV=1	sp|P68373|TBA1C_MOUSE	49909.6	1	3	IHFPLATYAPVISAEK	35	586.324	1755.95	1756.96	-3.903
1752		Tubulin alpha-1C chain OS=Mus musculus GN=Tuba1c PE=1 SV=1	sp|P68373|TBA1C_MOUSE	49909.6	1	3	IHFPLATYAPVISAEK	36.9	586.327	1755.96	1756.96	1.919
1753		Tubulin alpha-1C chain OS=Mus musculus GN=Tuba1c PE=1 SV=1	sp|P68373|TBA1C_MOUSE	49909.6	1	3	IHFPLATYAPVISAEK	43.9	586.323	1755.95	1756.96	-4.228
1754		Tubulin alpha-1C chain OS=Mus musculus GN=Tuba1c PE=1 SV=1	sp|P68373|TBA1C_MOUSE	49909.6	1	3	IHFPLATYAPVISAEK	46.2	586.323	1755.95	1756.96	-4.706
1755		Tubulin alpha-1C chain OS=Mus musculus GN=Tuba1c PE=1 SV=1	sp|P68373|TBA1C_MOUSE	49909.6	1	3	IHFPLATYAPVISAEK	46.5	586.322	1755.94	1756.96	-7.592
1756		Tubulin alpha-1C chain OS=Mus musculus GN=Tuba1c PE=1 SV=1	sp|P68373|TBA1C_MOUSE	49909.6	1	3	IHFPLATYAPVISAEK	49	586.325	1755.95	1756.96	-2.025
1757		Tubulin alpha-1C chain OS=Mus musculus GN=Tuba1c PE=1 SV=1	sp|P68373|TBA1C_MOUSE	49909.6	1	3	IHFPLATYAPVISAEK	49.2	586.322	1755.95	1756.96	-6.157
1758		Tubulin alpha-1C chain OS=Mus musculus GN=Tuba1c PE=1 SV=1	sp|P68373|TBA1C_MOUSE	49909.6	1	3	IHFPLATYAPVISAEK	50.4	586.324	1755.95	1756.96	-3.015
1759		Tubulin alpha-1C chain OS=Mus musculus GN=Tuba1c PE=1 SV=1	sp|P68373|TBA1C_MOUSE	49909.6	1	3	IHFPLATYAPVISAEK	52.8	586.325	1755.95	1756.96	-1.479
1760		Tubulin alpha-1C chain OS=Mus musculus GN=Tuba1c PE=1 SV=1	sp|P68373|TBA1C_MOUSE	49909.6	1	3	IHFPLATYAPVISAEK	53.3	586.325	1755.95	1756.96	-1.564
1761		Tubulin alpha-1C chain OS=Mus musculus GN=Tuba1c PE=1 SV=1	sp|P68373|TBA1C_MOUSE	49909.6	1	3	IHFPLATYAPVISAEK	60.7	586.326	1755.96	1756.96	0.8265
1762		Tubulin alpha-1C chain OS=Mus musculus GN=Tuba1c PE=1 SV=1	sp|P68373|TBA1C_MOUSE	49909.6	1	3	IHFPLATYAPVISAEK	61.4	878.989	1755.96	1756.96	4.529
1763		Tubulin alpha-1C chain OS=Mus musculus GN=Tuba1c PE=1 SV=1	sp|P68373|TBA1C_MOUSE	49909.6	1	3	IHFPLATYAPVISAEK	69.1	878.985	1755.96	1756.96	-0.354
1764		Tubulin alpha-1C chain OS=Mus musculus GN=Tuba1c PE=1 SV=1	sp|P68373|TBA1C_MOUSE	49909.6	1	3	LDHKFDLMYAK	26.5	460.899	1379.68	1380.7	-11.33
1765		Tubulin alpha-1C chain OS=Mus musculus GN=Tuba1c PE=1 SV=1	sp|P68373|TBA1C_MOUSE	49909.6	1	3	LDHKFDLMYAK	46.6	690.849	1379.68	1380.7	-4.782
1766		Tubulin alpha-1C chain OS=Mus musculus GN=Tuba1c PE=1 SV=1	sp|P68373|TBA1C_MOUSE	49909.6	1	3	LISQIVSSITASLR	77.6	496.625	1486.85	1487.88	-12.82
1767		Tubulin alpha-1C chain OS=Mus musculus GN=Tuba1c PE=1 SV=1	sp|P68373|TBA1C_MOUSE	49909.6	1	3	LISQIVSSITASLR	50.7	744.44	1486.87	1487.88	-4.33
1768		Tubulin alpha-1C chain OS=Mus musculus GN=Tuba1c PE=1 SV=1	sp|P68373|TBA1C_MOUSE	49909.6	1	3	LISQIVSSITASLR	54.7	744.443	1486.87	1487.88	-0.996
1769		Tubulin alpha-1C chain OS=Mus musculus GN=Tuba1c PE=1 SV=1	sp|P68373|TBA1C_MOUSE	49909.6	1	3	LISQIVSSITASLR	54.7	744.443	1486.87	1487.88	0.1197
1770		Tubulin alpha-1C chain OS=Mus musculus GN=Tuba1c PE=1 SV=1	sp|P68373|TBA1C_MOUSE	49909.6	1	3	LISQIVSSITASLR	57.4	744.443	1486.87	1487.88	-0.7541
1771		Tubulin alpha-1C chain OS=Mus musculus GN=Tuba1c PE=1 SV=1	sp|P68373|TBA1C_MOUSE	49909.6	1	3	LISQIVSSITASLR	61.2	744.442	1486.87	1487.88	-2.125
1772		Tubulin alpha-1C chain OS=Mus musculus GN=Tuba1c PE=1 SV=1	sp|P68373|TBA1C_MOUSE	49909.6	1	3	LISQIVSSITASLR	67.3	744.444	1486.87	1487.88	1.504
1773		Tubulin alpha-1C chain OS=Mus musculus GN=Tuba1c PE=1 SV=1	sp|P68373|TBA1C_MOUSE	49909.6	1	3	LISQIVSSITASLR	69.7	744.443	1486.87	1487.88	-0.04163
1774		Tubulin alpha-1C chain OS=Mus musculus GN=Tuba1c PE=1 SV=1	sp|P68373|TBA1C_MOUSE	49909.6	1	3	LISQIVSSITASLR	75.7	496.627	1486.86	1487.88	-8.521
1775		Tubulin alpha-1C chain OS=Mus musculus GN=Tuba1c PE=1 SV=1	sp|P68373|TBA1C_MOUSE	49909.6	1	3	LSVDYGK	32.5	391.206	780.398	781.409	-5.48
1776		Tubulin alpha-1C chain OS=Mus musculus GN=Tuba1c PE=1 SV=1	sp|P68373|TBA1C_MOUSE	49909.6	1	3	LSVDYGKK	41.6	455.255	908.495	909.504	-2.531
1777		Tubulin alpha-1C chain OS=Mus musculus GN=Tuba1c PE=1 SV=1	sp|P68373|TBA1C_MOUSE	49909.6	1	3	LSVDYGKK	46.8	303.835	908.482	909.504	-16.58
1778		Tubulin alpha-1C chain OS=Mus musculus GN=Tuba1c PE=1 SV=1	sp|P68373|TBA1C_MOUSE	49909.6	1	3	LSVDYGKK	47	455.255	908.495	909.504	-2.223
1779		Tubulin alpha-1C chain OS=Mus musculus GN=Tuba1c PE=1 SV=1	sp|P68373|TBA1C_MOUSE	49909.6	1	3	NLDIERPTYTnLNR	19.5	573.957	1718.85	1719.87	-4.811		n11: Deamidated (+0.98)
1780		Tubulin alpha-1C chain OS=Mus musculus GN=Tuba1c PE=1 SV=1	sp|P68373|TBA1C_MOUSE	49909.6	1	3	NLDIERPTYTNLNR	14.1	859.943	1717.87	1718.88	-2.305
1781		Tubulin alpha-1C chain OS=Mus musculus GN=Tuba1c PE=1 SV=1	sp|P68373|TBA1C_MOUSE	49909.6	1	3	NLDIERPTYTNLNR	27.5	573.631	1717.87	1718.88	-2.047
1782		Tubulin alpha-1C chain OS=Mus musculus GN=Tuba1c PE=1 SV=1	sp|P68373|TBA1C_MOUSE	49909.6	1	3	NLDIERPTYTNLNR	28.8	859.943	1717.87	1718.88	-1.781
1783		Tubulin alpha-1C chain OS=Mus musculus GN=Tuba1c PE=1 SV=1	sp|P68373|TBA1C_MOUSE	49909.6	1	3	nLDIERPTYTNLNR	90.3	573.963	1718.87	1719.87	4.905		n1: Deamidated (+0.98)
1784		Tubulin alpha-1C chain OS=Mus musculus GN=Tuba1c PE=1 SV=1	sp|P68373|TBA1C_MOUSE	49909.6	1	3	NLDIERPTYTNLNR	88.3	573.629	1717.86	1718.88	-6.27
1785		Tubulin alpha-1C chain OS=Mus musculus GN=Tuba1c PE=1 SV=1	sp|P68373|TBA1C_MOUSE	49909.6	1	3	NLDIERPTYTNLNR	83.5	573.629	1717.87	1718.88	-5.502
1786		Tubulin alpha-1C chain OS=Mus musculus GN=Tuba1c PE=1 SV=1	sp|P68373|TBA1C_MOUSE	49909.6	1	3	NLDIERPTYTNLNR	85	573.63	1717.87	1718.88	-4.7
1787		Tubulin alpha-1C chain OS=Mus musculus GN=Tuba1c PE=1 SV=1	sp|P68373|TBA1C_MOUSE	49909.6	1	3	nLDIERPTYTNLNR	32.8	573.958	1718.85	1719.87	-4.235		n1: Deamidated (+0.98)
1788		Tubulin alpha-1C chain OS=Mus musculus GN=Tuba1c PE=1 SV=1	sp|P68373|TBA1C_MOUSE	49909.6	1	3	NLDIERPTYTNLNR	39.7	859.946	1717.88	1718.88	1.709
1789		Tubulin alpha-1C chain OS=Mus musculus GN=Tuba1c PE=1 SV=1	sp|P68373|TBA1C_MOUSE	49909.6	1	3	NLDIERPTYTNLNR	46.9	859.946	1717.88	1718.88	1.174
1790		Tubulin alpha-1C chain OS=Mus musculus GN=Tuba1c PE=1 SV=1	sp|P68373|TBA1C_MOUSE	49909.6	1	3	NLDIERPTYTNLNR	69.6	573.63	1717.87	1718.88	-3.984
1791		Tubulin alpha-1C chain OS=Mus musculus GN=Tuba1c PE=1 SV=1	sp|P68373|TBA1C_MOUSE	49909.6	1	3	NLDIERPTYTNLNR	73.1	573.629	1717.87	1718.88	-5.45
1792		Tubulin alpha-1C chain OS=Mus musculus GN=Tuba1c PE=1 SV=1	sp|P68373|TBA1C_MOUSE	49909.6	1	3	QLFHPEQLITGK	19.8	705.891	1409.77	1410.77	0.9485
1793		Tubulin alpha-1C chain OS=Mus musculus GN=Tuba1c PE=1 SV=1	sp|P68373|TBA1C_MOUSE	49909.6	1	3	qLFHPEQLITGK	24.1	465.249	1392.72	1393.75	-11.26		n-term: Gln->pyro-Glu (-17.03)
1794		Tubulin alpha-1C chain OS=Mus musculus GN=Tuba1c PE=1 SV=1	sp|P68373|TBA1C_MOUSE	49909.6	1	3	QLFHPEQLITGK	26.2	470.926	1409.76	1410.77	-6.591
1795		Tubulin alpha-1C chain OS=Mus musculus GN=Tuba1c PE=1 SV=1	sp|P68373|TBA1C_MOUSE	49909.6	1	3	qLFHPEQLITGK	23.1	697.376	1392.74	1393.75	-1.488		n-term: Gln->pyro-Glu (-17.03)
1796		Tubulin alpha-1C chain OS=Mus musculus GN=Tuba1c PE=1 SV=1	sp|P68373|TBA1C_MOUSE	49909.6	1	3	qLFHPEQLITGK	28.6	697.379	1392.74	1393.75	2.243		n-term: Gln->pyro-Glu (-17.03)
1797		Tubulin alpha-1C chain OS=Mus musculus GN=Tuba1c PE=1 SV=1	sp|P68373|TBA1C_MOUSE	49909.6	1	3	qLFHPEQLITGK	45.6	697.377	1392.74	1393.75	-0.4402		n-term: Gln->pyro-Glu (-17.03)
1798		Tubulin alpha-1C chain OS=Mus musculus GN=Tuba1c PE=1 SV=1	sp|P68373|TBA1C_MOUSE	49909.6	1	3	QLFHPEQLITGK	47.6	470.927	1409.76	1410.77	-6.208
1799		Tubulin alpha-1C chain OS=Mus musculus GN=Tuba1c PE=1 SV=1	sp|P68373|TBA1C_MOUSE	49909.6	1	3	QLFHPEQLITGK	54.6	705.892	1409.77	1410.77	1.076
1800		Tubulin alpha-1C chain OS=Mus musculus GN=Tuba1c PE=1 SV=1	sp|P68373|TBA1C_MOUSE	49909.6	1	3	qLFHPEQLITGK	55.7	697.379	1392.74	1393.75	1.741		n-term: Gln->pyro-Glu (-17.03)
1801		Tubulin alpha-1C chain OS=Mus musculus GN=Tuba1c PE=1 SV=1	sp|P68373|TBA1C_MOUSE	49909.6	1	3	QLFHPEQLITGK	69.2	705.893	1409.77	1410.77	3.273
1802		Tubulin alpha-1C chain OS=Mus musculus GN=Tuba1c PE=1 SV=1	sp|P68373|TBA1C_MOUSE	49909.6	1	3	QLFHPEQLITGKEDAANNYAR	27.9	604.556	2414.19	2415.21	-2.109
1803		Tubulin alpha-1C chain OS=Mus musculus GN=Tuba1c PE=1 SV=1	sp|P68373|TBA1C_MOUSE	49909.6	1	3	qLFHPEQLITGKEDAANNYAR	30.5	800.064	2397.17	2398.18	-0.1749		n-term: Gln->pyro-Glu (-17.03)
1804		Tubulin alpha-1C chain OS=Mus musculus GN=Tuba1c PE=1 SV=1	sp|P68373|TBA1C_MOUSE	49909.6	1	3	QLFHPEQLITGKEDAANNYAR	35.5	805.744	2414.21	2415.21	4.775
1805		Tubulin alpha-1C chain OS=Mus musculus GN=Tuba1c PE=1 SV=1	sp|P68373|TBA1C_MOUSE	49909.6	1	3	QLFHPEQLITGKEDAANNYAR	40.8	604.558	2414.2	2415.21	1.501
1806		Tubulin alpha-1C chain OS=Mus musculus GN=Tuba1c PE=1 SV=1	sp|P68373|TBA1C_MOUSE	49909.6	1	3	qLFHPEQLITGKEDAANNYAR	57	800.063	2397.17	2398.18	-2.189		n-term: Gln->pyro-Glu (-17.03)
1807		Tubulin alpha-1C chain OS=Mus musculus GN=Tuba1c PE=1 SV=1	sp|P68373|TBA1C_MOUSE	49909.6	1	3	QLFHPEQLITGKEDAANNYAR	57.8	805.738	2414.19	2415.21	-2.094
1808		Tubulin alpha-1C chain OS=Mus musculus GN=Tuba1c PE=1 SV=1	sp|P68373|TBA1C_MOUSE	49909.6	1	3	RNLDIERPTYTNLNR	46.3	625.668	1873.98	1874.98	3.948
1809		Tubulin alpha-1C chain OS=Mus musculus GN=Tuba1c PE=1 SV=1	sp|P68373|TBA1C_MOUSE	49909.6	1	3	RNLDIERPTYTNLNR	48.6	625.666	1873.98	1874.98	-0.5162
1810		Tubulin alpha-1C chain OS=Mus musculus GN=Tuba1c PE=1 SV=1	sp|P68373|TBA1C_MOUSE	49909.6	1	3	RTIQFVDWcPTGFK	27.5	585.623	1753.85	1754.87	-7.272	c9: Carbamidomethyl (+57.02)
1811		Tubulin alpha-1C chain OS=Mus musculus GN=Tuba1c PE=1 SV=1	sp|P68373|TBA1C_MOUSE	49909.6	1	3	RTIQFVDWcPTGFK	45.9	585.623	1753.85	1754.87	-8.059	c9: Carbamidomethyl (+57.02)
1812		Tubulin alpha-1C chain OS=Mus musculus GN=Tuba1c PE=1 SV=1	sp|P68373|TBA1C_MOUSE	49909.6	1	3	RTIQFVDWcPTGFK	53.8	585.623	1753.85	1754.87	-7.973	c9: Carbamidomethyl (+57.02)
1813		Tubulin alpha-1C chain OS=Mus musculus GN=Tuba1c PE=1 SV=1	sp|P68373|TBA1C_MOUSE	49909.6	1	3	TIGGGDDSFNTFFSETGAGK	144	1004.45	2006.89	2007.89	2.718
1814		Tubulin alpha-1C chain OS=Mus musculus GN=Tuba1c PE=1 SV=1	sp|P68373|TBA1C_MOUSE	49909.6	1	3	TIGGGDDSFNTFFSETGAGK	111	1004.45	2006.89	2007.89	2.748
1815		Tubulin alpha-1C chain OS=Mus musculus GN=Tuba1c PE=1 SV=1	sp|P68373|TBA1C_MOUSE	49909.6	1	3	TIGGGDDSFNTFFSETGAGK	89.6	1004.45	2006.89	2007.89	2.28
1816		Tubulin alpha-1C chain OS=Mus musculus GN=Tuba1c PE=1 SV=1	sp|P68373|TBA1C_MOUSE	49909.6	1	3	TIQFVDWcPTGFK	29	533.589	1597.75	1598.77	-9.033	c8: Carbamidomethyl (+57.02)
1817		Tubulin alpha-1C chain OS=Mus musculus GN=Tuba1c PE=1 SV=1	sp|P68373|TBA1C_MOUSE	49909.6	1	3	TIQFVDWcPTGFK	39.3	799.887	1597.76	1598.77	-0.3476	c8: Carbamidomethyl (+57.02)
1818		Tubulin alpha-1C chain OS=Mus musculus GN=Tuba1c PE=1 SV=1	sp|P68373|TBA1C_MOUSE	49909.6	1	3	TIQFVDWcPTGFK	61.9	799.889	1597.76	1598.77	1.654	c8: Carbamidomethyl (+57.02)
1819		Tubulin alpha-1C chain OS=Mus musculus GN=Tuba1c PE=1 SV=1	sp|P68373|TBA1C_MOUSE	49909.6	1	3	TIQFVDWcPTGFK	74.7	799.888	1597.76	1598.77	0.3154	c8: Carbamidomethyl (+57.02)
1820		Tubulin alpha-1C chain OS=Mus musculus GN=Tuba1c PE=1 SV=1	sp|P68373|TBA1C_MOUSE	49909.6	1	3	VGINYqPPTVVPGGDLAK	12	913.486	1824.96	1825.97	-2.42		q6: Deamidated (+0.98)
1821		Tubulin alpha-1C chain OS=Mus musculus GN=Tuba1c PE=1 SV=1	sp|P68373|TBA1C_MOUSE	49909.6	1	3	VGINYQPPTVVPGGDLAK	18.7	913	1823.99	1824.99	4.185
1822		Tubulin alpha-1C chain OS=Mus musculus GN=Tuba1c PE=1 SV=1	sp|P68373|TBA1C_MOUSE	49909.6	1	3	VGINYQPPTVVPGGDLAK	23	912.998	1823.98	1824.99	1.741
1823		Tubulin alpha-1C chain OS=Mus musculus GN=Tuba1c PE=1 SV=1	sp|P68373|TBA1C_MOUSE	49909.6	1	3	VGINYQPPTVVPGGDLAK	28.1	912.996	1823.98	1824.99	-0.812
1824		Tubulin alpha-1C chain OS=Mus musculus GN=Tuba1c PE=1 SV=1	sp|P68373|TBA1C_MOUSE	49909.6	1	3	YmAccLLYR	29.3	633.277	1264.54	1265.55	-0.1775	c4: Carbamidomethyl (+57.02), c5: Carbamidomethyl (+57.02)	m2: Oxidation (+15.99)
1825		Tubulin alpha-1C chain OS=Mus musculus GN=Tuba1c PE=1 SV=1	sp|P68373|TBA1C_MOUSE	49909.6	1	3	YMAccLLYR	40.6	625.282	1248.55	1249.55	3.898	c4: Carbamidomethyl (+57.02), c5: Carbamidomethyl (+57.02)
1826		Tubulin alpha-1C chain OS=Mus musculus GN=Tuba1c PE=1 SV=1	sp|P68373|TBA1C_MOUSE	49909.6	1	3	YMAccLLYR	57	625.282	1248.55	1249.55	3.273	c4: Carbamidomethyl (+57.02), c5: Carbamidomethyl (+57.02)
1827		Tubulin alpha-1C chain OS=Mus musculus GN=Tuba1c PE=1 SV=1	sp|P68373|TBA1C_MOUSE	49909.6	1	3	YMAccLLYR	59.9	625.28	1248.55	1249.55	0.8246	c4: Carbamidomethyl (+57.02), c5: Carbamidomethyl (+57.02)
1828		Echinoderm microtubule-associated protein-like 4 OS=Mus musculus GN=Eml4 PE=1 SV=1	sp|Q3UMY5|EMAL4_MOUSE,tr|F8WJ93|F8WJ93_MOUSE	110028	1	39	AHDGSVFTLcQMR	31	507.898	1520.67	1521.69	-10.04	c10: Carbamidomethyl (+57.02)
1829		Echinoderm microtubule-associated protein-like 4 OS=Mus musculus GN=Eml4 PE=1 SV=1	sp|Q3UMY5|EMAL4_MOUSE,tr|F8WJ93|F8WJ93_MOUSE	110028	1	39	AHDGSVFTLcQMR	40.2	507.898	1520.67	1521.69	-10.08	c10: Carbamidomethyl (+57.02)
1830		Echinoderm microtubule-associated protein-like 4 OS=Mus musculus GN=Eml4 PE=1 SV=1	sp|Q3UMY5|EMAL4_MOUSE,tr|F8WJ93|F8WJ93_MOUSE	110028	1	39	AHDGSVFTLcQMR	51.3	761.349	1520.68	1521.69	-2.218	c10: Carbamidomethyl (+57.02)
1831		Echinoderm microtubule-associated protein-like 4 OS=Mus musculus GN=Eml4 PE=1 SV=1	sp|Q3UMY5|EMAL4_MOUSE,tr|F8WJ93|F8WJ93_MOUSE	110028	1	39	ASPSPQPSSQPLQINR	120	853.943	1705.87	1706.88	-2.192
1832		Echinoderm microtubule-associated protein-like 4 OS=Mus musculus GN=Eml4 PE=1 SV=1	sp|Q3UMY5|EMAL4_MOUSE,tr|F8WJ93|F8WJ93_MOUSE	110028	1	39	ASPSPQPSSQPLQINR	53.8	569.629	1705.87	1706.88	-5.488
1833		Echinoderm microtubule-associated protein-like 4 OS=Mus musculus GN=Eml4 PE=1 SV=1	sp|Q3UMY5|EMAL4_MOUSE,tr|F8WJ93|F8WJ93_MOUSE	110028	1	39	ASPSPQPSSQPLQINR	68.1	853.945	1705.88	1706.88	0.7019
1834		Echinoderm microtubule-associated protein-like 4 OS=Mus musculus GN=Eml4 PE=1 SV=1	sp|Q3UMY5|EMAL4_MOUSE,tr|F8WJ93|F8WJ93_MOUSE	110028	1	39	cLAVHPDK	28	313.824	938.451	939.472	-14.1	c1: Carbamidomethyl (+57.02)
1835		Echinoderm microtubule-associated protein-like 4 OS=Mus musculus GN=Eml4 PE=1 SV=1	sp|Q3UMY5|EMAL4_MOUSE,tr|F8WJ93|F8WJ93_MOUSE	110028	1	39	cLAVHPDK	42.5	470.237	938.459	939.472	-5.935	c1: Carbamidomethyl (+57.02)
1836		Echinoderm microtubule-associated protein-like 4 OS=Mus musculus GN=Eml4 PE=1 SV=1	sp|Q3UMY5|EMAL4_MOUSE,tr|F8WJ93|F8WJ93_MOUSE	110028	1	39	cTGHSSYITHLDWSPDNK	11.4	530.238	2116.92	2117.93	-2.289	c1: Carbamidomethyl (+57.02)
1837		Echinoderm microtubule-associated protein-like 4 OS=Mus musculus GN=Eml4 PE=1 SV=1	sp|Q3UMY5|EMAL4_MOUSE,tr|F8WJ93|F8WJ93_MOUSE	110028	1	39	cTGHSSYITHLDWSPDNK	17.5	1059.47	2116.92	2117.93	-2.472	c1: Carbamidomethyl (+57.02)
1838		Echinoderm microtubule-associated protein-like 4 OS=Mus musculus GN=Eml4 PE=1 SV=1	sp|Q3UMY5|EMAL4_MOUSE,tr|F8WJ93|F8WJ93_MOUSE	110028	1	39	cTGHSSYITHLDWSPDNK	54.1	706.65	2116.93	2117.93	0.5516	c1: Carbamidomethyl (+57.02)
1839		Echinoderm microtubule-associated protein-like 4 OS=Mus musculus GN=Eml4 PE=1 SV=1	sp|Q3UMY5|EMAL4_MOUSE,tr|F8WJ93|F8WJ93_MOUSE	110028	1	39	DGRPLQPHVR	26.5	392.216	1173.63	1174.64	-8.495
1840		Echinoderm microtubule-associated protein-like 4 OS=Mus musculus GN=Eml4 PE=1 SV=1	sp|Q3UMY5|EMAL4_MOUSE,tr|F8WJ93|F8WJ93_MOUSE	110028	1	39	DGRPLQPHVR	26.2	392.216	1173.63	1174.64	-8.495
1841		Echinoderm microtubule-associated protein-like 4 OS=Mus musculus GN=Eml4 PE=1 SV=1	sp|Q3UMY5|EMAL4_MOUSE,tr|F8WJ93|F8WJ93_MOUSE	110028	1	39	DGRPLQPHVR	30.1	294.414	1173.63	1174.64	-10.09
1842		Echinoderm microtubule-associated protein-like 4 OS=Mus musculus GN=Eml4 PE=1 SV=1	sp|Q3UMY5|EMAL4_MOUSE,tr|F8WJ93|F8WJ93_MOUSE	110028	1	39	DLLLTcAQDR	35.1	602.804	1203.59	1204.6	1.149	c6: Carbamidomethyl (+57.02)
1843		Echinoderm microtubule-associated protein-like 4 OS=Mus musculus GN=Eml4 PE=1 SV=1	sp|Q3UMY5|EMAL4_MOUSE,tr|F8WJ93|F8WJ93_MOUSE	110028	1	39	DLVSIHTDGNEQLSVMR	18.6	638.65	1912.93	1913.94	-1.519
1844		Echinoderm microtubule-associated protein-like 4 OS=Mus musculus GN=Eml4 PE=1 SV=1	sp|Q3UMY5|EMAL4_MOUSE,tr|F8WJ93|F8WJ93_MOUSE	110028	1	39	DMSIIQWK	25.7	510.76	1019.51	1020.52	-5.94
1845		Echinoderm microtubule-associated protein-like 4 OS=Mus musculus GN=Eml4 PE=1 SV=1	sp|Q3UMY5|EMAL4_MOUSE,tr|F8WJ93|F8WJ93_MOUSE	110028	1	39	EAISMScITNGSGISR	34.3	841.895	1681.78	1682.78	-0.2827	c7: Carbamidomethyl (+57.02)
1846		Echinoderm microtubule-associated protein-like 4 OS=Mus musculus GN=Eml4 PE=1 SV=1	sp|Q3UMY5|EMAL4_MOUSE,tr|F8WJ93|F8WJ93_MOUSE	110028	1	39	EAISMScITnGSGISR	45.1	842.39	1682.76	1683.77	2.677	c7: Carbamidomethyl (+57.02)	n10: Deamidated (+0.98)
1847		Echinoderm microtubule-associated protein-like 4 OS=Mus musculus GN=Eml4 PE=1 SV=1	sp|Q3UMY5|EMAL4_MOUSE,tr|F8WJ93|F8WJ93_MOUSE	110028	1	39	EAISMScITnGSGISR	54.9	842.387	1682.76	1683.77	-0.7078	c7: Carbamidomethyl (+57.02)	n10: Deamidated (+0.98)
1848		Echinoderm microtubule-associated protein-like 4 OS=Mus musculus GN=Eml4 PE=1 SV=1	sp|Q3UMY5|EMAL4_MOUSE,tr|F8WJ93|F8WJ93_MOUSE	110028	1	39	EAISMScITnGSGISR	52.3	842.392	1682.77	1683.77	4.982	c7: Carbamidomethyl (+57.02)	n10: Deamidated (+0.98)
1849		Echinoderm microtubule-associated protein-like 4 OS=Mus musculus GN=Eml4 PE=1 SV=1	sp|Q3UMY5|EMAL4_MOUSE,tr|F8WJ93|F8WJ93_MOUSE	110028	1	39	EAISMScITnGSGISR	57.8	842.39	1682.77	1683.77	3.259	c7: Carbamidomethyl (+57.02)	n10: Deamidated (+0.98)
1850		Echinoderm microtubule-associated protein-like 4 OS=Mus musculus GN=Eml4 PE=1 SV=1	sp|Q3UMY5|EMAL4_MOUSE,tr|F8WJ93|F8WJ93_MOUSE	110028	1	39	EDSHSNDQSPQIR	16.4	504.891	1511.65	1512.67	-6.226
1851		Echinoderm microtubule-associated protein-like 4 OS=Mus musculus GN=Eml4 PE=1 SV=1	sp|Q3UMY5|EMAL4_MOUSE,tr|F8WJ93|F8WJ93_MOUSE	110028	1	39	EIEVPDQYGTIR	38.3	710.36	1418.71	1419.71	0.9566
1852		Echinoderm microtubule-associated protein-like 4 OS=Mus musculus GN=Eml4 PE=1 SV=1	sp|Q3UMY5|EMAL4_MOUSE,tr|F8WJ93|F8WJ93_MOUSE	110028	1	39	EIEVPDQYGTIR	63.2	710.36	1418.7	1419.71	0.3931
1853		Echinoderm microtubule-associated protein-like 4 OS=Mus musculus GN=Eml4 PE=1 SV=1	sp|Q3UMY5|EMAL4_MOUSE,tr|F8WJ93|F8WJ93_MOUSE	110028	1	39	EIEVPDQYGTIR	63.7	710.359	1418.7	1419.71	-1.044
1854		Echinoderm microtubule-associated protein-like 4 OS=Mus musculus GN=Eml4 PE=1 SV=1	sp|Q3UMY5|EMAL4_MOUSE,tr|F8WJ93|F8WJ93_MOUSE	110028	1	39	GRPITMFIPSDVDNYDDIR	41.3	742.027	2223.06	2224.07	-1.456
1855		Echinoderm microtubule-associated protein-like 4 OS=Mus musculus GN=Eml4 PE=1 SV=1	sp|Q3UMY5|EMAL4_MOUSE,tr|F8WJ93|F8WJ93_MOUSE	110028	1	39	GVGcLDFSK	36.5	491.733	981.452	982.466	-7.284	c4: Carbamidomethyl (+57.02)
1856		Echinoderm microtubule-associated protein-like 4 OS=Mus musculus GN=Eml4 PE=1 SV=1	sp|Q3UMY5|EMAL4_MOUSE,tr|F8WJ93|F8WJ93_MOUSE	110028	1	39	GVYQINR	27.4	425.229	848.444	849.458	-7.607
1857		Echinoderm microtubule-associated protein-like 4 OS=Mus musculus GN=Eml4 PE=1 SV=1	sp|Q3UMY5|EMAL4_MOUSE,tr|F8WJ93|F8WJ93_MOUSE	110028	1	39	HIMSNSGDYEILYWDIENGcK	41.3	848.714	2543.12	2544.12	4.087	c20: Carbamidomethyl (+57.02)
1858		Echinoderm microtubule-associated protein-like 4 OS=Mus musculus GN=Eml4 PE=1 SV=1	sp|Q3UMY5|EMAL4_MOUSE,tr|F8WJ93|F8WJ93_MOUSE	110028	1	39	HYLGHTDcVR	27.6	419.862	1256.56	1257.58	-6.061	c8: Carbamidomethyl (+57.02)
1859		Echinoderm microtubule-associated protein-like 4 OS=Mus musculus GN=Eml4 PE=1 SV=1	sp|Q3UMY5|EMAL4_MOUSE,tr|F8WJ93|F8WJ93_MOUSE	110028	1	39	HYLGHTDcVR	32.4	629.291	1256.57	1257.58	-4.275	c8: Carbamidomethyl (+57.02)
1860		Echinoderm microtubule-associated protein-like 4 OS=Mus musculus GN=Eml4 PE=1 SV=1	sp|Q3UMY5|EMAL4_MOUSE,tr|F8WJ93|F8WJ93_MOUSE	110028	1	39	HYLGHTDcVR	47.2	419.862	1256.56	1257.58	-5.727	c8: Carbamidomethyl (+57.02)
1861		Echinoderm microtubule-associated protein-like 4 OS=Mus musculus GN=Eml4 PE=1 SV=1	sp|Q3UMY5|EMAL4_MOUSE,tr|F8WJ93|F8WJ93_MOUSE	110028	1	39	HYLGHTDcVR	59.8	629.29	1256.57	1257.58	-4.625	c8: Carbamidomethyl (+57.02)
1862		Echinoderm microtubule-associated protein-like 4 OS=Mus musculus GN=Eml4 PE=1 SV=1	sp|Q3UMY5|EMAL4_MOUSE,tr|F8WJ93|F8WJ93_MOUSE	110028	1	39	IATGQIAGVDK	65.4	536.803	1071.59	1072.6	-0.3002
1863		Echinoderm microtubule-associated protein-like 4 OS=Mus musculus GN=Eml4 PE=1 SV=1	sp|Q3UMY5|EMAL4_MOUSE,tr|F8WJ93|F8WJ93_MOUSE	110028	1	39	IATGQIAGVDK	67.5	536.802	1071.59	1072.6	-2.985
1864		Echinoderm microtubule-associated protein-like 4 OS=Mus musculus GN=Eml4 PE=1 SV=1	sp|Q3UMY5|EMAL4_MOUSE,tr|F8WJ93|F8WJ93_MOUSE	110028	1	39	IILWDHDLNLER	46.1	512.938	1535.79	1536.82	-10.79
1865		Echinoderm microtubule-associated protein-like 4 OS=Mus musculus GN=Eml4 PE=1 SV=1	sp|Q3UMY5|EMAL4_MOUSE,tr|F8WJ93|F8WJ93_MOUSE	110028	1	39	IILWDHDLNLER	71.5	512.94	1535.8	1536.82	-7.163
1866		Echinoderm microtubule-associated protein-like 4 OS=Mus musculus GN=Eml4 PE=1 SV=1	sp|Q3UMY5|EMAL4_MOUSE,tr|F8WJ93|F8WJ93_MOUSE	110028	1	39	KEDSHSNDQSPQIR	13.3	547.591	1639.75	1640.76	-2.272
1867		Echinoderm microtubule-associated protein-like 4 OS=Mus musculus GN=Eml4 PE=1 SV=1	sp|Q3UMY5|EMAL4_MOUSE,tr|F8WJ93|F8WJ93_MOUSE	110028	1	39	KEDSHSNDQSPQIR	17.4	547.59	1639.75	1640.76	-5.124
1868		Echinoderm microtubule-associated protein-like 4 OS=Mus musculus GN=Eml4 PE=1 SV=1	sp|Q3UMY5|EMAL4_MOUSE,tr|F8WJ93|F8WJ93_MOUSE	110028	1	39	KEDSHSNDQSPQIR	21.7	410.942	1639.74	1640.76	-11.02
1869		Echinoderm microtubule-associated protein-like 4 OS=Mus musculus GN=Eml4 PE=1 SV=1	sp|Q3UMY5|EMAL4_MOUSE,tr|F8WJ93|F8WJ93_MOUSE	110028	1	39	KEDSHSNDQSPQIR	19.4	547.588	1639.74	1640.76	-7.812
1870		Echinoderm microtubule-associated protein-like 4 OS=Mus musculus GN=Eml4 PE=1 SV=1	sp|Q3UMY5|EMAL4_MOUSE,tr|F8WJ93|F8WJ93_MOUSE	110028	1	39	KIILWDHDLNLER	58.2	555.64	1663.9	1664.91	-3.464
1871		Echinoderm microtubule-associated protein-like 4 OS=Mus musculus GN=Eml4 PE=1 SV=1	sp|Q3UMY5|EMAL4_MOUSE,tr|F8WJ93|F8WJ93_MOUSE	110028	1	39	LAISEDHVASVK	38.6	423.563	1267.67	1268.68	-7.061
1872		Echinoderm microtubule-associated protein-like 4 OS=Mus musculus GN=Eml4 PE=1 SV=1	sp|Q3UMY5|EMAL4_MOUSE,tr|F8WJ93|F8WJ93_MOUSE	110028	1	39	LAISEDHVASVK	77.9	634.845	1267.68	1268.68	-0.9947
1873		Echinoderm microtubule-associated protein-like 4 OS=Mus musculus GN=Eml4 PE=1 SV=1	sp|Q3UMY5|EMAL4_MOUSE,tr|F8WJ93|F8WJ93_MOUSE	110028	1	39	LAISEDHVASVK	74.2	634.845	1267.68	1268.68	-1.137
1874		Echinoderm microtubule-associated protein-like 4 OS=Mus musculus GN=Eml4 PE=1 SV=1	sp|Q3UMY5|EMAL4_MOUSE,tr|F8WJ93|F8WJ93_MOUSE	110028	1	39	LEWVYGYR	26.7	543.274	1084.53	1085.54	-1.273
1875		Echinoderm microtubule-associated protein-like 4 OS=Mus musculus GN=Eml4 PE=1 SV=1	sp|Q3UMY5|EMAL4_MOUSE,tr|F8WJ93|F8WJ93_MOUSE	110028	1	39	LKLEWVYGYR	25.6	442.905	1325.69	1326.72	-15.69
1876		Echinoderm microtubule-associated protein-like 4 OS=Mus musculus GN=Eml4 PE=1 SV=1	sp|Q3UMY5|EMAL4_MOUSE,tr|F8WJ93|F8WJ93_MOUSE	110028	1	39	LKLEWVYGYR	26.6	442.907	1325.7	1326.72	-11.01
1877		Echinoderm microtubule-associated protein-like 4 OS=Mus musculus GN=Eml4 PE=1 SV=1	sp|Q3UMY5|EMAL4_MOUSE,tr|F8WJ93|F8WJ93_MOUSE	110028	1	39	LKLEWVYGYR	25.7	663.863	1325.71	1326.72	-0.9813
1878		Echinoderm microtubule-associated protein-like 4 OS=Mus musculus GN=Eml4 PE=1 SV=1	sp|Q3UMY5|EMAL4_MOUSE,tr|F8WJ93|F8WJ93_MOUSE	110028	1	39	LPVPQNEVITDASVTK	120	855.968	1709.92	1710.93	1.098
1879		Echinoderm microtubule-associated protein-like 4 OS=Mus musculus GN=Eml4 PE=1 SV=1	sp|Q3UMY5|EMAL4_MOUSE,tr|F8WJ93|F8WJ93_MOUSE	110028	1	39	LVDEPGHcADFHPSGTVVAIGTHSGR	25.7	544.064	2715.28	2716.29	0.6245	c8: Carbamidomethyl (+57.02)
1880		Echinoderm microtubule-associated protein-like 4 OS=Mus musculus GN=Eml4 PE=1 SV=1	sp|Q3UMY5|EMAL4_MOUSE,tr|F8WJ93|F8WJ93_MOUSE	110028	1	39	LVDEPGHcADFHPSGTVVAIGTHSGR	77.2	679.83	2715.29	2716.29	3.222	c8: Carbamidomethyl (+57.02)
1881		Echinoderm microtubule-associated protein-like 4 OS=Mus musculus GN=Eml4 PE=1 SV=1	sp|Q3UMY5|EMAL4_MOUSE,tr|F8WJ93|F8WJ93_MOUSE	110028	1	39	LVDEPGHcADFHPSGTVVAIGTHSGR	39.8	544.064	2715.28	2716.29	0.6613	c8: Carbamidomethyl (+57.02)
1882		Echinoderm microtubule-associated protein-like 4 OS=Mus musculus GN=Eml4 PE=1 SV=1	sp|Q3UMY5|EMAL4_MOUSE,tr|F8WJ93|F8WJ93_MOUSE	110028	1	39	LVDEPGHcADFHPSGTVVAIGTHSGR	59.4	906.1	2715.28	2716.29	-2.003	c8: Carbamidomethyl (+57.02)
1883		Echinoderm microtubule-associated protein-like 4 OS=Mus musculus GN=Eml4 PE=1 SV=1	sp|Q3UMY5|EMAL4_MOUSE,tr|F8WJ93|F8WJ93_MOUSE	110028	1	39	LVDEPGHcADFHPSGTVVAIGTHSGR	60.9	679.83	2715.29	2716.29	2.339	c8: Carbamidomethyl (+57.02)
1884		Echinoderm microtubule-associated protein-like 4 OS=Mus musculus GN=Eml4 PE=1 SV=1	sp|Q3UMY5|EMAL4_MOUSE,tr|F8WJ93|F8WJ93_MOUSE	110028	1	39	mDGFAGSLDDSISAASTSDVQDR	17.7	1194.02	2386.02	2387.03	-0.4812		n-term: Acetyl (+42.01)
1885		Echinoderm microtubule-associated protein-like 4 OS=Mus musculus GN=Eml4 PE=1 SV=1	sp|Q3UMY5|EMAL4_MOUSE,tr|F8WJ93|F8WJ93_MOUSE	110028	1	39	mDGFAGSLDDSISAASTSDVqDR	22.5	1194.51	2387.02	2388.01	3.248		n-term: Acetyl (+42.01), q21: Deamidated (+0.98)
1886		Echinoderm microtubule-associated protein-like 4 OS=Mus musculus GN=Eml4 PE=1 SV=1	sp|Q3UMY5|EMAL4_MOUSE,tr|F8WJ93|F8WJ93_MOUSE	110028	1	39	mDGFAGSLDDSISAASTSDVQDR	29.1	1194.02	2386.02	2387.03	-0.9504		n-term: Acetyl (+42.01)
1887		Echinoderm microtubule-associated protein-like 4 OS=Mus musculus GN=Eml4 PE=1 SV=1	sp|Q3UMY5|EMAL4_MOUSE,tr|F8WJ93|F8WJ93_MOUSE	110028	1	39	mDGFAGSLDDSISAASTSDVQDR	29.8	1194.02	2386.02	2387.03	-0.565		n-term: Acetyl (+42.01)
1888		Echinoderm microtubule-associated protein-like 4 OS=Mus musculus GN=Eml4 PE=1 SV=1	sp|Q3UMY5|EMAL4_MOUSE,tr|F8WJ93|F8WJ93_MOUSE	110028	1	39	mDGFAGSLDDSISAASTSDVQDR	73.6	1194.02	2386.03	2387.03	0.851		n-term: Acetyl (+42.01)
1889		Echinoderm microtubule-associated protein-like 4 OS=Mus musculus GN=Eml4 PE=1 SV=1	sp|Q3UMY5|EMAL4_MOUSE,tr|F8WJ93|F8WJ93_MOUSE	110028	1	39	mDGFAGSLDDSISAASTSDVQDR	60.8	1194.02	2386.02	2387.03	-3.037		n-term: Acetyl (+42.01)
1890		Echinoderm microtubule-associated protein-like 4 OS=Mus musculus GN=Eml4 PE=1 SV=1	sp|Q3UMY5|EMAL4_MOUSE,tr|F8WJ93|F8WJ93_MOUSE	110028	1	39	NSQEGEYIK	35.8	534.253	1066.49	1067.5	-1.351
1891		Echinoderm microtubule-associated protein-like 4 OS=Mus musculus GN=Eml4 PE=1 SV=1	sp|Q3UMY5|EMAL4_MOUSE,tr|F8WJ93|F8WJ93_MOUSE	110028	1	39	QNHTSSVSIAR	17.5	600.308	1198.6	1199.61	-2.986
1892		Echinoderm microtubule-associated protein-like 4 OS=Mus musculus GN=Eml4 PE=1 SV=1	sp|Q3UMY5|EMAL4_MOUSE,tr|F8WJ93|F8WJ93_MOUSE	110028	1	39	QNHTSSVSIAR	32.2	400.54	1198.6	1199.61	-6.776
1893		Echinoderm microtubule-associated protein-like 4 OS=Mus musculus GN=Eml4 PE=1 SV=1	sp|Q3UMY5|EMAL4_MOUSE,tr|F8WJ93|F8WJ93_MOUSE	110028	1	39	qNHTSSVSIAR	42	591.796	1181.58	1182.59	-1.449		n-term: Gln->pyro-Glu (-17.03)
1894		Echinoderm microtubule-associated protein-like 4 OS=Mus musculus GN=Eml4 PE=1 SV=1	sp|Q3UMY5|EMAL4_MOUSE,tr|F8WJ93|F8WJ93_MOUSE	110028	1	39	QVcMWNSVEHR	42	482.549	1444.63	1445.64	-6.012	c3: Carbamidomethyl (+57.02)
1895		Echinoderm microtubule-associated protein-like 4 OS=Mus musculus GN=Eml4 PE=1 SV=1	sp|Q3UMY5|EMAL4_MOUSE,tr|F8WJ93|F8WJ93_MOUSE	110028	1	39	RLAISEDHVASVK	16.3	712.894	1423.77	1424.79	-3.033
1896		Echinoderm microtubule-associated protein-like 4 OS=Mus musculus GN=Eml4 PE=1 SV=1	sp|Q3UMY5|EMAL4_MOUSE,tr|F8WJ93|F8WJ93_MOUSE	110028	1	39	RLAISEDHVASVK	18.2	712.891	1423.77	1424.79	-7.02
1897		Echinoderm microtubule-associated protein-like 4 OS=Mus musculus GN=Eml4 PE=1 SV=1	sp|Q3UMY5|EMAL4_MOUSE,tr|F8WJ93|F8WJ93_MOUSE	110028	1	39	RLAISEDHVASVK	33.7	475.599	1423.78	1424.79	-1.781
1898		Echinoderm microtubule-associated protein-like 4 OS=Mus musculus GN=Eml4 PE=1 SV=1	sp|Q3UMY5|EMAL4_MOUSE,tr|F8WJ93|F8WJ93_MOUSE	110028	1	39	RVIAVADDFcK	45.3	647.335	1292.65	1293.66	-0.105	c10: Carbamidomethyl (+57.02)
1899		Echinoderm microtubule-associated protein-like 4 OS=Mus musculus GN=Eml4 PE=1 SV=1	sp|Q3UMY5|EMAL4_MOUSE,tr|F8WJ93|F8WJ93_MOUSE	110028	1	39	SHNSWENSDDSR	23.1	717.286	1432.56	1433.57	-1.745
1900		Echinoderm microtubule-associated protein-like 4 OS=Mus musculus GN=Eml4 PE=1 SV=1	sp|Q3UMY5|EMAL4_MOUSE,tr|F8WJ93|F8WJ93_MOUSE	110028	1	39	SHNSWENSDDSR	32.2	478.524	1432.55	1433.57	-6.06
1901		Echinoderm microtubule-associated protein-like 4 OS=Mus musculus GN=Eml4 PE=1 SV=1	sp|Q3UMY5|EMAL4_MOUSE,tr|F8WJ93|F8WJ93_MOUSE	110028	1	39	SHNSWENSDDSR	50.2	717.286	1432.56	1433.57	-1.396
1902		Echinoderm microtubule-associated protein-like 4 OS=Mus musculus GN=Eml4 PE=1 SV=1	sp|Q3UMY5|EMAL4_MOUSE,tr|F8WJ93|F8WJ93_MOUSE	110028	1	39	TTNEVVLAVEFHPTDANTIITcGK	19.6	1315.66	2629.3	2630.31	-1.101	c22: Carbamidomethyl (+57.02)
1903		Echinoderm microtubule-associated protein-like 4 OS=Mus musculus GN=Eml4 PE=1 SV=1	sp|Q3UMY5|EMAL4_MOUSE,tr|F8WJ93|F8WJ93_MOUSE	110028	1	39	VHLFQYPcSK	42.8	639.82	1277.63	1278.63	2.35	c8: Carbamidomethyl (+57.02)
1904		Echinoderm microtubule-associated protein-like 4 OS=Mus musculus GN=Eml4 PE=1 SV=1	sp|Q3UMY5|EMAL4_MOUSE,tr|F8WJ93|F8WJ93_MOUSE	110028	1	39	VHLFQYPcSK	51.4	639.818	1277.62	1278.63	-0.5285	c8: Carbamidomethyl (+57.02)
1905		Echinoderm microtubule-associated protein-like 4 OS=Mus musculus GN=Eml4 PE=1 SV=1	sp|Q3UMY5|EMAL4_MOUSE,tr|F8WJ93|F8WJ93_MOUSE	110028	1	39	VHLFQYPcSK	47.2	639.817	1277.62	1278.63	-2.828	c8: Carbamidomethyl (+57.02)
1906		Echinoderm microtubule-associated protein-like 4 OS=Mus musculus GN=Eml4 PE=1 SV=1	sp|Q3UMY5|EMAL4_MOUSE,tr|F8WJ93|F8WJ93_MOUSE	110028	1	39	VIAVADDFcK	61.4	569.286	1136.56	1137.56	2.5	c9: Carbamidomethyl (+57.02)
1907		Echinoderm microtubule-associated protein-like 4 OS=Mus musculus GN=Eml4 PE=1 SV=1	sp|Q3UMY5|EMAL4_MOUSE,tr|F8WJ93|F8WJ93_MOUSE	110028	1	39	VIAVADDFcK	70.5	569.284	1136.55	1137.56	-0.3655	c9: Carbamidomethyl (+57.02)
1908		Echinoderm microtubule-associated protein-like 4 OS=Mus musculus GN=Eml4 PE=1 SV=1	sp|Q3UMY5|EMAL4_MOUSE,tr|F8WJ93|F8WJ93_MOUSE	110028	1	39	VQQQEDEITVLK	55.2	715.38	1428.75	1429.75	-0.09928
1909		Echinoderm microtubule-associated protein-like 4 OS=Mus musculus GN=Eml4 PE=1 SV=1	sp|Q3UMY5|EMAL4_MOUSE,tr|F8WJ93|F8WJ93_MOUSE	110028	1	39	VWDSVSLTTLHVIGLGTFER	87.7	744.066	2229.18	2230.19	-1.577
1910		Echinoderm microtubule-associated protein-like 4 OS=Mus musculus GN=Eml4 PE=1 SV=1	sp|Q3UMY5|EMAL4_MOUSE,tr|F8WJ93|F8WJ93_MOUSE	110028	1	39	WFVLDAETR	38.1	568.79	1135.57	1136.57	-0.6
1911		Echinoderm microtubule-associated protein-like 4 OS=Mus musculus GN=Eml4 PE=1 SV=1	sp|Q3UMY5|EMAL4_MOUSE,tr|F8WJ93|F8WJ93_MOUSE	110028	1	39	YSAHSSHVTNVSFTHNDSHLISTGGK	11.7	928.444	2782.31	2783.31	1.718
1912		Echinoderm microtubule-associated protein-like 4 OS=Mus musculus GN=Eml4 PE=1 SV=1	sp|Q3UMY5|EMAL4_MOUSE,tr|F8WJ93|F8WJ93_MOUSE	110028	1	39	YSAHSSHVTNVSFTHNDSHLISTGGK	137	696.585	2782.31	2783.31	1.317
1913		Echinoderm microtubule-associated protein-like 4 OS=Mus musculus GN=Eml4 PE=1 SV=1	sp|Q3UMY5|EMAL4_MOUSE,tr|F8WJ93|F8WJ93_MOUSE	110028	1	39	YSAHSSHVTnVSFTHNDSHLISTGGK	34.5	557.671	2783.32	2784.3	9.566		n10: Deamidated (+0.98)
1914		Echinoderm microtubule-associated protein-like 4 OS=Mus musculus GN=Eml4 PE=1 SV=1	sp|Q3UMY5|EMAL4_MOUSE,tr|F8WJ93|F8WJ93_MOUSE	110028	1	39	YSAHSSHVTNVSFTHNDSHLISTGGK	24.9	928.44	2782.3	2783.31	-3.186
1915		Echinoderm microtubule-associated protein-like 4 OS=Mus musculus GN=Eml4 PE=1 SV=1	sp|Q3UMY5|EMAL4_MOUSE,tr|F8WJ93|F8WJ93_MOUSE	110028	1	39	YSAHSSHVTNVSFTHNDSHLISTGGK	25.1	557.468	2782.3	2783.31	-1.635
1916		Echinoderm microtubule-associated protein-like 4 OS=Mus musculus GN=Eml4 PE=1 SV=1	sp|Q3UMY5|EMAL4_MOUSE,tr|F8WJ93|F8WJ93_MOUSE	110028	1	39	YSAHSSHVTNVSFTHNDSHLISTGGK	26.9	928.442	2782.3	2783.31	-0.5562
1917		Echinoderm microtubule-associated protein-like 4 OS=Mus musculus GN=Eml4 PE=1 SV=1	sp|Q3UMY5|EMAL4_MOUSE,tr|F8WJ93|F8WJ93_MOUSE	110028	1	39	YSAHSSHVTNVSFTHNDSHLISTGGK	35.8	557.469	2782.31	2783.31	0.3054
1918		Echinoderm microtubule-associated protein-like 4 OS=Mus musculus GN=Eml4 PE=1 SV=1	sp|Q3UMY5|EMAL4_MOUSE,tr|F8WJ93|F8WJ93_MOUSE	110028	1	39	YSAHSSHVTNVSFTHNDSHLISTGGK	65.2	696.583	2782.3	2783.31	-0.8673
1919		Vesicle transport protein SEC20 OS=Mus musculus GN=Bnip1 PE=2 SV=1	sp|Q6QD59|SEC20_MOUSE	26176.3	1	2	IQELEQSAR	38	537.282	1072.55	1073.56	-2.051
1920		Vesicle transport protein SEC20 OS=Mus musculus GN=Bnip1 PE=2 SV=1	sp|Q6QD59|SEC20_MOUSE	26176.3	1	2	qLLLQEVENHKK	29.3	487.935	1460.78	1461.81	-10.16		n-term: Gln->pyro-Glu (-17.03)
1921		Protein DEK OS=Mus musculus GN=Dek PE=1 SV=1	sp|Q7TNV0|DEK_MOUSE	43160	1	8	EPFTVTQGK	26.7	503.763	1005.51	1006.52	-2.406
1922		Protein DEK OS=Mus musculus GN=Dek PE=1 SV=1	sp|Q7TNV0|DEK_MOUSE	43160	1	8	EVYENYPAYDLTER	41	881.4	1760.79	1761.8	-1.92
1923		Protein DEK OS=Mus musculus GN=Dek PE=1 SV=1	sp|Q7TNV0|DEK_MOUSE	43160	1	8	EVYENYPAYDLTER	66.9	881.402	1760.79	1761.8	0.487
1924		Protein DEK OS=Mus musculus GN=Dek PE=1 SV=1	sp|Q7TNV0|DEK_MOUSE	43160	1	8	KNVGQFSGFPFEK	20.7	495.586	1483.74	1484.75	-6.505
1925		Protein DEK OS=Mus musculus GN=Dek PE=1 SV=1	sp|Q7TNV0|DEK_MOUSE	43160	1	8	LLADANLEEVTMK	75.3	723.88	1445.75	1446.75	0.9663
1926		Protein DEK OS=Mus musculus GN=Dek PE=1 SV=1	sp|Q7TNV0|DEK_MOUSE	43160	1	8	LLYNRPGTVSSLK	17	724.415	1446.82	1447.83	-2.17
1927		Protein DEK OS=Mus musculus GN=Dek PE=1 SV=1	sp|Q7TNV0|DEK_MOUSE	43160	1	8	LLYNRPGTVSSLK	34.2	724.416	1446.82	1447.83	-1.065
1928		Protein DEK OS=Mus musculus GN=Dek PE=1 SV=1	sp|Q7TNV0|DEK_MOUSE	43160	1	8	sAAAAPAAEGEDAPVPPSSEK	14.9	997.464	1992.91	1993.94	-7.046		n-term: Acetyl (+42.01)
1929		Protein DEK OS=Mus musculus GN=Dek PE=1 SV=1	sp|Q7TNV0|DEK_MOUSE	43160	1	8	sAAAAPAAEGEDAPVPPSSEK	14	997.468	1992.92	1993.94	-2.933		n-term: Acetyl (+42.01)
1930		Protein DEK OS=Mus musculus GN=Dek PE=1 SV=1	sp|Q7TNV0|DEK_MOUSE	43160	1	8	sAAAAPAAEGEDAPVPPSSEK	26.5	997.468	1992.92	1993.94	-3.003		n-term: Acetyl (+42.01)
1931		Protein DEK OS=Mus musculus GN=Dek PE=1 SV=1	sp|Q7TNV0|DEK_MOUSE	43160	1	8	sAAAAPAAEGEDAPVPPSSEK	30.4	997.47	1992.92	1993.94	-1.549		n-term: Acetyl (+42.01)
1932		Protein DEK OS=Mus musculus GN=Dek PE=1 SV=1	sp|Q7TNV0|DEK_MOUSE	43160	1	8	sAAAAPAAEGEDAPVPPSSEK	28.8	997.469	1992.92	1993.94	-1.98		n-term: Acetyl (+42.01)
1933		Protein DEK OS=Mus musculus GN=Dek PE=1 SV=1	sp|Q7TNV0|DEK_MOUSE	43160	1	8	sAAAAPAAEGEDAPVPPSSEK	57.1	997.475	1992.94	1993.94	4.299		n-term: Acetyl (+42.01)
1934		Protein DEK OS=Mus musculus GN=Dek PE=1 SV=1	sp|Q7TNV0|DEK_MOUSE	43160	1	8	sAAAAPAAEGEDAPVPPSSEK	68	997.468	1992.92	1993.94	-2.993		n-term: Acetyl (+42.01)
1935		Protein DEK OS=Mus musculus GN=Dek PE=1 SV=1	sp|Q7TNV0|DEK_MOUSE	43160	1	8	SGVNSELVK	25.3	466.752	931.49	932.505	-7.552
1936		Protein DEK OS=Mus musculus GN=Dek PE=1 SV=1	sp|Q7TNV0|DEK_MOUSE	43160	1	8	SIcEVLDLER	22.6	617.309	1232.6	1233.61	-3.158	c3: Carbamidomethyl (+57.02)
1937		DNA (cytosine-5)-methyltransferase 3A OS=Mus musculus GN=Dnmt3a PE=1 SV=2	sp|O88508|DNM3A_MOUSE	101672	1	2	GGAPAEGEGTETPPEASR	27.5	856.891	1711.77	1712.77	1.388
1938		DNA (cytosine-5)-methyltransferase 3A OS=Mus musculus GN=Dnmt3a PE=1 SV=2	sp|O88508|DNM3A_MOUSE	101672	1	2	GGAPAEGEGTETPPEASR	52.5	856.888	1711.76	1712.77	-2.383
1939		DNA (cytosine-5)-methyltransferase 3A OS=Mus musculus GN=Dnmt3a PE=1 SV=2	sp|O88508|DNM3A_MOUSE	101672	1	2	GGAPAEGEGTETPPEASR	55.2	856.885	1711.76	1712.77	-5.127
1940		DNA (cytosine-5)-methyltransferase 3A OS=Mus musculus GN=Dnmt3a PE=1 SV=2	sp|O88508|DNM3A_MOUSE	101672	1	2	VFGFPVHYTDVSNMSR	24	619.294	1854.86	1855.88	-5.904
1941		DNA (cytosine-5)-methyltransferase 3A OS=Mus musculus GN=Dnmt3a PE=1 SV=2	sp|O88508|DNM3A_MOUSE	101672	1	2	VFGFPVHYTDVSNMSR	50.4	619.294	1854.86	1855.88	-6.551
1942		GSARP1 OS=Mus musculus GN=Poteg PE=2 SV=1	tr|A5H0M4|A5H0M4_MOUSE	53404.8	1	2	QIDAGnDSLAR	22.8	580.778	1159.54	1160.55	-5.651		n6: Deamidated (+0.98)
1943		GSARP1 OS=Mus musculus GN=Poteg PE=2 SV=1	tr|A5H0M4|A5H0M4_MOUSE	53404.8	1	2	qmKGRInILLK	24.3	657.875	1313.73	1314.75	-2.404		q1: Deamidated (+0.98), n-term: Gln->pyro-Glu (-17.03), m2: Oxidation (+15.99), n7: Deamidated (+0.98)
1944		Q60864|STIP1_MOUSE-DECOY	Q60864|STIP1_MOUSE-DECOY	0	0.742	1	qYLnPLnFPnMFKR	16.4	595.959	1784.85	1785.85	5.71		q1: Deamidated (+0.98), n4: Deamidated (+0.98), n7: Deamidated (+0.98), n10: Deamidated (+0.98)
1945		Q8VD04|GRAP1_MOUSE-DECOY	Q8VD04|GRAP1_MOUSE-DECOY	0	0.991	1	KLDKLVASGK	31.7	529.832	1057.65	1058.66	0.6027
1946		Zinc fingers and homeoboxes protein 3 OS=Mus musculus GN=Zhx3 PE=2 SV=2	sp|Q8C0Q2|ZHX3_MOUSE	104342	1	2	AVADISSEDQGPR	57.2	672.821	1343.63	1344.64	-2.604
1947		Zinc fingers and homeoboxes protein 3 OS=Mus musculus GN=Zhx3 PE=2 SV=2	sp|Q8C0Q2|ZHX3_MOUSE	104342	1	2	MLcEEDLQTLcDK	43	827.856	1653.7	1654.71	-4.744	c3: Carbamidomethyl (+57.02), c11: Carbamidomethyl (+57.02)
1948		Q80TZ9|RERE_MOUSE-DECOY	Q80TZ9|RERE_MOUSE-DECOY	0	0.822	1	LqPGALALR	24.2	470.287	938.559	939.562	4.047		q2: Deamidated (+0.98)
1949		Syntaxin-5 OS=Mus musculus GN=Stx5 PE=1 SV=3	sp|Q8K1E0|STX5_MOUSE	39714.6	1	6	APVSALPLAPNNLGGGPIILGAESR	24.9	795.452	2383.33	2384.33	4.774
1950		Syntaxin-5 OS=Mus musculus GN=Stx5 PE=1 SV=3	sp|Q8K1E0|STX5_MOUSE	39714.6	1	6	APVSALPLAPNNLGGGPIILGAESR	19.8	1192.67	2383.32	2384.33	-1.402
1951		Syntaxin-5 OS=Mus musculus GN=Stx5 PE=1 SV=3	sp|Q8K1E0|STX5_MOUSE	39714.6	1	6	APVSALPLAPNNLGGGPIILGAESR	35	795.45	2383.33	2384.33	2.773
1952		Syntaxin-5 OS=Mus musculus GN=Stx5 PE=1 SV=3	sp|Q8K1E0|STX5_MOUSE	39714.6	1	6	APVSALPLAPNNLGGGPIILGAESR	70	795.447	2383.32	2384.33	-0.8631
1953		Syntaxin-5 OS=Mus musculus GN=Stx5 PE=1 SV=3	sp|Q8K1E0|STX5_MOUSE	39714.6	1	6	DRTQEFQSAcK	35.4	685.309	1368.6	1369.62	-3.662	c10: Carbamidomethyl (+57.02)
1954		Syntaxin-5 OS=Mus musculus GN=Stx5 PE=1 SV=3	sp|Q8K1E0|STX5_MOUSE	39714.6	1	6	EQEETIQR	23.4	516.75	1031.48	1032.5	-3.469
1955		Syntaxin-5 OS=Mus musculus GN=Stx5 PE=1 SV=3	sp|Q8K1E0|STX5_MOUSE	39714.6	1	6	HLQTHSNTIVVSLQSK	29	896.486	1790.96	1791.97	-4.142
1956		Syntaxin-5 OS=Mus musculus GN=Stx5 PE=1 SV=3	sp|Q8K1E0|STX5_MOUSE	39714.6	1	6	HLQTHSNTIVVSLQSK	64.7	597.995	1790.96	1791.97	-0.8973
1957		Syntaxin-5 OS=Mus musculus GN=Stx5 PE=1 SV=3	sp|Q8K1E0|STX5_MOUSE	39714.6	1	6	QcSEFTLMAR	15.8	621.786	1241.56	1242.56	3.577	c2: Carbamidomethyl (+57.02)
1958		Syntaxin-5 OS=Mus musculus GN=Stx5 PE=1 SV=3	sp|Q8K1E0|STX5_MOUSE	39714.6	1	6	QcSEFTLMAR	40	621.785	1241.56	1242.56	1.532	c2: Carbamidomethyl (+57.02)
1959		Syntaxin-5 OS=Mus musculus GN=Stx5 PE=1 SV=3	sp|Q8K1E0|STX5_MOUSE	39714.6	1	6	qIAQLQDFVR	33.3	600.82	1199.63	1200.64	-3.11		n-term: Gln->pyro-Glu (-17.03)
1960		Q8BM11|Q8BM11_MOUSE-DECOY	Q8BM11|Q8BM11_MOUSE-DECOY	0	0.911	1	RGWAEVSLLK	42.8	579.825	1157.64	1158.66	-17.13
1961		P19091|ANDR_MOUSE-DECOY	P19091|ANDR_MOUSE-DECOY	0	0.603	1	VSqFLnqFAGRYTKSPPRPYVRGLGLQVEm	0.67	1153.25	3456.74	3457.76	-3.491		q3: Deamidated (+0.98), n6: Deamidated (+0.98), q7: Deamidated (+0.98), m30: Oxidation (+15.99)
1962		Activating signal cointegrator 1 complex subunit 1 OS=Mus musculus GN=Ascc1 PE=2 SV=1	sp|Q9D8Z1|ASCC1_MOUSE	41280.4	1	2	DRGVDSTIFQNPK	32	738.876	1475.74	1476.74	0.8113
1963		Activating signal cointegrator 1 complex subunit 1 OS=Mus musculus GN=Ascc1 PE=2 SV=1	sp|Q9D8Z1|ASCC1_MOUSE	41280.4	1	2	HGHEGEIVITGQHR	28.4	393.2	1568.77	1569.79	-7.207
1964		Cyclin-H OS=Mus musculus GN=Ccnh PE=2 SV=2	sp|Q61458|CCNH_MOUSE,tr|E9PWD3|E9PWD3_MOUSE,tr|Q3UUW5|Q3UUW5_MOUSE	37507.8	1	3	IIMLTcAFLAcK	35.3	720.881	1439.75	1440.74	9.322	c6: Carbamidomethyl (+57.02), c11: Carbamidomethyl (+57.02)
1965		Cyclin-H OS=Mus musculus GN=Ccnh PE=2 SV=2	sp|Q61458|CCNH_MOUSE,tr|E9PWD3|E9PWD3_MOUSE,tr|Q3UUW5|Q3UUW5_MOUSE	37507.8	1	3	RHWTFASEEQLAR	18.1	544.274	1629.8	1630.81	-0.9431
1966		Cyclin-H OS=Mus musculus GN=Ccnh PE=2 SV=2	sp|Q61458|CCNH_MOUSE,tr|E9PWD3|E9PWD3_MOUSE,tr|Q3UUW5|Q3UUW5_MOUSE	37507.8	1	3	VDEFNVSSPQFVGNLR	28.1	904.455	1806.89	1807.9	2.521
1967		Proteasome assembly chaperone 1 OS=Mus musculus GN=Psmg1 PE=2 SV=1	tr|D3Z795|D3Z795_MOUSE	30540.1	1	4	aATFFGEVVK	30.5	555.793	1109.57	1110.58	-3.916		n-term: Acetyl (+42.01)
1968		Proteasome assembly chaperone 1 OS=Mus musculus GN=Psmg1 PE=2 SV=1	tr|D3Z795|D3Z795_MOUSE	30540.1	1	4	qTETSLEAVLLETHPcSK	27.2	1013.5	2024.98	2025.98	4.113	c16: Carbamidomethyl (+57.02)	n-term: Gln->pyro-Glu (-17.03)
1969		Proteasome assembly chaperone 1 OS=Mus musculus GN=Psmg1 PE=2 SV=1	tr|D3Z795|D3Z795_MOUSE	30540.1	1	4	qTETSLEAVLLETHPcSK	32.9	1013.99	2025.97	2026.96	7.32	c16: Carbamidomethyl (+57.02)	q1: Deamidated (+0.98), n-term: Gln->pyro-Glu (-17.03)
1970		Proteasome assembly chaperone 1 OS=Mus musculus GN=Psmg1 PE=2 SV=1	tr|D3Z795|D3Z795_MOUSE	30540.1	1	4	QTETSLEAVLLETHPcSK	37.4	681.676	2042.01	2043.01	3.46	c16: Carbamidomethyl (+57.02)
1971		Proteasome assembly chaperone 1 OS=Mus musculus GN=Psmg1 PE=2 SV=1	tr|D3Z795|D3Z795_MOUSE	30540.1	1	4	qTETSLEAVLLETHPcSK	49.7	1014.01	2026	2026.96	19.93	c16: Carbamidomethyl (+57.02)	q1: Deamidated (+0.98), n-term: Gln->pyro-Glu (-17.03)
1972		Proteasome assembly chaperone 1 OS=Mus musculus GN=Psmg1 PE=2 SV=1	tr|D3Z795|D3Z795_MOUSE	30540.1	1	4	qTETSLEAVLLETHPcSK	70	1013.5	2024.98	2025.98	3.205	c16: Carbamidomethyl (+57.02)	n-term: Gln->pyro-Glu (-17.03)
1973		Proteasome assembly chaperone 1 OS=Mus musculus GN=Psmg1 PE=2 SV=1	tr|D3Z795|D3Z795_MOUSE	30540.1	1	4	RQTETSLEAVLLETHPcSK	27.3	733.703	2198.09	2199.11	-5.844	c17: Carbamidomethyl (+57.02)
1974		Proteasome assembly chaperone 1 OS=Mus musculus GN=Psmg1 PE=2 SV=1	tr|D3Z795|D3Z795_MOUSE	30540.1	1	4	TPESTcSLSSPFLR	42.6	791.382	1580.75	1581.76	-0.6043	c6: Carbamidomethyl (+57.02)
1975		Protein IWS1 homolog OS=Mus musculus GN=Iws1 PE=1 SV=1	sp|Q8C1D8|IWS1_MOUSE	85249.5	1	5	ALRPGDPGFcAR	23.5	439.551	1315.63	1316.65	-10.23	c10: Carbamidomethyl (+57.02)
1976		Protein IWS1 homolog OS=Mus musculus GN=Iws1 PE=1 SV=1	sp|Q8C1D8|IWS1_MOUSE	85249.5	1	5	ALRPGDPGFcAR	30.6	439.552	1315.63	1316.65	-9.548	c10: Carbamidomethyl (+57.02)
1977		Protein IWS1 homolog OS=Mus musculus GN=Iws1 PE=1 SV=1	sp|Q8C1D8|IWS1_MOUSE	85249.5	1	5	ALRPGDPGFcAR	43.1	439.552	1315.63	1316.65	-8.614	c10: Carbamidomethyl (+57.02)
1978		Protein IWS1 homolog OS=Mus musculus GN=Iws1 PE=1 SV=1	sp|Q8C1D8|IWS1_MOUSE	85249.5	1	5	ETTVASDSEEEAGKEESSVK	55.3	704.651	2110.93	2111.95	-3.811
1979		Protein IWS1 homolog OS=Mus musculus GN=Iws1 PE=1 SV=1	sp|Q8C1D8|IWS1_MOUSE	85249.5	1	5	EWLSPLPDR	32.2	556.789	1111.56	1112.57	-1.889
1980		Protein IWS1 homolog OS=Mus musculus GN=Iws1 PE=1 SV=1	sp|Q8C1D8|IWS1_MOUSE	85249.5	1	5	ILQELPSVSQETLK	32.9	792.948	1583.88	1584.88	2.422
1981		Protein IWS1 homolog OS=Mus musculus GN=Iws1 PE=1 SV=1	sp|Q8C1D8|IWS1_MOUSE	85249.5	1	5	LINEWSRPIFGLTSNYK	15.6	680.026	2037.06	2038.08	-5.754
1982		NFATC2-interacting protein OS=Mus musculus GN=Nfatc2ip PE=1 SV=1	sp|O09130|NF2IP_MOUSE	45122	1	7	ILLLFGESELSPTATPSTLK	31.3	706.396	2116.17	2117.17	0.04348
1983		NFATC2-interacting protein OS=Mus musculus GN=Nfatc2ip PE=1 SV=1	sp|O09130|NF2IP_MOUSE	45122	1	7	ILLLFGESELSPTATPSTLK	63.2	1059.09	2116.17	2117.17	-0.5488
1984		NFATC2-interacting protein OS=Mus musculus GN=Nfatc2ip PE=1 SV=1	sp|O09130|NF2IP_MOUSE	45122	1	7	KMEEFPDQDISPLPQPSSR	37.4	734.357	2200.05	2201.05	0.8732
1985		NFATC2-interacting protein OS=Mus musculus GN=Nfatc2ip PE=1 SV=1	sp|O09130|NF2IP_MOUSE	45122	1	7	LLDPGEAPVVPVYSGK	21.8	820.946	1639.88	1640.89	-3.365
1986		NFATC2-interacting protein OS=Mus musculus GN=Nfatc2ip PE=1 SV=1	sp|O09130|NF2IP_MOUSE	45122	1	7	LSFFFDGTK	36	531.269	1060.52	1061.53	-0.2844
1987		NFATC2-interacting protein OS=Mus musculus GN=Nfatc2ip PE=1 SV=1	sp|O09130|NF2IP_MOUSE	45122	1	7	MSEPLQNVVDHMANHLGVSPNR	82	612.05	2444.17	2445.18	0.8531
1988		NFATC2-interacting protein OS=Mus musculus GN=Nfatc2ip PE=1 SV=1	sp|O09130|NF2IP_MOUSE	45122	1	7	VLMSHYEEAMGLSGHK	29.5	596.951	1787.83	1788.84	-1.944
1989		NFATC2-interacting protein OS=Mus musculus GN=Nfatc2ip PE=1 SV=1	sp|O09130|NF2IP_MOUSE	45122	1	7	VQSSLNLIPDNSSLLK	32.1	864.479	1726.94	1727.95	-1.529
1990		Zinc finger FYVE domain-containing protein 16 OS=Mus musculus GN=Zfyve16 PE=1 SV=2	sp|Q80U44|ZFY16_MOUSE	166672	1	4	ENTENNGLSIGEK	35.4	702.837	1403.66	1404.66	4.412
1991		Zinc finger FYVE domain-containing protein 16 OS=Mus musculus GN=Zfyve16 PE=1 SV=2	sp|Q80U44|ZFY16_MOUSE	166672	1	4	ENTENNGLSIGEK	35	702.837	1403.66	1404.66	4.982
1992		Zinc finger FYVE domain-containing protein 16 OS=Mus musculus GN=Zfyve16 PE=1 SV=2	sp|Q80U44|ZFY16_MOUSE	166672	1	4	LPDFPLQENR	24.8	614.816	1227.62	1228.63	-5.422
1993		Zinc finger FYVE domain-containing protein 16 OS=Mus musculus GN=Zfyve16 PE=1 SV=2	sp|Q80U44|ZFY16_MOUSE	166672	1	4	SEISQSPTcHTAPVER	50.6	600.283	1797.83	1798.84	-3.309	c9: Carbamidomethyl (+57.02)
1994		Zinc finger FYVE domain-containing protein 16 OS=Mus musculus GN=Zfyve16 PE=1 SV=2	sp|Q80U44|ZFY16_MOUSE	166672	1	4	SGILISDAELDAFLK	15.6	796.427	1590.84	1591.86	-6.673
[truncated: 484,968+ more rows]
