# Supplementary material for: Cytokine exposure mediates transcriptional activation of the orphan nuclear receptor Nur77 in hematopoietic cells
Source: J Biol Chem. 2021 Sep 24;297(5):101240. doi: 10.1016/j.jbc.2021.101240 (PMC8528724; doi:10.1016/j.jbc.2021.101240)
Supplement: Supplemental Table 2 [file mmc3.xls]

## Sheet: Supplemental table II. Spectrum
Welch_007 timsTOF Mouse, Spectrum report created on 08/21/2021
Experiment: Welch_007 timsTOF Mouse
	Peak List Generator: unknown
		Version: unknown
		Charge States Calculated: unknown
		Deisotoped: unknown
		Textual Annotation: unknown
	Database Set: 1 Database
		Database Name: the Uni-mouse-Reference-20131008 database
			Version: unknown
			Taxonomy: All Entries
			Number of Proteins: 43296
		Does database contain common contaminants?: unknown
	Search Engine Set: 1 Search Engine
		Search Engine: Mascot
			Version: 2.5.1
			Samples: All Samples
			Fragment Tolerance: 0.050 Da (Monoisotopic)
			Parent Tolerance: 25 PPM (Monoisotopic)
			Fixed Modifications: +57 on C (Carbamidomethyl)
			Variable Modifications: -17 on Peptide N-Terminal (Gln->pyro-Glu), +1 on NQ (Deamidated), +16 on M (Oxidation), +42 on Peptide N-Terminal (Acetyl)
			Database: the Uni-mouse-Reference-20131008 database (unknown version, 43296 entries)
			Digestion Enzyme: Trypsin
			Max Missed Cleavages: 4
			Probability Model:
				Welch_007_4501_2171_01_Slot2-3_1_2911_5.3.236 (F014761): LFDR Model, Classifier data: Bayes, Good (56%) IonScore - IdentityScore m:58.9/s:19.5 Ion Score m:33.3/s:2.78 Identity Score m:NA Homology Score m:52.3/s:21.6, Bad (44%) IonScore - IdentityScore m:5.44/s:5.52 Ion Score m:33.3/s:2.89 Identity Score m:NA Homology Score m:2.88/s:3.58 [all charge states]
				Welch_007_4501_2171_02_Slot2-4_1_2912_5.3.236 (F014762): LFDR Model, Classifier data: Bayes, Good (57%) IonScore - IdentityScore m:59.8/s:20.0 Ion Score m:33.4/s:2.81 Identity Score m:NA Homology Score m:53.4/s:22.1, Bad (43%) IonScore - IdentityScore m:5.31/s:5.33 Ion Score m:33.4/s:2.88 Identity Score m:NA Homology Score m:2.81/s:3.49 [all charge states]
				Welch_007_4501_2171_03_Slot2-5_1_2913_5.3.236 (F014763): LFDR Model, Classifier data: Bayes, Good (54%) IonScore - IdentityScore m:58.2/s:18.6 Ion Score m:33.1/s:2.74 Identity Score m:NA Homology Score m:51.3/s:20.9, Bad (46%) IonScore - IdentityScore m:5.80/s:5.73 Ion Score m:33.0/s:2.85 Identity Score m:NA Homology Score m:3.05/s:3.70 [all charge states]
				Welch_007_4501_2171_04_Slot2-6_1_2914_5.3.236 (F014764): LFDR Model, Classifier data: Bayes, Good (53%) IonScore - IdentityScore m:60.4/s:19.6 Ion Score m:33.4/s:2.80 Identity Score m:NA Homology Score m:53.7/s:21.8, Bad (47%) IonScore - IdentityScore m:5.49/s:5.53 Ion Score m:33.3/s:2.89 Identity Score m:NA Homology Score m:2.90/s:3.59 [all charge states]
				Welch_007_4501_2171_05_Slot2-1_1_2909_5.3.236 (F014765): LFDR Model, Classifier data: Bayes, Good (50%) IonScore - IdentityScore m:55.6/s:17.3 Ion Score m:32.9/s:2.69 Identity Score m:NA Homology Score m:48.5/s:19.7, Bad (50%) IonScore - IdentityScore m:6.21/s:5.88 Ion Score m:32.5/s:2.56 Identity Score m:NA Homology Score m:3.20/s:3.71 [all charge states]
				Welch_007_4501_2171_06_Slot2-2_1_2910_5.3.236 (F014766): LFDR Model, Classifier data: Bayes, Good (50%) IonScore - IdentityScore m:55.0/s:16.6 Ion Score m:32.9/s:2.69 Identity Score m:NA Homology Score m:47.9/s:19.1, Bad (50%) IonScore - IdentityScore m:6.73/s:6.07 Ion Score m:32.5/s:2.53 Identity Score m:NA Homology Score m:3.41/s:3.81 [all charge states]
	Scaffold: Version: Scaffold_4.11.1
		Modification Metadata Set: 0 modifications
			Source: None
			Comment:
		Protein Grouping Strategy: Experiment-wide grouping with binary peptide-protein weights
		Peptide Thresholds: 90.0% minimum
		Protein Thresholds: 31.0% minimum and 1 peptide minimum
		Peptide FDR: 1.0% (Decoy)
		Protein FDR: 35.3% (Decoy)
		GO Annotation Source(s):
		Pathway Annotation Source(s): Unknown
		Alternate ID Source(s):
Experiment name	Biological sample category	Biological sample name	MS/MS sample name	Protein name	Protein accession numbers	Alternate IDsDatabase sources	Protein molecular weight (Da)	Protein identification probability	Exclusive unique peptide count	Exclusive unique spectrum count	Exclusive spectrum count	Percentage of total spectra	Percentage sequence coverage	Manual validation	Assigned	Spectrum name	Peptide sequence	Previous amino acid	Next amino acid	Peptide identification probability	Mascot Ion score	Mascot Identity score	Mascot Delta Ion Score	Number of enzymatic termini	Fixed modifications identified by spectrum	Variable modifications identified by spectrum	Observed m/z	Actual peptide mass (AMU)	Calculated +1H Peptide Mass (AMU)	Spectrum charge	Actual minus calculated peptide mass (AMU)	Actual minus calculated peptide mass (PPM)	Retention Time (sec)	Total Ion Current	Peptide start index	Peptide stop index	Exclusive	Other Proteins
Welch_007 timsTOF Mouse	Uncategorized Sample	451(1)TurboID2	Welch_007_4501_2171_01_Slot2-3_1_2911_5.3.236 (F014761)	Zinc finger protein 687 OS=Mus musculus GN=Znf687 PE=2 SV=1	sp|Q9D2D7|ZN687_MOUSE		Uni-mouse-Reference-20131008.fasta	130350	1	13	21	27	8.73e-05	0.184	possibly correct	TRUE	Cmpd 37525, +MS2(510.2381), 29.8eV, 19.8min, 1/K0=0.855, #10745-10747	EAcLHFSR	R	R	0.99	30.4	31	27.1	2	c3: Carbamidomethyl (+57.02)		510.238	1018.46	1019.47	2	-0.003796	-3.723	1184.42	50215	753	760	TRUE
Welch_007 timsTOF Mouse	Uncategorized Sample	451(1)TurboID2	Welch_007_4501_2171_01_Slot2-3_1_2911_5.3.236 (F014761)	Zinc finger protein 687 OS=Mus musculus GN=Znf687 PE=2 SV=1	sp|Q9D2D7|ZN687_MOUSE		Uni-mouse-Reference-20131008.fasta	130350	1	13	21	27	8.73e-05	0.184	possibly correct	TRUE	Cmpd 288593, +MS2(1206.6186), 42.1eV, 100.8min, 1/K0=1.174, #55790-55793	GGDMAPPPFSTPFELAPENGSTLLPPASLLPQGALK	R	Q	0.921	13.2	38.4	13.2	2			1206.62	3616.83	3617.86	3	-0.01537	-4.248	6047.21	29515	188	223	TRUE
Welch_007 timsTOF Mouse	Uncategorized Sample	451(1)TurboID2	Welch_007_4501_2171_01_Slot2-3_1_2911_5.3.236 (F014761)	Zinc finger protein 687 OS=Mus musculus GN=Znf687 PE=2 SV=1	sp|Q9D2D7|ZN687_MOUSE		Uni-mouse-Reference-20131008.fasta	130350	1	13	21	27	8.73e-05	0.184	possibly correct	TRUE	Cmpd 289716, +MS2(1206.9507), 41.2eV, 101.4min, 1/K0=1.150, #56105-56111	GGDMAPPPFSTPFELAPEnGSTLLPPASLLPQGALK	R	Q	0.954	14.2	38.5	14.2	2		n19: Deamidated (+0.98)	1206.95	3617.83	3618.84	3	-0.003144	-0.8688	6081.04	37174	188	223	TRUE
Welch_007 timsTOF Mouse	Uncategorized Sample	451(1)TurboID2	Welch_007_4501_2171_01_Slot2-3_1_2911_5.3.236 (F014761)	Zinc finger protein 687 OS=Mus musculus GN=Znf687 PE=2 SV=1	sp|Q9D2D7|ZN687_MOUSE		Uni-mouse-Reference-20131008.fasta	130350	1	13	21	27	8.73e-05	0.184	possibly correct	TRUE	Cmpd 283360, +MS2(792.0922), 38.3eV, 98.6min, 1/K0=1.076, #54573-54580	GTVLPVATIQnASTAMLMAASVAR	K	K	0.954	43.3	35.8	0	2		n11: Deamidated (+0.98)	792.092	2373.25	2374.25	3	0.01515	6.379	5918.38	38023	398	421	TRUE
Welch_007 timsTOF Mouse	Uncategorized Sample	451(1)TurboID2	Welch_007_4501_2171_01_Slot2-3_1_2911_5.3.236 (F014761)	Zinc finger protein 687 OS=Mus musculus GN=Znf687 PE=2 SV=1	sp|Q9D2D7|ZN687_MOUSE		Uni-mouse-Reference-20131008.fasta	130350	1	13	21	27	8.73e-05	0.184	possibly correct	TRUE	Cmpd 283409, +MS2(1187.1459), 46.6eV, 98.7min, 1/K0=1.289, #54584-54592	GTVLPVATIQNASTAMLMAASVAR	K	K	0.99	27.9	34.9	27.9	2			1187.15	2372.28	2373.26	2	0.02162	9.109	5919.6	33361	398	421	TRUE
Welch_007 timsTOF Mouse	Uncategorized Sample	451(1)TurboID2	Welch_007_4501_2171_01_Slot2-3_1_2911_5.3.236 (F014761)	Zinc finger protein 687 OS=Mus musculus GN=Znf687 PE=2 SV=1	sp|Q9D2D7|ZN687_MOUSE		Uni-mouse-Reference-20131008.fasta	130350	1	13	21	27	8.73e-05	0.184	possibly correct	TRUE	Cmpd 283425, +MS2(791.7569), 38.5eV, 98.7min, 1/K0=1.082, #54585-54586	GTVLPVATIQNASTAMLMAASVAR	K	K	0.997	50.3	35.9	49	2			791.757	2372.25	2373.26	3	-0.006828	-2.877	5919.29	46161	398	421	TRUE
Welch_007 timsTOF Mouse	Uncategorized Sample	451(1)TurboID2	Welch_007_4501_2171_01_Slot2-3_1_2911_5.3.236 (F014761)	Zinc finger protein 687 OS=Mus musculus GN=Znf687 PE=2 SV=1	sp|Q9D2D7|ZN687_MOUSE		Uni-mouse-Reference-20131008.fasta	130350	1	13	21	27	8.73e-05	0.184	possibly correct	TRUE	Cmpd 13846, +MS2(420.5230), 25.8eV, 10.0min, 1/K0=0.753, #5262	IEVTcNHcAR	R	R	0.997	32.1	29	32.1	2	c5: Carbamidomethyl (+57.02), c8: Carbamidomethyl (+57.02)		420.523	1258.55	1259.56	3	-0.007446	-5.911	601.744	52429	559	568	TRUE
Welch_007 timsTOF Mouse	Uncategorized Sample	451(1)TurboID2	Welch_007_4501_2171_01_Slot2-3_1_2911_5.3.236 (F014761)	Zinc finger protein 687 OS=Mus musculus GN=Znf687 PE=2 SV=1	sp|Q9D2D7|ZN687_MOUSE		Uni-mouse-Reference-20131008.fasta	130350	1	13	21	27	8.73e-05	0.184	possibly correct	TRUE	Cmpd 142652, +MS2(706.5907), 34.8eV, 56.1min, 1/K0=0.986, #31052	NRAPHVcPEcGGNFLQANFQTHLR	K	E	0.997	45.3	37.2	45.3	2	c7: Carbamidomethyl (+57.02), c10: Carbamidomethyl (+57.02)		706.591	2822.33	2823.33	4	0.009258	3.279	3365.7	60513	729	752	TRUE
Welch_007 timsTOF Mouse	Uncategorized Sample	451(1)TurboID2	Welch_007_4501_2171_01_Slot2-3_1_2911_5.3.236 (F014761)	Zinc finger protein 687 OS=Mus musculus GN=Znf687 PE=2 SV=1	sp|Q9D2D7|ZN687_MOUSE		Uni-mouse-Reference-20131008.fasta	130350	1	13	21	27	8.73e-05	0.184	possibly correct	TRUE	Cmpd 81757, +MS2(1148.9901), 42.4eV, 36.1min, 1/K0=1.181, #19935-19936	NTVcPEQSESLTGDSGEEETK	K	A	0.986	17.3	29.3	17.3	2	c4: Carbamidomethyl (+57.02)		1148.99	2295.97	2296.97	2	0.0005442	0.2369	2167.23	19184	90	110	TRUE
Welch_007 timsTOF Mouse	Uncategorized Sample	451(1)TurboID2	Welch_007_4501_2171_01_Slot2-3_1_2911_5.3.236 (F014761)	Zinc finger protein 687 OS=Mus musculus GN=Znf687 PE=2 SV=1	sp|Q9D2D7|ZN687_MOUSE		Uni-mouse-Reference-20131008.fasta	130350	1	13	21	27	8.73e-05	0.184	possibly correct	TRUE	Cmpd 81541, +MS2(1148.9872), 43.7eV, 36.1min, 1/K0=1.215, #19897-19899	NTVcPEQSESLTGDSGEEETK	K	A	0.994	122	28.7	122	2	c4: Carbamidomethyl (+57.02)		1148.99	2295.96	2296.97	2	-0.005296	-2.306	2162.87	38794	90	110	TRUE
Welch_007 timsTOF Mouse	Uncategorized Sample	451(1)TurboID2	Welch_007_4501_2171_01_Slot2-3_1_2911_5.3.236 (F014761)	Zinc finger protein 687 OS=Mus musculus GN=Znf687 PE=2 SV=1	sp|Q9D2D7|ZN687_MOUSE		Uni-mouse-Reference-20131008.fasta	130350	1	13	21	27	8.73e-05	0.184	possibly correct	TRUE	Cmpd 81746, +MS2(1148.9910), 43.9eV, 36.1min, 1/K0=1.219, #19934	NTVcPEQSESLTGDSGEEETK	K	A	0.997	34.7	29.5	34.7	2	c4: Carbamidomethyl (+57.02)		1148.99	2295.97	2296.97	2	0.002364	1.029	2167.12	29840	90	110	TRUE
Welch_007 timsTOF Mouse	Uncategorized Sample	451(1)TurboID2	Welch_007_4501_2171_01_Slot2-3_1_2911_5.3.236 (F014761)	Zinc finger protein 687 OS=Mus musculus GN=Znf687 PE=2 SV=1	sp|Q9D2D7|ZN687_MOUSE		Uni-mouse-Reference-20131008.fasta	130350	1	13	21	27	8.73e-05	0.184	possibly correct	TRUE	Cmpd 3230, +MS2(438.7007), 28.0eV, 3.6min, 1/K0=0.811, #1953-1957	QEScSPHHSQGLTQR	K	G	0.928	13.4	31.8	13.4	2	c4: Carbamidomethyl (+57.02)		438.701	1750.77	1751.79	4	-0.007008	-4	217.448	39940	224	238	TRUE
Welch_007 timsTOF Mouse	Uncategorized Sample	451(1)TurboID2	Welch_007_4501_2171_01_Slot2-3_1_2911_5.3.236 (F014761)	Zinc finger protein 687 OS=Mus musculus GN=Znf687 PE=2 SV=1	sp|Q9D2D7|ZN687_MOUSE		Uni-mouse-Reference-20131008.fasta	130350	1	13	21	27	8.73e-05	0.184	possibly correct	TRUE	Cmpd 3210, +MS2(876.3999), 38.2eV, 3.6min, 1/K0=1.075, #1949-1959	QEScSPHHSQGLTQR	K	G	0.945	15.7	32.5	14.1	2	c4: Carbamidomethyl (+57.02)		876.4	1750.79	1751.79	2	0.004644	2.651	217.553	34258	224	238	TRUE
Welch_007 timsTOF Mouse	Uncategorized Sample	451(1)TurboID2	Welch_007_4501_2171_01_Slot2-3_1_2911_5.3.236 (F014761)	Zinc finger protein 687 OS=Mus musculus GN=Znf687 PE=2 SV=1	sp|Q9D2D7|ZN687_MOUSE		Uni-mouse-Reference-20131008.fasta	130350	1	13	21	27	8.73e-05	0.184	possibly correct	TRUE	Cmpd 16815, +MS2(578.9246), 28.8eV, 11.3min, 1/K0=0.832, #5960	qEScSPHHSQGLTQR	K	G	0.997	87.5	29.8	86.1	2	c4: Carbamidomethyl (+57.02)	n-term: Gln->pyro-Glu (-17.03)	578.925	1733.75	1734.76	3	-0.002193	-1.264	675.662	51299	224	238	TRUE
Welch_007 timsTOF Mouse	Uncategorized Sample	451(1)TurboID2	Welch_007_4501_2171_01_Slot2-3_1_2911_5.3.236 (F014761)	Zinc finger protein 687 OS=Mus musculus GN=Znf687 PE=2 SV=1	sp|Q9D2D7|ZN687_MOUSE		Uni-mouse-Reference-20131008.fasta	130350	1	13	21	27	8.73e-05	0.184	possibly correct	TRUE	Cmpd 3185, +MS2(584.5982), 28.4eV, 3.6min, 1/K0=0.821, #1939-1946	QEScSPHHSQGLTQR	K	G	0.997	48.7	31.8	45.7	2	c4: Carbamidomethyl (+57.02)		584.598	1750.77	1751.79	3	-0.007822	-4.465	216.202	59053	224	238	TRUE
Welch_007 timsTOF Mouse	Uncategorized Sample	451(1)TurboID2	Welch_007_4501_2171_01_Slot2-3_1_2911_5.3.236 (F014761)	Zinc finger protein 687 OS=Mus musculus GN=Znf687 PE=2 SV=1	sp|Q9D2D7|ZN687_MOUSE		Uni-mouse-Reference-20131008.fasta	130350	1	13	21	27	8.73e-05	0.184	possibly correct	TRUE	Cmpd 74676, +MS2(602.3018), 31.5eV, 33.6min, 1/K0=0.901, #18515	SAPSAHAHLYSQHPSFLTQQAK	K	L	0.997	30	37.1	30	2			602.302	2405.18	2406.19	4	-0.009574	-3.979	2014.64	53041	803	824	TRUE
Welch_007 timsTOF Mouse	Uncategorized Sample	451(1)TurboID2	Welch_007_4501_2171_01_Slot2-3_1_2911_5.3.236 (F014761)	Zinc finger protein 687 OS=Mus musculus GN=Znf687 PE=2 SV=1	sp|Q9D2D7|ZN687_MOUSE		Uni-mouse-Reference-20131008.fasta	130350	1	13	21	27	8.73e-05	0.184	possibly correct	TRUE	Cmpd 13183, +MS2(790.3810), 38.0eV, 9.8min, 1/K0=1.067, #5103-5105	SHIQASHcEVFHK	K	C	0.934	17.7	34.1	17.7	2	c8: Carbamidomethyl (+57.02)		790.381	1578.75	1579.74	2	0.01134	7.181	584.662	14885	781	793	TRUE
Welch_007 timsTOF Mouse	Uncategorized Sample	451(1)TurboID2	Welch_007_4501_2171_01_Slot2-3_1_2911_5.3.236 (F014761)	Zinc finger protein 687 OS=Mus musculus GN=Znf687 PE=2 SV=1	sp|Q9D2D7|ZN687_MOUSE		Uni-mouse-Reference-20131008.fasta	130350	1	13	21	27	8.73e-05	0.184	possibly correct	TRUE	Cmpd 13198, +MS2(790.3757), 38.0eV, 9.8min, 1/K0=1.068, #5106-5109	SHIQASHcEVFHK	K	C	0.997	30.5	33.7	25.3	2	c8: Carbamidomethyl (+57.02)		790.376	1578.74	1579.74	2	0.0006842	0.4331	585.457	23394	781	793	TRUE
Welch_007 timsTOF Mouse	Uncategorized Sample	451(1)TurboID2	Welch_007_4501_2171_01_Slot2-3_1_2911_5.3.236 (F014761)	Zinc finger protein 687 OS=Mus musculus GN=Znf687 PE=2 SV=1	sp|Q9D2D7|ZN687_MOUSE		Uni-mouse-Reference-20131008.fasta	130350	1	13	21	27	8.73e-05	0.184	possibly correct	TRUE	Cmpd 13174, +MS2(527.2516), 27.6eV, 9.7min, 1/K0=0.800, #5098	SHIQASHcEVFHK	K	C	0.997	37.4	33.7	37.4	2	c8: Carbamidomethyl (+57.02)		527.252	1578.73	1579.74	3	-0.003182	-2.014	584.291	48863	781	793	TRUE
Welch_007 timsTOF Mouse	Uncategorized Sample	451(1)TurboID2	Welch_007_4501_2171_01_Slot2-3_1_2911_5.3.236 (F014761)	Zinc finger protein 687 OS=Mus musculus GN=Znf687 PE=2 SV=1	sp|Q9D2D7|ZN687_MOUSE		Uni-mouse-Reference-20131008.fasta	130350	1	13	21	27	8.73e-05	0.184	possibly correct	TRUE	Cmpd 56331, +MS2(447.7350), 27.1eV, 27.0min, 1/K0=0.788, #14816	TGFSLGGQK	R	V	0.997	38.9	31.2	38.9	2			447.735	893.455	894.468	2	-0.005442	-6.084	1618.56	35185	456	464	TRUE
Welch_007 timsTOF Mouse	Uncategorized Sample	451(1)TurboID2	Welch_007_4501_2171_01_Slot2-3_1_2911_5.3.236 (F014761)	Zinc finger protein 687 OS=Mus musculus GN=Znf687 PE=2 SV=1	sp|Q9D2D7|ZN687_MOUSE		Uni-mouse-Reference-20131008.fasta	130350	1	13	21	27	8.73e-05	0.184	possibly correct	TRUE	Cmpd 108171, +MS2(612.3165), 32.4eV, 45.0min, 1/K0=0.923, #24852-24861	TQSSLVEAFNK	R	I	0.997	45.6	32.7	45.6	2			612.317	1222.62	1223.63	2	-0.0008819	-0.7208	2696.96	57635	493	503	TRUE
Welch_007 timsTOF Mouse	Uncategorized Sample	451(1)TurboID2	Welch_007_4501_2171_01_Slot2-3_1_2911_5.3.236 (F014761)	Zinc finger protein 687 OS=Mus musculus GN=Znf687 PE=2 SV=1	sp|Q9D2D7|ZN687_MOUSE		Uni-mouse-Reference-20131008.fasta	130350	1	13	21	27	8.73e-05	0.184	possibly correct	TRUE	Cmpd 281436, +MS2(1242.1354), 51.5eV, 98.0min, 1/K0=1.411, #54210-54212	VPSEPDPPAPLAEGAFLAETSFLK	R	L	0.991	20.1	37.1	20.1	2			1242.14	2482.26	2483.27	2	-0.007142	-2.876	5879.37	20783	349	372	TRUE
Welch_007 timsTOF Mouse	Uncategorized Sample	451(1)TurboID2	Welch_007_4501_2171_01_Slot2-3_1_2911_5.3.236 (F014761)	Zinc finger protein 687 OS=Mus musculus GN=Znf687 PE=2 SV=1	sp|Q9D2D7|ZN687_MOUSE		Uni-mouse-Reference-20131008.fasta	130350	1	13	21	27	8.73e-05	0.184	possibly correct	TRUE	Cmpd 281462, +MS2(828.4279), 40.9eV, 98.0min, 1/K0=1.143, #54212	VPSEPDPPAPLAEGAFLAETSFLK	R	L	0.997	32.4	37.1	32.4	2			828.428	2482.26	2483.27	3	-0.001688	-0.6797	5879.37	18292	349	372	TRUE
Welch_007 timsTOF Mouse	Uncategorized Sample	451(1)TurboID2	Welch_007_4501_2171_01_Slot2-3_1_2911_5.3.236 (F014761)	Zinc finger protein 687 OS=Mus musculus GN=Znf687 PE=2 SV=1	sp|Q9D2D7|ZN687_MOUSE		Uni-mouse-Reference-20131008.fasta	130350	1	13	21	27	8.73e-05	0.184	possibly correct	TRUE	Cmpd 281530, +MS2(828.4260), 40.9eV, 98.0min, 1/K0=1.142, #54223-54224	VPSEPDPPAPLAEGAFLAETSFLK	R	L	0.997	50	37.1	50	2			828.426	2482.26	2483.27	3	-0.007298	-2.939	5880.59	37556	349	372	TRUE
Welch_007 timsTOF Mouse	Uncategorized Sample	451(1)TurboID2	Welch_007_4501_2171_01_Slot2-3_1_2911_5.3.236 (F014761)	Zinc finger protein 687 OS=Mus musculus GN=Znf687 PE=2 SV=1	sp|Q9D2D7|ZN687_MOUSE		Uni-mouse-Reference-20131008.fasta	130350	1	13	21	27	8.73e-05	0.184	possibly correct	TRUE	Cmpd 281430, +MS2(828.4293), 40.8eV, 98.0min, 1/K0=1.141, #54208-54209	VPSEPDPPAPLAEGAFLAETSFLK	R	L	0.997	55.3	37.1	55.3	2			828.429	2482.27	2483.27	3	0.002542	1.024	5878.62	42928	349	372	TRUE
Welch_007 timsTOF Mouse	Uncategorized Sample	451(1)TurboID2	Welch_007_4501_2171_01_Slot2-3_1_2911_5.3.236 (F014761)	Zinc finger protein 687 OS=Mus musculus GN=Znf687 PE=2 SV=1	sp|Q9D2D7|ZN687_MOUSE		Uni-mouse-Reference-20131008.fasta	130350	1	13	21	27	8.73e-05	0.184	possibly correct	TRUE	Cmpd 25072, +MS2(565.8116), 32.3eV, 14.7min, 1/K0=0.921, #7879-7880	VVSVQLGDGTR	K	L	0.953	20.7	33.9	8.79	2			565.812	1129.61	1130.62	2	-0.0006219	-0.5501	879.927	35936	385	395	TRUE
Welch_007 timsTOF Mouse	Uncategorized Sample	451(1)TurboID2	Welch_007_4501_2171_01_Slot2-3_1_2911_5.3.236 (F014761)	Zinc finger protein 687 OS=Mus musculus GN=Znf687 PE=2 SV=1	sp|Q9D2D7|ZN687_MOUSE		Uni-mouse-Reference-20131008.fasta	130350	1	13	21	27	8.73e-05	0.184	possibly correct	TRUE	Cmpd 79267, +MS2(565.8100), 31.7eV, 35.2min, 1/K0=0.906, #19446	VVSVQLGDGTR	K	L	0.997	82.4	33.7	57.3	2			565.81	1129.61	1130.62	2	-0.003902	-3.451	2114.32	60338	385	395	TRUE
Welch_007 timsTOF Mouse	Uncategorized Sample	451(1)TurboID2	Welch_007_4501_2171_01_Slot2-3_1_2911_5.3.236 (F014761)	Sodium leak channel non-selective protein OS=Mus musculus GN=Nalcn PE=1 SV=2	sp|Q8BXR5|NALCN_MOUSE,tr|E9QLE4|E9QLE4_MOUSE		Uni-mouse-Reference-20131008.fasta	200447	0.949	1	1	1	3.23e-06	0.00575	possibly correct	TRUE	Cmpd 162412, +MS2(427.8738), 24.4eV, 62.3min, 1/K0=0.717, #34509	VQFQqMWGTR	R	S	0.953	18.3	31.8	12.6	2		q5: Deamidated (+0.98)	427.874	1280.6	1281.6	3	0.002286	1.784	3740.05	65391	330	339	TRUE
Welch_007 timsTOF Mouse	Uncategorized Sample	451(1)TurboID2	Welch_007_4501_2171_01_Slot2-3_1_2911_5.3.236 (F014761)	Glia maturation factor gamma OS=Mus musculus GN=Gmfg PE=1 SV=1	sp|Q9ERL7|GMFG_MOUSE		Uni-mouse-Reference-20131008.fasta	16748.6	1	6	6	10	3.23e-05	0.606	possibly correct	TRUE	Cmpd 96183, +MS2(453.2386), 27.4eV, 41.0min, 1/K0=0.795, #22667	FVVYSYK	R	Y	0.9	26.6	33	25.8	2			453.239	904.463	905.477	2	-0.006642	-7.335	2460.46	30073	68	74	TRUE
Welch_007 timsTOF Mouse	Uncategorized Sample	451(1)TurboID2	Welch_007_4501_2171_01_Slot2-3_1_2911_5.3.236 (F014761)	Glia maturation factor gamma OS=Mus musculus GN=Gmfg PE=1 SV=1	sp|Q9ERL7|GMFG_MOUSE		Uni-mouse-Reference-20131008.fasta	16748.6	1	6	6	10	3.23e-05	0.606	possibly correct	TRUE	Cmpd 96078, +MS2(453.2365), 27.4eV, 41.0min, 1/K0=0.794, #22648	FVVYSYK	R	Y	0.9	41.2	33.2	39.7	2			453.236	904.458	905.477	2	-0.01092	-12.06	2458.26	24906	68	74	TRUE
Welch_007 timsTOF Mouse	Uncategorized Sample	451(1)TurboID2	Welch_007_4501_2171_01_Slot2-3_1_2911_5.3.236 (F014761)	Glia maturation factor gamma OS=Mus musculus GN=Gmfg PE=1 SV=1	sp|Q9ERL7|GMFG_MOUSE		Uni-mouse-Reference-20131008.fasta	16748.6	1	6	6	10	3.23e-05	0.606	possibly correct	TRUE	Cmpd 55919, +MS2(501.7929), 29.4eV, 26.8min, 1/K0=0.845, #14725-14727	LVQTAELTK	R	V	0.997	51.1	32.8	32.4	2			501.793	1001.57	1002.58	2	-0.004582	-4.57	1609.13	84712	111	119	TRUE
Welch_007 timsTOF Mouse	Uncategorized Sample	451(1)TurboID2	Welch_007_4501_2171_01_Slot2-3_1_2911_5.3.236 (F014761)	Glia maturation factor gamma OS=Mus musculus GN=Gmfg PE=1 SV=1	sp|Q9ERL7|GMFG_MOUSE		Uni-mouse-Reference-20131008.fasta	16748.6	1	6	6	10	3.23e-05	0.606	possibly correct	TRUE	Cmpd 285269, +MS2(1049.0385), 45.2eV, 99.4min, 1/K0=1.252, #54978-54979	qMVVLEDELQNISPEELK	R	L	0.96	24.2	36	21.8	2		n-term: Gln->pyro-Glu (-17.03)	1049.04	2096.06	2097.04	2	0.02743	13.08	5960.71	29022	41	58	TRUE
Welch_007 timsTOF Mouse	Uncategorized Sample	451(1)TurboID2	Welch_007_4501_2171_01_Slot2-3_1_2911_5.3.236 (F014761)	Glia maturation factor gamma OS=Mus musculus GN=Gmfg PE=1 SV=1	sp|Q9ERL7|GMFG_MOUSE		Uni-mouse-Reference-20131008.fasta	16748.6	1	6	6	10	3.23e-05	0.606	possibly correct	TRUE	Cmpd 285156, +MS2(1049.0229), 45.2eV, 99.3min, 1/K0=1.253, #54955-54957	qMVVLEDELQNISPEELK	R	L	0.997	60.9	36.1	59.3	2		n-term: Gln->pyro-Glu (-17.03)	1049.02	2096.03	2097.04	2	-0.003734	-1.78	5958.36	55276	41	58	TRUE
Welch_007 timsTOF Mouse	Uncategorized Sample	451(1)TurboID2	Welch_007_4501_2171_01_Slot2-3_1_2911_5.3.236 (F014761)	Glia maturation factor gamma OS=Mus musculus GN=Gmfg PE=1 SV=1	sp|Q9ERL7|GMFG_MOUSE		Uni-mouse-Reference-20131008.fasta	16748.6	1	6	6	10	3.23e-05	0.606	possibly correct	TRUE	Cmpd 229526, +MS2(816.4018), 39.4eV, 81.8min, 1/K0=1.105, #45213	sDSLVVcEVDPELK	M	E	0.977	25.6	34.7	25.6	1	c7: Carbamidomethyl (+57.02)	n-term: Acetyl (+42.01)	816.402	1630.79	1631.78	2	0.01284	7.867	4906.28	27651	2	15	TRUE
Welch_007 timsTOF Mouse	Uncategorized Sample	451(1)TurboID2	Welch_007_4501_2171_01_Slot2-3_1_2911_5.3.236 (F014761)	Glia maturation factor gamma OS=Mus musculus GN=Gmfg PE=1 SV=1	sp|Q9ERL7|GMFG_MOUSE		Uni-mouse-Reference-20131008.fasta	16748.6	1	6	6	10	3.23e-05	0.606	possibly correct	TRUE	Cmpd 229589, +MS2(816.3998), 39.3eV, 81.8min, 1/K0=1.103, #45224-45225	sDSLVVcEVDPELK	M	E	0.997	44.4	34.6	44.4	1	c7: Carbamidomethyl (+57.02)	n-term: Acetyl (+42.01)	816.4	1630.78	1631.78	2	0.008777	5.379	4907.53	86908	2	15	TRUE
Welch_007 timsTOF Mouse	Uncategorized Sample	451(1)TurboID2	Welch_007_4501_2171_01_Slot2-3_1_2911_5.3.236 (F014761)	Glia maturation factor gamma OS=Mus musculus GN=Gmfg PE=1 SV=1	sp|Q9ERL7|GMFG_MOUSE		Uni-mouse-Reference-20131008.fasta	16748.6	1	6	6	10	3.23e-05	0.606	possibly correct	TRUE	Cmpd 229766, +MS2(816.3972), 39.5eV, 81.9min, 1/K0=1.108, #45256	sDSLVVcEVDPELK	M	E	0.997	65	34.3	64.4	1	c7: Carbamidomethyl (+57.02)	n-term: Acetyl (+42.01)	816.397	1630.78	1631.78	2	0.003657	2.241	4911.02	102984	2	15	TRUE
Welch_007 timsTOF Mouse	Uncategorized Sample	451(1)TurboID2	Welch_007_4501_2171_01_Slot2-3_1_2911_5.3.236 (F014761)	Glia maturation factor gamma OS=Mus musculus GN=Gmfg PE=1 SV=1	sp|Q9ERL7|GMFG_MOUSE		Uni-mouse-Reference-20131008.fasta	16748.6	1	6	6	10	3.23e-05	0.606	possibly correct	TRUE	Cmpd 172714, +MS2(661.8304), 33.6eV, 65.6min, 1/K0=0.956, #36305	TTDDLTETWLK	R	E	0.997	39.2	33.6	39.2	2			661.83	1321.65	1322.65	2	0.005818	4.399	3934.41	48390	125	135	TRUE
Welch_007 timsTOF Mouse	Uncategorized Sample	451(1)TurboID2	Welch_007_4501_2171_01_Slot2-3_1_2911_5.3.236 (F014761)	Glia maturation factor gamma OS=Mus musculus GN=Gmfg PE=1 SV=1	sp|Q9ERL7|GMFG_MOUSE		Uni-mouse-Reference-20131008.fasta	16748.6	1	6	6	10	3.23e-05	0.606	possibly correct	TRUE	Cmpd 260134, +MS2(1037.8189), 38.4eV, 90.9min, 1/K0=1.079, #50257-50258	VSYPLcFIFSSPVGcKPEQQMMYAGSK	R	N	0.986	17.5	36.7	17.5	2	c6: Carbamidomethyl (+57.02), c15: Carbamidomethyl (+57.02)		1037.82	3110.43	3111.44	3	-0.002586	-0.831	5454.56	52351	82	108	TRUE
Welch_007 timsTOF Mouse	Uncategorized Sample	451(1)TurboID2	Welch_007_4501_2171_01_Slot2-3_1_2911_5.3.236 (F014761)	Kinesin light chain 4 OS=Mus musculus GN=Klc4 PE=1 SV=1	sp|Q9DBS5|KLC4_MOUSE		Uni-mouse-Reference-20131008.fasta	68613.1	1	2	2	3	9.7e-06	0.0856	possibly correct	FALSE	Cmpd 223293, +MS2(934.0086), 42.1eV, 79.8min, 1/K0=1.173, #44127-44128	DHPAVAATLNNLAVLYGK	R	R	0.997	44.9	33.7	44.9	2			934.009	1866	1867.01	2	0.002678	1.434	4788.29	102374	290	307	FALSE	tr|Q8CD76|Q8CD76_MOUSE,tr|Q7TNF4|Q7TNF4_MOUSE
Welch_007 timsTOF Mouse	Uncategorized Sample	451(1)TurboID2	Welch_007_4501_2171_01_Slot2-3_1_2911_5.3.236 (F014761)	Kinesin light chain 4 OS=Mus musculus GN=Klc4 PE=1 SV=1	sp|Q9DBS5|KLC4_MOUSE		Uni-mouse-Reference-20131008.fasta	68613.1	1	2	2	3	9.7e-06	0.0856	possibly correct	FALSE	Cmpd 223200, +MS2(623.0033), 30.1eV, 79.8min, 1/K0=0.866, #44114	DHPAVAATLNNLAVLYGK	R	R	0.997	68.4	34.3	66.5	2			623.003	1865.99	1867.01	3	-0.01191	-6.378	4786.93	61187	290	307	FALSE	tr|Q8CD76|Q8CD76_MOUSE,tr|Q7TNF4|Q7TNF4_MOUSE
Welch_007 timsTOF Mouse	Uncategorized Sample	451(1)TurboID2	Welch_007_4501_2171_01_Slot2-3_1_2911_5.3.236 (F014761)	Kinesin light chain 4 OS=Mus musculus GN=Klc4 PE=1 SV=1	sp|Q9DBS5|KLC4_MOUSE		Uni-mouse-Reference-20131008.fasta	68613.1	1	2	2	3	9.7e-06	0.0856	possibly correct	TRUE	Cmpd 160429, +MS2(752.8735), 36.7eV, 61.7min, 1/K0=1.036, #34168-34173	LEAAETLEEcALR	K	S	0.969	19.5	34.6	19.5	2	c10: Carbamidomethyl (+57.02)		752.874	1503.73	1504.73	2	0.008424	5.598	3703.34	62837	480	492	TRUE
Welch_007 timsTOF Mouse	Uncategorized Sample	451(1)TurboID2	Welch_007_4501_2171_01_Slot2-3_1_2911_5.3.236 (F014761)	Kinesin light chain 4 OS=Mus musculus GN=Klc4 PE=1 SV=1	sp|Q9DBS5|KLC4_MOUSE		Uni-mouse-Reference-20131008.fasta	68613.1	1	2	2	3	9.7e-06	0.0856	possibly correct	FALSE	Cmpd 70943, +MS2(680.8335), 34.4eV, 32.3min, 1/K0=0.977, #17780	SEQAVAQLEEEK	R	K	0.986	17.5	33.4	17.5	2			680.834	1359.65	1360.66	2	0.0006581	0.4836	1935.5	33706	133	144	FALSE	tr|D3YXZ3|D3YXZ3_MOUSE,tr|Q91YS4|Q91YS4_MOUSE
Welch_007 timsTOF Mouse	Uncategorized Sample	451(1)TurboID2	Welch_007_4501_2171_01_Slot2-3_1_2911_5.3.236 (F014761)	Kinesin light chain 4 OS=Mus musculus GN=Klc4 PE=1 SV=1	sp|Q9DBS5|KLC4_MOUSE		Uni-mouse-Reference-20131008.fasta	68613.1	1	2	2	3	9.7e-06	0.0856	possibly correct	TRUE	Cmpd 44478, +MS2(744.8790), 37.3eV, 22.5min, 1/K0=1.052, #12279-12283	SEQAVAQLEEEKK	R	H	0.997	28.2	34.9	27.7	2			744.879	1487.74	1488.75	2	-0.003442	-2.312	1348.43	28743	133	145	TRUE
Welch_007 timsTOF Mouse	Uncategorized Sample	451(1)TurboID2	Welch_007_4501_2171_01_Slot2-3_1_2911_5.3.236 (F014761)	Kinesin light chain 4 OS=Mus musculus GN=Klc4 PE=1 SV=1	sp|Q9DBS5|KLC4_MOUSE		Uni-mouse-Reference-20131008.fasta	68613.1	1	2	2	3	9.7e-06	0.0856	possibly correct	TRUE	Cmpd 44455, +MS2(744.8770), 37.4eV, 22.5min, 1/K0=1.052, #12275-12277	SEQAVAQLEEEKK	R	H	0.997	35.7	34.8	35.7	2			744.877	1487.74	1488.75	2	-0.007502	-5.039	1347.52	15959	133	145	TRUE
Welch_007 timsTOF Mouse	Uncategorized Sample	451(1)TurboID2	Welch_007_4501_2171_01_Slot2-3_1_2911_5.3.236 (F014761)	Kinesin light chain 4 OS=Mus musculus GN=Klc4 PE=1 SV=1	sp|Q9DBS5|KLC4_MOUSE		Uni-mouse-Reference-20131008.fasta	68613.1	1	2	2	3	9.7e-06	0.0856	possibly correct	FALSE	Cmpd 125640, +MS2(539.7817), 30.5eV, 50.7min, 1/K0=0.876, #28030-28032	YEVAVPLcK	R	Q	0.997	35.4	33.3	28.8	2	c8: Carbamidomethyl (+57.02)		539.782	1077.55	1078.56	2	-0.004116	-3.816	3039.36	98564	227	235	FALSE	tr|Q8CD76|Q8CD76_MOUSE,tr|Q7TNF4|Q7TNF4_MOUSE
Welch_007 timsTOF Mouse	Uncategorized Sample	451(1)TurboID2	Welch_007_4501_2171_01_Slot2-3_1_2911_5.3.236 (F014761)	Sphingosine-1-phosphate phosphatase 1 OS=Mus musculus GN=Sgpp1 PE=1 SV=1	sp|Q9JI99|SGPP1_MOUSE		Uni-mouse-Reference-20131008.fasta	47746.9	1	3	4	7	2.26e-05	0.105	possibly correct	TRUE	Cmpd 193191, +MS2(1172.5508), 45.5eV, 71.5min, 1/K0=1.260, #39540-39541	LcGVEVPLSSPAADEDAETEVR	R	G	0.966	16.5	35.4	13.9	2	c2: Carbamidomethyl (+57.02)		1172.55	2343.09	2344.1	2	-0.003156	-1.346	4287.09	17306	26	47	TRUE
Welch_007 timsTOF Mouse	Uncategorized Sample	451(1)TurboID2	Welch_007_4501_2171_01_Slot2-3_1_2911_5.3.236 (F014761)	Sphingosine-1-phosphate phosphatase 1 OS=Mus musculus GN=Sgpp1 PE=1 SV=1	sp|Q9JI99|SGPP1_MOUSE		Uni-mouse-Reference-20131008.fasta	47746.9	1	3	4	7	2.26e-05	0.105	possibly correct	TRUE	Cmpd 193224, +MS2(1172.5477), 45.9eV, 71.5min, 1/K0=1.269, #39547-39549	LcGVEVPLSSPAADEDAETEVR	R	G	0.974	17.6	35.1	16.6	2	c2: Carbamidomethyl (+57.02)		1172.55	2343.08	2344.1	2	-0.009296	-3.966	4288.13	33643	26	47	TRUE
Welch_007 timsTOF Mouse	Uncategorized Sample	451(1)TurboID2	Welch_007_4501_2171_01_Slot2-3_1_2911_5.3.236 (F014761)	Sphingosine-1-phosphate phosphatase 1 OS=Mus musculus GN=Sgpp1 PE=1 SV=1	sp|Q9JI99|SGPP1_MOUSE		Uni-mouse-Reference-20131008.fasta	47746.9	1	3	4	7	2.26e-05	0.105	possibly correct	TRUE	Cmpd 193088, +MS2(1172.5517), 47.7eV, 71.4min, 1/K0=1.317, #39525-39526	LcGVEVPLSSPAADEDAETEVR	R	G	0.996	26.1	35.4	24	2	c2: Carbamidomethyl (+57.02)		1172.55	2343.09	2344.1	2	-0.001296	-0.5528	4285.69	19124	26	47	TRUE
Welch_007 timsTOF Mouse	Uncategorized Sample	451(1)TurboID2	Welch_007_4501_2171_01_Slot2-3_1_2911_5.3.236 (F014761)	Sphingosine-1-phosphate phosphatase 1 OS=Mus musculus GN=Sgpp1 PE=1 SV=1	sp|Q9JI99|SGPP1_MOUSE		Uni-mouse-Reference-20131008.fasta	47746.9	1	3	4	7	2.26e-05	0.105	possibly correct	TRUE	Cmpd 193121, +MS2(1172.5577), 47.1eV, 71.4min, 1/K0=1.300, #39529-39532	LcGVEVPLSSPAADEDAETEVR	R	G	0.997	32	35.8	31.7	2	c2: Carbamidomethyl (+57.02)		1172.56	2343.1	2344.1	2	0.0106	4.524	4286.02	41025	26	47	TRUE
Welch_007 timsTOF Mouse	Uncategorized Sample	451(1)TurboID2	Welch_007_4501_2171_01_Slot2-3_1_2911_5.3.236 (F014761)	Sphingosine-1-phosphate phosphatase 1 OS=Mus musculus GN=Sgpp1 PE=1 SV=1	sp|Q9JI99|SGPP1_MOUSE		Uni-mouse-Reference-20131008.fasta	47746.9	1	3	4	7	2.26e-05	0.105	possibly correct	TRUE	Cmpd 55532, +MS2(599.3048), 33.2eV, 26.7min, 1/K0=0.944, #14644	LSSIPcHDIR	K	Q	0.986	24.3	32	13.6	2	c6: Carbamidomethyl (+57.02)		599.305	1196.6	1197.6	2	-0.002236	-1.867	1600.58	25566	383	392	TRUE
Welch_007 timsTOF Mouse	Uncategorized Sample	451(1)TurboID2	Welch_007_4501_2171_01_Slot2-3_1_2911_5.3.236 (F014761)	Sphingosine-1-phosphate phosphatase 1 OS=Mus musculus GN=Sgpp1 PE=1 SV=1	sp|Q9JI99|SGPP1_MOUSE		Uni-mouse-Reference-20131008.fasta	47746.9	1	3	4	7	2.26e-05	0.105	possibly correct	TRUE	Cmpd 55493, +MS2(399.8672), 25.4eV, 26.7min, 1/K0=0.743, #14635-14636	LSSIPcHDIR	K	Q	0.997	32.6	31.4	32.3	2	c6: Carbamidomethyl (+57.02)		399.867	1196.58	1197.6	3	-0.01761	-14.71	1599.56	37423	383	392	TRUE
Welch_007 timsTOF Mouse	Uncategorized Sample	451(1)TurboID2	Welch_007_4501_2171_01_Slot2-3_1_2911_5.3.236 (F014761)	Sphingosine-1-phosphate phosphatase 1 OS=Mus musculus GN=Sgpp1 PE=1 SV=1	sp|Q9JI99|SGPP1_MOUSE		Uni-mouse-Reference-20131008.fasta	47746.9	1	3	4	7	2.26e-05	0.105	possibly correct	TRUE	Cmpd 55614, +MS2(618.8183), 32.2eV, 26.7min, 1/K0=0.920, #14662	NGLAAEPGPTGPR	R	R	0.992	21.9	33.2	21.9	2			618.818	1235.62	1236.63	2	-0.003942	-3.188	1602.12	42369	80	92	TRUE
Welch_007 timsTOF Mouse	Uncategorized Sample	451(1)TurboID2	Welch_007_4501_2171_01_Slot2-3_1_2911_5.3.236 (F014761)	Pyruvate dehydrogenase E1 component subunit alpha, somatic form, mitochondrial OS=Mus musculus GN=Pdha1 PE=1 SV=1	sp|P35486|ODPA_MOUSE		Uni-mouse-Reference-20131008.fasta	43232.5	0.991	1	1	3	9.7e-06	0.0333	possibly correct	TRUE	Cmpd 143690, +MS2(717.3653), 35.5eV, 56.4min, 1/K0=1.003, #31230	MVNSNLASVEELK	R	E	0.989	22.7	34.5	18	2			717.365	1432.72	1433.73	2	-0.007082	-4.94	3384.8	30078	324	336	TRUE
Welch_007 timsTOF Mouse	Uncategorized Sample	451(1)TurboID2	Welch_007_4501_2171_01_Slot2-3_1_2911_5.3.236 (F014761)	Pyruvate dehydrogenase E1 component subunit alpha, somatic form, mitochondrial OS=Mus musculus GN=Pdha1 PE=1 SV=1	sp|P35486|ODPA_MOUSE		Uni-mouse-Reference-20131008.fasta	43232.5	0.991	1	1	3	9.7e-06	0.0333	possibly correct	TRUE	Cmpd 143562, +MS2(717.3687), 35.5eV, 56.4min, 1/K0=1.004, #31208	MVNSNLASVEELK	R	E	0.996	25.4	34.7	25.4	2			717.369	1432.72	1433.73	2	-0.0003419	-0.2385	3382.42	26953	324	336	TRUE
Welch_007 timsTOF Mouse	Uncategorized Sample	451(1)TurboID2	Welch_007_4501_2171_01_Slot2-3_1_2911_5.3.236 (F014761)	Pyruvate dehydrogenase E1 component subunit alpha, somatic form, mitochondrial OS=Mus musculus GN=Pdha1 PE=1 SV=1	sp|P35486|ODPA_MOUSE		Uni-mouse-Reference-20131008.fasta	43232.5	0.991	1	1	3	9.7e-06	0.0333	possibly correct	TRUE	Cmpd 143721, +MS2(717.3676), 35.5eV, 56.4min, 1/K0=1.004, #31233-31240	MVNSNLASVEELK	R	E	0.997	48.3	34.7	46.6	2			717.368	1432.72	1433.73	2	-0.002602	-1.815	3385.94	40412	324	336	TRUE
Welch_007 timsTOF Mouse	Uncategorized Sample	451(1)TurboID2	Welch_007_4501_2171_01_Slot2-3_1_2911_5.3.236 (F014761)	Cytochrome P450 20A1 OS=Mus musculus GN=Cyp20a1 PE=2 SV=1	sp|Q8BKE6|CP20A_MOUSE		Uni-mouse-Reference-20131008.fasta	52150.1	0.979	1	1	1	3.23e-06	0.0325	possibly correct	TRUE	Cmpd 159135, +MS2(807.9146), 37.6eV, 61.3min, 1/K0=1.057, #33940-33944	EIDQVLGEGPITSEK	K	I	0.995	23.8	34.8	23.8	2			807.915	1613.81	1614.82	2	-0.0004619	-0.2861	3678.4	66924	305	319	TRUE
Welch_007 timsTOF Mouse	Uncategorized Sample	451(1)TurboID2	Welch_007_4501_2171_01_Slot2-3_1_2911_5.3.236 (F014761)	H-2 class I histocompatibility antigen, K-W28 alpha chain OS=Mus musculus GN=H2-K1 PE=1 SV=2	sp|P03991|HA1W_MOUSE		Uni-mouse-Reference-20131008.fasta	41103.6	1	6	6	7	2.26e-05	0.193	possibly correct	TRUE	Cmpd 203751, +MS2(777.3765), 37.3eV, 74.4min, 1/K0=1.051, #41177-41178	AYLEGAcVEWLSR	R	H	0.997	66.1	33.6	58.3	2	c7: Carbamidomethyl (+57.02)		777.376	1552.74	1553.74	2	0.004024	2.59	4465.81	80624	179	191	TRUE
Welch_007 timsTOF Mouse	Uncategorized Sample	451(1)TurboID2	Welch_007_4501_2171_01_Slot2-3_1_2911_5.3.236 (F014761)	H-2 class I histocompatibility antigen, K-W28 alpha chain OS=Mus musculus GN=H2-K1 PE=1 SV=2	sp|P03991|HA1W_MOUSE		Uni-mouse-Reference-20131008.fasta	41103.6	1	6	6	7	2.26e-05	0.193	possibly correct	TRUE	Cmpd 22492, +MS2(525.7263), 30.0eV, 13.6min, 1/K0=0.862, #7266	FDSDAENPR	R	Y	0.997	28.7	27.7	27.4	2			525.726	1049.44	1050.45	2	-0.003422	-3.258	814.568	42413	57	65	TRUE
Welch_007 timsTOF Mouse	Uncategorized Sample	451(1)TurboID2	Welch_007_4501_2171_01_Slot2-3_1_2911_5.3.236 (F014761)	H-2 class I histocompatibility antigen, K-W28 alpha chain OS=Mus musculus GN=H2-K1 PE=1 SV=2	sp|P03991|HA1W_MOUSE		Uni-mouse-Reference-20131008.fasta	41103.6	1	6	6	7	2.26e-05	0.193	possibly correct	TRUE	Cmpd 217776, +MS2(823.9071), 39.3eV, 78.3min, 1/K0=1.103, #43289	FISVGYVDDTEFVR	R	F	0.989	34.2	34.8	0	2			823.907	1645.8	1646.81	2	0.0007781	0.4725	4696.72	42772	43	56	TRUE
Welch_007 timsTOF Mouse	Uncategorized Sample	451(1)TurboID2	Welch_007_4501_2171_01_Slot2-3_1_2911_5.3.236 (F014761)	H-2 class I histocompatibility antigen, K-W28 alpha chain OS=Mus musculus GN=H2-K1 PE=1 SV=2	sp|P03991|HA1W_MOUSE		Uni-mouse-Reference-20131008.fasta	41103.6	1	6	6	7	2.26e-05	0.193	possibly correct	TRUE	Cmpd 218022, +MS2(823.9060), 38.6eV, 78.4min, 1/K0=1.083, #43332	FISVGYVDDTEFVR	R	F	0.989	34.1	34.8	0	2			823.906	1645.8	1646.81	2	-0.001442	-0.8756	4701.45	66062	43	56	TRUE
Welch_007 timsTOF Mouse	Uncategorized Sample	451(1)TurboID2	Welch_007_4501_2171_01_Slot2-3_1_2911_5.3.236 (F014761)	H-2 class I histocompatibility antigen, K-W28 alpha chain OS=Mus musculus GN=H2-K1 PE=1 SV=2	sp|P03991|HA1W_MOUSE		Uni-mouse-Reference-20131008.fasta	41103.6	1	6	6	7	2.26e-05	0.193	possibly correct	TRUE	Cmpd 6270, +MS2(428.2116), 26.4eV, 6.3min, 1/K0=0.769, #3359	HKWEQAGAAER	K	R	0.897	13.7	32.3	13.4	2			428.212	1281.61	1282.63	3	-0.008618	-6.719	377.07	23924	166	176	TRUE
Welch_007 timsTOF Mouse	Uncategorized Sample	451(1)TurboID2	Welch_007_4501_2171_01_Slot2-3_1_2911_5.3.236 (F014761)	H-2 class I histocompatibility antigen, K-W28 alpha chain OS=Mus musculus GN=H2-K1 PE=1 SV=2	sp|P03991|HA1W_MOUSE		Uni-mouse-Reference-20131008.fasta	41103.6	1	6	6	7	2.26e-05	0.193	possibly correct	TRUE	Cmpd 43261, +MS2(608.7395), 31.6eV, 22.0min, 1/K0=0.903, #12017-12018	MYGcDVGSDGR	R	L	0.997	52.4	25	52.3	2	c4: Carbamidomethyl (+57.02)		608.739	1215.46	1216.47	2	-0.0006358	-0.5227	1320.2	59637	119	129	TRUE
Welch_007 timsTOF Mouse	Uncategorized Sample	451(1)TurboID2	Welch_007_4501_2171_01_Slot2-3_1_2911_5.3.236 (F014761)	H-2 class I histocompatibility antigen, K-W28 alpha chain OS=Mus musculus GN=H2-K1 PE=1 SV=2	sp|P03991|HA1W_MOUSE		Uni-mouse-Reference-20131008.fasta	41103.6	1	6	6	7	2.26e-05	0.193	possibly correct	TRUE	Cmpd 236019, +MS2(696.8643), 35.8eV, 83.6min, 1/K0=1.010, #46228	TWTAADMAALITK	K	H	0.994	23.3	33.8	21.4	2			696.864	1391.71	1392.72	2	0.001958	1.406	5016.96	100098	153	165	TRUE
Welch_007 timsTOF Mouse	Uncategorized Sample	451(1)TurboID2	Welch_007_4501_2171_01_Slot2-3_1_2911_5.3.236 (F014761)	F8VQB6|MYO10_MOUSE-DECOY	F8VQB6|MYO10_MOUSE-DECOY			0	0.999	1	1	1	3.23e-06	0	possibly correct	FALSE	Cmpd 170222, +MS2(527.6286), 29.0eV, 64.8min, 1/K0=0.838, #35873	HLWGQKLAEQKSR	?	?	0.937	18.7	32.2	13.7	2			527.629	1579.86	1580.87	3	0.005622	3.556	3887.82	66486	0	0	TRUE
Welch_007 timsTOF Mouse	Uncategorized Sample	451(1)TurboID2	Welch_007_4501_2171_01_Slot2-3_1_2911_5.3.236 (F014761)	DNA helicase INO80 OS=Mus musculus GN=Ino80 PE=2 SV=2	sp|Q6ZPV2|INO80_MOUSE		Uni-mouse-Reference-20131008.fasta	176527	1	3	3	5	1.62e-05	0.0289	possibly correct	TRUE	Cmpd 228494, +MS2(815.9139), 38.9eV, 81.4min, 1/K0=1.092, #45026-45029	EVVSLLLDDEELEK	K	K	0.963	19.2	34.9	19.2	2			815.914	1629.81	1630.84	2	-0.02198	-13.48	4886.12	67812	1266	1279	TRUE
Welch_007 timsTOF Mouse	Uncategorized Sample	451(1)TurboID2	Welch_007_4501_2171_01_Slot2-3_1_2911_5.3.236 (F014761)	DNA helicase INO80 OS=Mus musculus GN=Ino80 PE=2 SV=2	sp|Q6ZPV2|INO80_MOUSE		Uni-mouse-Reference-20131008.fasta	176527	1	3	3	5	1.62e-05	0.0289	possibly correct	TRUE	Cmpd 228471, +MS2(815.9186), 39.0eV, 81.4min, 1/K0=1.094, #45023-45024	EVVSLLLDDEELEK	K	K	0.988	24.3	35.1	24.3	2			815.919	1629.82	1630.84	2	-0.01252	-7.678	4885.26	54692	1266	1279	TRUE
Welch_007 timsTOF Mouse	Uncategorized Sample	451(1)TurboID2	Welch_007_4501_2171_01_Slot2-3_1_2911_5.3.236 (F014761)	DNA helicase INO80 OS=Mus musculus GN=Ino80 PE=2 SV=2	sp|Q6ZPV2|INO80_MOUSE		Uni-mouse-Reference-20131008.fasta	176527	1	3	3	5	1.62e-05	0.0289	possibly correct	TRUE	Cmpd 264532, +MS2(711.0476), 33.5eV, 92.4min, 1/K0=0.954, #51111-51112	VLLSPFAPDYIQQSLFHR	K	K	0.997	27.8	36	27.8	2			711.048	2130.12	2131.13	3	-0.005248	-2.463	5546.51	42929	865	882	TRUE
Welch_007 timsTOF Mouse	Uncategorized Sample	451(1)TurboID2	Welch_007_4501_2171_01_Slot2-3_1_2911_5.3.236 (F014761)	DNA helicase INO80 OS=Mus musculus GN=Ino80 PE=2 SV=2	sp|Q6ZPV2|INO80_MOUSE		Uni-mouse-Reference-20131008.fasta	176527	1	3	3	5	1.62e-05	0.0289	possibly correct	TRUE	Cmpd 264497, +MS2(711.0486), 33.7eV, 92.4min, 1/K0=0.958, #51107	VLLSPFAPDYIQQSLFHR	K	K	0.997	31.1	35.9	29.1	2			711.049	2130.12	2131.13	3	-0.002398	-1.125	5545.65	23497	865	882	TRUE
Welch_007 timsTOF Mouse	Uncategorized Sample	451(1)TurboID2	Welch_007_4501_2171_01_Slot2-3_1_2911_5.3.236 (F014761)	DNA helicase INO80 OS=Mus musculus GN=Ino80 PE=2 SV=2	sp|Q6ZPV2|INO80_MOUSE		Uni-mouse-Reference-20131008.fasta	176527	1	3	3	5	1.62e-05	0.0289	possibly correct	TRUE	Cmpd 111716, +MS2(755.3526), 35.2eV, 46.1min, 1/K0=0.996, #25508-25509	VTAVPLDSYcNDR	R	S	0.99	17.9	32.1	17.9	2	c10: Carbamidomethyl (+57.02)		755.353	1508.69	1509.7	2	-0.002316	-1.534	2766.92	49328	1020	1032	TRUE
Welch_007 timsTOF Mouse	Uncategorized Sample	451(1)TurboID2	Welch_007_4501_2171_01_Slot2-3_1_2911_5.3.236 (F014761)	Protein cramped-like OS=Mus musculus GN=Cramp1l PE=2 SV=3	sp|Q6PG95|CRML_MOUSE		Uni-mouse-Reference-20131008.fasta	137123	0.992	1	1	1	3.23e-06	0.0101	possibly correct	TRUE	Cmpd 20941, +MS2(711.3204), 34.2eV, 13.0min, 1/K0=0.971, #6910-6913	ELANASSEESQEK	K	G	0.997	42.4	30.7	40.7	2			711.32	1420.63	1421.64	2	-0.005502	-3.87	777.124	29447	637	649	TRUE
Welch_007 timsTOF Mouse	Uncategorized Sample	451(1)TurboID2	Welch_007_4501_2171_01_Slot2-3_1_2911_5.3.236 (F014761)	Pentatricopeptide repeat domain-containing protein 3, mitochondrial OS=Mus musculus GN=Ptcd3 PE=2 SV=2	sp|Q14C51|PTCD3_MOUSE		Uni-mouse-Reference-20131008.fasta	77799.5	1	6	6	6	1.94e-05	0.0978	possibly correct	TRUE	Cmpd 111439, +MS2(622.3167), 33.9eV, 46.0min, 1/K0=0.963, #25455	DLELAYQVHR	R	L	0.966	21.2	32.7	18.5	2			622.317	1242.62	1243.64	2	-0.01692	-13.61	2761.05	46252	428	437	TRUE
Welch_007 timsTOF Mouse	Uncategorized Sample	451(1)TurboID2	Welch_007_4501_2171_01_Slot2-3_1_2911_5.3.236 (F014761)	Pentatricopeptide repeat domain-containing protein 3, mitochondrial OS=Mus musculus GN=Ptcd3 PE=2 SV=2	sp|Q14C51|PTCD3_MOUSE		Uni-mouse-Reference-20131008.fasta	77799.5	1	6	6	6	1.94e-05	0.0978	possibly correct	TRUE	Cmpd 178182, +MS2(462.3015), 28.7eV, 67.2min, 1/K0=0.829, #37187-37189	IPALQILR	R	E	0.957	18.5	25	16.6	2			462.302	922.589	923.604	2	-0.008062	-8.729	4030.44	38927	350	357	TRUE
Welch_007 timsTOF Mouse	Uncategorized Sample	451(1)TurboID2	Welch_007_4501_2171_01_Slot2-3_1_2911_5.3.236 (F014761)	Pentatricopeptide repeat domain-containing protein 3, mitochondrial OS=Mus musculus GN=Ptcd3 PE=2 SV=2	sp|Q14C51|PTCD3_MOUSE		Uni-mouse-Reference-20131008.fasta	77799.5	1	6	6	6	1.94e-05	0.0978	possibly correct	TRUE	Cmpd 231205, +MS2(830.4543), 38.5eV, 82.3min, 1/K0=1.081, #45478-45479	LASAFSLPIGESLAQR	K	V	0.99	21.2	34.1	17.3	2			830.454	1658.89	1659.91	2	-0.005262	-3.17	4935.13	83133	633	648	TRUE
Welch_007 timsTOF Mouse	Uncategorized Sample	451(1)TurboID2	Welch_007_4501_2171_01_Slot2-3_1_2911_5.3.236 (F014761)	Pentatricopeptide repeat domain-containing protein 3, mitochondrial OS=Mus musculus GN=Ptcd3 PE=2 SV=2	sp|Q14C51|PTCD3_MOUSE		Uni-mouse-Reference-20131008.fasta	77799.5	1	6	6	6	1.94e-05	0.0978	possibly correct	TRUE	Cmpd 229038, +MS2(720.3373), 36.2eV, 81.6min, 1/K0=1.023, #45132-45133	NELLEEFMDTAK	R	A	0.981	17.3	32	17.3	2			720.337	1438.66	1439.67	2	-0.005102	-3.544	4897.12	54359	608	619	TRUE
Welch_007 timsTOF Mouse	Uncategorized Sample	451(1)TurboID2	Welch_007_4501_2171_01_Slot2-3_1_2911_5.3.236 (F014761)	Pentatricopeptide repeat domain-containing protein 3, mitochondrial OS=Mus musculus GN=Ptcd3 PE=2 SV=2	sp|Q14C51|PTCD3_MOUSE		Uni-mouse-Reference-20131008.fasta	77799.5	1	6	6	6	1.94e-05	0.0978	possibly correct	TRUE	Cmpd 164411, +MS2(704.3450), 35.4eV, 63.0min, 1/K0=1.001, #34870-34871	VVMDFTVDPEQK	R	E	0.997	51.2	33.5	51.2	2			704.345	1406.68	1407.68	2	0.0001381	0.09807	3778.72	49911	649	660	TRUE
Welch_007 timsTOF Mouse	Uncategorized Sample	451(1)TurboID2	Welch_007_4501_2171_01_Slot2-3_1_2911_5.3.236 (F014761)	Pentatricopeptide repeat domain-containing protein 3, mitochondrial OS=Mus musculus GN=Ptcd3 PE=2 SV=2	sp|Q14C51|PTCD3_MOUSE		Uni-mouse-Reference-20131008.fasta	77799.5	1	6	6	6	1.94e-05	0.0978	possibly correct	TRUE	Cmpd 264100, +MS2(565.3137), 31.7eV, 92.3min, 1/K0=0.906, #51028-51030	WNDILDLLK	K	H	0.996	30.7	33.9	22.7	2			565.314	1128.61	1129.63	2	-0.005402	-4.782	5537.38	31289	312	320	TRUE
Welch_007 timsTOF Mouse	Uncategorized Sample	451(1)TurboID2	Welch_007_4501_2171_01_Slot2-3_1_2911_5.3.236 (F014761)	M-phase phosphoprotein 8 OS=Mus musculus GN=Mphosph8 PE=1 SV=1	sp|Q3TYA6|MPP8_MOUSE		Uni-mouse-Reference-20131008.fasta	97471.2	1	11	11	13	4.21e-05	0.149	possibly correct	TRUE	Cmpd 46484, +MS2(589.7998), 33.7eV, 23.3min, 1/K0=0.957, #12721	HQNSALYFAK	K	Q	0.997	29	33.4	18.2	2			589.8	1177.59	1178.6	2	-0.002842	-2.411	1395.35	24519	697	706	TRUE
Welch_007 timsTOF Mouse	Uncategorized Sample	451(1)TurboID2	Welch_007_4501_2171_01_Slot2-3_1_2911_5.3.236 (F014761)	M-phase phosphoprotein 8 OS=Mus musculus GN=Mphosph8 PE=1 SV=1	sp|Q3TYA6|MPP8_MOUSE		Uni-mouse-Reference-20131008.fasta	97471.2	1	11	11	13	4.21e-05	0.149	possibly correct	TRUE	Cmpd 233867, +MS2(545.9693), 30.6eV, 83.0min, 1/K0=0.879, #45888-45890	LALLEPVFPIAcHR	R	L	0.997	44.7	33.1	44.3	2	c12: Carbamidomethyl (+57.02)		545.969	1634.89	1635.9	3	-0.01063	-6.499	4979.86	107890	740	753	TRUE
Welch_007 timsTOF Mouse	Uncategorized Sample	451(1)TurboID2	Welch_007_4501_2171_01_Slot2-3_1_2911_5.3.236 (F014761)	M-phase phosphoprotein 8 OS=Mus musculus GN=Mphosph8 PE=1 SV=1	sp|Q3TYA6|MPP8_MOUSE		Uni-mouse-Reference-20131008.fasta	97471.2	1	11	11	13	4.21e-05	0.149	possibly correct	TRUE	Cmpd 234036, +MS2(545.9701), 30.5eV, 83.1min, 1/K0=0.875, #45916	LALLEPVFPIAcHR	R	L	0.997	72.3	33.1	71.4	2	c12: Carbamidomethyl (+57.02)		545.97	1634.89	1635.9	3	-0.008202	-5.014	4983.07	82416	740	753	TRUE
Welch_007 timsTOF Mouse	Uncategorized Sample	451(1)TurboID2	Welch_007_4501_2171_01_Slot2-3_1_2911_5.3.236 (F014761)	M-phase phosphoprotein 8 OS=Mus musculus GN=Mphosph8 PE=1 SV=1	sp|Q3TYA6|MPP8_MOUSE		Uni-mouse-Reference-20131008.fasta	97471.2	1	11	11	13	4.21e-05	0.149	possibly correct	TRUE	Cmpd 158394, +MS2(830.4134), 38.6eV, 61.1min, 1/K0=1.084, #33818	LcGPcSVQAVVLNDK	R	F	0.997	50.3	34.8	50.3	2	c2: Carbamidomethyl (+57.02), c5: Carbamidomethyl (+57.02)		830.413	1658.81	1659.82	2	5.034e-05	0.03033	3664.99	42839	796	810	TRUE
Welch_007 timsTOF Mouse	Uncategorized Sample	451(1)TurboID2	Welch_007_4501_2171_01_Slot2-3_1_2911_5.3.236 (F014761)	M-phase phosphoprotein 8 OS=Mus musculus GN=Mphosph8 PE=1 SV=1	sp|Q3TYA6|MPP8_MOUSE		Uni-mouse-Reference-20131008.fasta	97471.2	1	11	11	13	4.21e-05	0.149	possibly correct	TRUE	Cmpd 158151, +MS2(830.4149), 39.3eV, 61.0min, 1/K0=1.101, #33777-33779	LcGPcSVQAVVLNDK	R	F	0.997	59	34.9	58.8	2	c2: Carbamidomethyl (+57.02), c5: Carbamidomethyl (+57.02)		830.415	1658.82	1659.82	2	0.00309	1.862	3660.51	48874	796	810	TRUE
Welch_007 timsTOF Mouse	Uncategorized Sample	451(1)TurboID2	Welch_007_4501_2171_01_Slot2-3_1_2911_5.3.236 (F014761)	M-phase phosphoprotein 8 OS=Mus musculus GN=Mphosph8 PE=1 SV=1	sp|Q3TYA6|MPP8_MOUSE		Uni-mouse-Reference-20131008.fasta	97471.2	1	11	11	13	4.21e-05	0.149	possibly correct	TRUE	Cmpd 161353, +MS2(796.3968), 37.7eV, 62.0min, 1/K0=1.062, #34323	LVIEcGADcNILSK	R	H	0.997	48.3	35	48.3	2	c5: Carbamidomethyl (+57.02), c9: Carbamidomethyl (+57.02)		796.397	1590.78	1591.78	2	0.00429	2.695	3719.8	58682	683	696	TRUE
Welch_007 timsTOF Mouse	Uncategorized Sample	451(1)TurboID2	Welch_007_4501_2171_01_Slot2-3_1_2911_5.3.236 (F014761)	M-phase phosphoprotein 8 OS=Mus musculus GN=Mphosph8 PE=1 SV=1	sp|Q3TYA6|MPP8_MOUSE		Uni-mouse-Reference-20131008.fasta	97471.2	1	11	11	13	4.21e-05	0.149	possibly correct	TRUE	Cmpd 171844, +MS2(427.7202), 26.8eV, 65.3min, 1/K0=0.781, #36151-36156	NAFDLFK	R	K	0.9	27.1	28.9	26.8	2			427.72	853.426	854.441	2	-0.007582	-8.874	3918	32271	445	451	TRUE
Welch_007 timsTOF Mouse	Uncategorized Sample	451(1)TurboID2	Welch_007_4501_2171_01_Slot2-3_1_2911_5.3.236 (F014761)	M-phase phosphoprotein 8 OS=Mus musculus GN=Mphosph8 PE=1 SV=1	sp|Q3TYA6|MPP8_MOUSE		Uni-mouse-Reference-20131008.fasta	97471.2	1	11	11	13	4.21e-05	0.149	possibly correct	TRUE	Cmpd 46938, +MS2(613.3276), 33.9eV, 23.4min, 1/K0=0.962, #12824-12827	NGTTALIHAAEK	K	N	0.997	57.8	31.9	50.4	2			613.328	1224.64	1225.65	2	-0.005662	-4.62	1406.29	37526	631	642	TRUE
Welch_007 timsTOF Mouse	Uncategorized Sample	451(1)TurboID2	Welch_007_4501_2171_01_Slot2-3_1_2911_5.3.236 (F014761)	M-phase phosphoprotein 8 OS=Mus musculus GN=Mphosph8 PE=1 SV=1	sp|Q3TYA6|MPP8_MOUSE		Uni-mouse-Reference-20131008.fasta	97471.2	1	11	11	13	4.21e-05	0.149	possibly correct	TRUE	Cmpd 221728, +MS2(746.8977), 37.7eV, 79.4min, 1/K0=1.062, #43899-43900	QcNNVLVYELLK	K	S	0.997	41.1	34	40.5	2	c2: Carbamidomethyl (+57.02)		746.898	1491.78	1492.78	2	0.005164	3.459	4763.18	70198	707	718	TRUE
Welch_007 timsTOF Mouse	Uncategorized Sample	451(1)TurboID2	Welch_007_4501_2171_01_Slot2-3_1_2911_5.3.236 (F014761)	M-phase phosphoprotein 8 OS=Mus musculus GN=Mphosph8 PE=1 SV=1	sp|Q3TYA6|MPP8_MOUSE		Uni-mouse-Reference-20131008.fasta	97471.2	1	11	11	13	4.21e-05	0.149	possibly correct	TRUE	Cmpd 28538, +MS2(538.7842), 30.6eV, 16.1min, 1/K0=0.877, #8684	REEISLDSK	K	I	0.982	26	33.6	12.6	2			538.784	1075.55	1076.56	2	0.002718	2.525	965.28	48297	467	475	TRUE
Welch_007 timsTOF Mouse	Uncategorized Sample	451(1)TurboID2	Welch_007_4501_2171_01_Slot2-3_1_2911_5.3.236 (F014761)	M-phase phosphoprotein 8 OS=Mus musculus GN=Mphosph8 PE=1 SV=1	sp|Q3TYA6|MPP8_MOUSE		Uni-mouse-Reference-20131008.fasta	97471.2	1	11	11	13	4.21e-05	0.149	possibly correct	TRUE	Cmpd 28954, +MS2(509.2394), 29.4eV, 16.3min, 1/K0=0.847, #8776	SPDLAEEEK	K	E	0.997	39	31.1	39	2			509.239	1016.46	1017.47	2	-0.002102	-2.066	974.871	28967	400	408	TRUE
Welch_007 timsTOF Mouse	Uncategorized Sample	451(1)TurboID2	Welch_007_4501_2171_01_Slot2-3_1_2911_5.3.236 (F014761)	M-phase phosphoprotein 8 OS=Mus musculus GN=Mphosph8 PE=1 SV=1	sp|Q3TYA6|MPP8_MOUSE		Uni-mouse-Reference-20131008.fasta	97471.2	1	11	11	13	4.21e-05	0.149	possibly correct	TRUE	Cmpd 110342, +MS2(740.3678), 36.8eV, 45.7min, 1/K0=1.039, #25248	TAQETVQEGIFEK	K	H	0.996	26.8	34.3	24.7	2			740.368	1478.72	1479.73	2	-0.004502	-3.042	2739.14	43092	299	311	TRUE
Welch_007 timsTOF Mouse	Uncategorized Sample	451(1)TurboID2	Welch_007_4501_2171_01_Slot2-3_1_2911_5.3.236 (F014761)	M-phase phosphoprotein 8 OS=Mus musculus GN=Mphosph8 PE=1 SV=1	sp|Q3TYA6|MPP8_MOUSE		Uni-mouse-Reference-20131008.fasta	97471.2	1	11	11	13	4.21e-05	0.149	possibly correct	TRUE	Cmpd 143285, +MS2(538.9284), 27.9eV, 56.3min, 1/K0=0.807, #31161-31164	VAEETIRDYFESR	R	L	0.997	34.5	33.5	32.3	2			538.928	1613.76	1614.78	3	-0.005048	-3.126	3377.69	77500	727	739	TRUE
Welch_007 timsTOF Mouse	Uncategorized Sample	451(1)TurboID2	Welch_007_4501_2171_01_Slot2-3_1_2911_5.3.236 (F014761)	Kinesin-like protein KIF1C OS=Mus musculus GN=Kif1c PE=1 SV=2	sp|O35071|KIF1C_MOUSE		Uni-mouse-Reference-20131008.fasta	122435	1	2	2	2	6.47e-06	0.0364	possibly correct	FALSE	Cmpd 271152, +MS2(537.8083), 30.2eV, 94.7min, 1/K0=0.869, #52363-52364	DSVLTWLLK	R	E	0.997	36.8	33	35.7	2			537.808	1073.6	1074.62	2	-0.01014	-9.438	5681.01	28343	302	310	FALSE	tr|E9Q4K7|E9Q4K7_MOUSE
Welch_007 timsTOF Mouse	Uncategorized Sample	451(1)TurboID2	Welch_007_4501_2171_01_Slot2-3_1_2911_5.3.236 (F014761)	Kinesin-like protein KIF1C OS=Mus musculus GN=Kif1c PE=1 SV=2	sp|O35071|KIF1C_MOUSE		Uni-mouse-Reference-20131008.fasta	122435	1	2	2	2	6.47e-06	0.0364	possibly correct	FALSE	Cmpd 177594, +MS2(580.3166), 31.5eV, 67.0min, 1/K0=0.902, #37096	ISLVDLAGSER	K	A	0.985	47.2	34	0	2			580.317	1158.62	1159.63	2	-0.005842	-5.038	4020.49	38851	244	254	FALSE	tr|E9Q4K7|E9Q4K7_MOUSE
Welch_007 timsTOF Mouse	Uncategorized Sample	451(1)TurboID2	Welch_007_4501_2171_01_Slot2-3_1_2911_5.3.236 (F014761)	Kinesin-like protein KIF1C OS=Mus musculus GN=Kif1c PE=1 SV=2	sp|O35071|KIF1C_MOUSE		Uni-mouse-Reference-20131008.fasta	122435	1	2	2	2	6.47e-06	0.0364	possibly correct	TRUE	Cmpd 11130, +MS2(477.1920), 28.3eV, 8.8min, 1/K0=0.817, #4592	ScEESWR	R	L	0.9	23.8	25	0	2	c2: Carbamidomethyl (+57.02)		477.192	952.369	953.378	2	-0.001416	-1.485	530.508	86168	684	690	TRUE
Welch_007 timsTOF Mouse	Uncategorized Sample	451(1)TurboID2	Welch_007_4501_2171_01_Slot2-3_1_2911_5.3.236 (F014761)	Kinesin-like protein KIF1C OS=Mus musculus GN=Kif1c PE=1 SV=2	sp|O35071|KIF1C_MOUSE		Uni-mouse-Reference-20131008.fasta	122435	1	2	2	2	6.47e-06	0.0364	possibly correct	TRUE	Cmpd 28535, +MS2(691.3207), 33.8eV, 16.1min, 1/K0=0.961, #8683-8684	TVAATNMNETSSR	R	S	0.997	27.6	31.5	27.6	2			691.321	1380.63	1381.64	2	-0.003502	-2.535	965.28	24255	204	216	TRUE
Welch_007 timsTOF Mouse	Uncategorized Sample	451(1)TurboID2	Welch_007_4501_2171_01_Slot2-3_1_2911_5.3.236 (F014761)	DNA-(apurinic or apyrimidinic site) lyase OS=Mus musculus GN=Apex1 PE=1 SV=2	sp|P28352|APEX1_MOUSE		Uni-mouse-Reference-20131008.fasta	35491.5	1	6	8	8	2.59e-05	0.287	possibly correct	TRUE	Cmpd 112281, +MS2(907.9154), 39.1eV, 46.3min, 1/K0=1.098, #25617-25618	EAAGEGPVLYEDPPDQK	K	T	0.995	28.1	32.5	28.1	2			907.915	1813.82	1814.84	2	-0.0211	-11.63	2778.72	51500	35	51	TRUE
Welch_007 timsTOF Mouse	Uncategorized Sample	451(1)TurboID2	Welch_007_4501_2171_01_Slot2-3_1_2911_5.3.236 (F014761)	DNA-(apurinic or apyrimidinic site) lyase OS=Mus musculus GN=Apex1 PE=1 SV=2	sp|P28352|APEX1_MOUSE		Uni-mouse-Reference-20131008.fasta	35491.5	1	6	8	8	2.59e-05	0.287	possibly correct	TRUE	Cmpd 171752, +MS2(773.3765), 36.9eV, 65.3min, 1/K0=1.040, #36137	EEAPDILcLQETK	K	C	0.997	37.1	34.1	37.1	2	c8: Carbamidomethyl (+57.02)		773.377	1544.74	1545.75	2	-0.001036	-0.6701	3916.38	63364	85	97	TRUE
Welch_007 timsTOF Mouse	Uncategorized Sample	451(1)TurboID2	Welch_007_4501_2171_01_Slot2-3_1_2911_5.3.236 (F014761)	DNA-(apurinic or apyrimidinic site) lyase OS=Mus musculus GN=Apex1 PE=1 SV=2	sp|P28352|APEX1_MOUSE		Uni-mouse-Reference-20131008.fasta	35491.5	1	6	8	8	2.59e-05	0.287	possibly correct	TRUE	Cmpd 142990, +MS2(610.3022), 32.5eV, 56.2min, 1/K0=0.926, #31110	IcSWNVDGLR	K	A	0.996	38.3	33.2	25.8	2	c2: Carbamidomethyl (+57.02)		610.302	1218.59	1219.59	2	0.008224	6.743	3372.4	40518	63	72	TRUE
Welch_007 timsTOF Mouse	Uncategorized Sample	451(1)TurboID2	Welch_007_4501_2171_01_Slot2-3_1_2911_5.3.236 (F014761)	DNA-(apurinic or apyrimidinic site) lyase OS=Mus musculus GN=Apex1 PE=1 SV=2	sp|P28352|APEX1_MOUSE		Uni-mouse-Reference-20131008.fasta	35491.5	1	6	8	8	2.59e-05	0.287	possibly correct	TRUE	Cmpd 187412, +MS2(731.0573), 35.9eV, 69.9min, 1/K0=1.014, #38655	KPLVLcGDLNVAHEEIDLR	R	N	0.997	32.9	35.9	32.9	2	c6: Carbamidomethyl (+57.02)		731.057	2190.15	2191.15	3	0.003138	1.432	4190.25	37174	202	220	TRUE
Welch_007 timsTOF Mouse	Uncategorized Sample	451(1)TurboID2	Welch_007_4501_2171_01_Slot2-3_1_2911_5.3.236 (F014761)	DNA-(apurinic or apyrimidinic site) lyase OS=Mus musculus GN=Apex1 PE=1 SV=2	sp|P28352|APEX1_MOUSE		Uni-mouse-Reference-20131008.fasta	35491.5	1	6	8	8	2.59e-05	0.287	possibly correct	TRUE	Cmpd 277350, +MS2(924.4865), 40.7eV, 96.6min, 1/K0=1.138, #53454-53455	QGFGELLQAVPLADSFR	R	H	0.994	24.9	35.3	16.7	2			924.486	1846.96	1847.97	2	0.0004781	0.2587	5798.25	55600	237	253	TRUE
Welch_007 timsTOF Mouse	Uncategorized Sample	451(1)TurboID2	Welch_007_4501_2171_01_Slot2-3_1_2911_5.3.236 (F014761)	DNA-(apurinic or apyrimidinic site) lyase OS=Mus musculus GN=Apex1 PE=1 SV=2	sp|P28352|APEX1_MOUSE		Uni-mouse-Reference-20131008.fasta	35491.5	1	6	8	8	2.59e-05	0.287	possibly correct	TRUE	Cmpd 292063, +MS2(915.9742), 42.3eV, 102.7min, 1/K0=1.178, #56884-56887	qGFGELLQAVPLADSFR	R	H	0.997	59.2	35.8	49.6	2		n-term: Gln->pyro-Glu (-17.03)	915.974	1829.93	1830.94	2	0.002506	1.369	6163.63	43712	237	253	TRUE
Welch_007 timsTOF Mouse	Uncategorized Sample	451(1)TurboID2	Welch_007_4501_2171_01_Slot2-3_1_2911_5.3.236 (F014761)	DNA-(apurinic or apyrimidinic site) lyase OS=Mus musculus GN=Apex1 PE=1 SV=2	sp|P28352|APEX1_MOUSE		Uni-mouse-Reference-20131008.fasta	35491.5	1	6	8	8	2.59e-05	0.287	possibly correct	TRUE	Cmpd 52111, +MS2(852.8760), 39.7eV, 25.4min, 1/K0=1.112, #13939-13941	VSYGIGEEEHDQEGR	K	V	0.997	33.5	30	33.5	2			852.876	1703.74	1704.75	2	-0.001442	-0.8458	1525.5	27716	141	155	TRUE
Welch_007 timsTOF Mouse	Uncategorized Sample	451(1)TurboID2	Welch_007_4501_2171_01_Slot2-3_1_2911_5.3.236 (F014761)	DNA-(apurinic or apyrimidinic site) lyase OS=Mus musculus GN=Apex1 PE=1 SV=2	sp|P28352|APEX1_MOUSE		Uni-mouse-Reference-20131008.fasta	35491.5	1	6	8	8	2.59e-05	0.287	possibly correct	TRUE	Cmpd 52145, +MS2(568.9198), 30.0eV, 25.4min, 1/K0=0.863, #13944-13948	VSYGIGEEEHDQEGR	K	V	0.997	57.4	30	57.4	2			568.92	1703.74	1704.75	3	-0.001418	-0.8318	1525.87	57241	141	155	TRUE
Welch_007 timsTOF Mouse	Uncategorized Sample	451(1)TurboID2	Welch_007_4501_2171_01_Slot2-3_1_2911_5.3.236 (F014761)	Protein Arhgap4 OS=Mus musculus GN=Arhgap4 PE=4 SV=1	tr|B1AUX5|B1AUX5_MOUSE,tr|B1AUY3|B1AUY3_MOUSE,tr|Q80Z68|Q80Z68_MOUSE		Uni-mouse-Reference-20131008.fasta	104100	1	19	24	28	9.06e-05	0.258	possibly correct	TRUE	Cmpd 95736, +MS2(604.8086), 32.1eV, 40.9min, 1/K0=0.918, #22586	AVAQNMNSVFK	K	E	0.996	25	33.1	25	2			604.809	1207.6	1208.61	2	0.0008381	0.6934	2451.93	81629	860	870	TRUE
Welch_007 timsTOF Mouse	Uncategorized Sample	451(1)TurboID2	Welch_007_4501_2171_01_Slot2-3_1_2911_5.3.236 (F014761)	Protein Arhgap4 OS=Mus musculus GN=Arhgap4 PE=4 SV=1	tr|B1AUX5|B1AUX5_MOUSE,tr|B1AUY3|B1AUY3_MOUSE,tr|Q80Z68|Q80Z68_MOUSE		Uni-mouse-Reference-20131008.fasta	104100	1	19	24	28	9.06e-05	0.258	possibly correct	TRUE	Cmpd 215517, +MS2(806.4379), 38.1eV, 77.7min, 1/K0=1.071, #42948	ESAALSEVLAGPLAQR	R	L	0.997	58	33.5	58	2			806.438	1610.86	1611.87	2	-0.001642	-1.019	4659.37	70092	117	132	TRUE
Welch_007 timsTOF Mouse	Uncategorized Sample	451(1)TurboID2	Welch_007_4501_2171_01_Slot2-3_1_2911_5.3.236 (F014761)	Protein Arhgap4 OS=Mus musculus GN=Arhgap4 PE=4 SV=1	tr|B1AUX5|B1AUX5_MOUSE,tr|B1AUY3|B1AUY3_MOUSE,tr|Q80Z68|Q80Z68_MOUSE		Uni-mouse-Reference-20131008.fasta	104100	1	19	24	28	9.06e-05	0.258	possibly correct	TRUE	Cmpd 216197, +MS2(553.6212), 29.3eV, 77.9min, 1/K0=0.844, #43052-43053	FINLnGLQHEGIFR	R	V	0.98	42.8	35.2	10.3	2		n5: Deamidated (+0.98)	553.621	1657.84	1658.87	3	-0.01601	-9.654	4670.58	40424	520	533	TRUE
Welch_007 timsTOF Mouse	Uncategorized Sample	451(1)TurboID2	Welch_007_4501_2171_01_Slot2-3_1_2911_5.3.236 (F014761)	Protein Arhgap4 OS=Mus musculus GN=Arhgap4 PE=4 SV=1	tr|B1AUX5|B1AUX5_MOUSE,tr|B1AUY3|B1AUY3_MOUSE,tr|Q80Z68|Q80Z68_MOUSE		Uni-mouse-Reference-20131008.fasta	104100	1	19	24	28	9.06e-05	0.258	possibly correct	TRUE	Cmpd 203830, +MS2(829.9387), 40.0eV, 74.5min, 1/K0=1.120, #41190-41191	FINLnGLQHEGIFR	R	V	0.988	28.4	35.1	13.9	2		n5: Deamidated (+0.98)	829.939	1657.86	1658.87	2	0.004982	3.003	4467.11	63253	520	533	TRUE
Welch_007 timsTOF Mouse	Uncategorized Sample	451(1)TurboID2	Welch_007_4501_2171_01_Slot2-3_1_2911_5.3.236 (F014761)	Protein Arhgap4 OS=Mus musculus GN=Arhgap4 PE=4 SV=1	tr|B1AUX5|B1AUX5_MOUSE,tr|B1AUY3|B1AUY3_MOUSE,tr|Q80Z68|Q80Z68_MOUSE		Uni-mouse-Reference-20131008.fasta	104100	1	19	24	28	9.06e-05	0.258	possibly correct	TRUE	Cmpd 203712, +MS2(553.6224), 29.1eV, 74.4min, 1/K0=0.840, #41169-41171	FINLnGLQHEGIFR	R	V	0.997	98	35.1	35.5	2		n5: Deamidated (+0.98)	553.622	1657.85	1658.87	3	-0.01238	-7.465	4464.84	82790	520	533	TRUE
Welch_007 timsTOF Mouse	Uncategorized Sample	451(1)TurboID2	Welch_007_4501_2171_01_Slot2-3_1_2911_5.3.236 (F014761)	Protein Arhgap4 OS=Mus musculus GN=Arhgap4 PE=4 SV=1	tr|B1AUX5|B1AUX5_MOUSE,tr|B1AUY3|B1AUY3_MOUSE,tr|Q80Z68|Q80Z68_MOUSE		Uni-mouse-Reference-20131008.fasta	104100	1	19	24	28	9.06e-05	0.258	possibly correct	TRUE	Cmpd 205598, +MS2(553.2951), 30.0eV, 74.9min, 1/K0=0.861, #41452-41453	FINLNGLQHEGIFR	R	V	0.997	48.7	34.9	40.1	2			553.295	1656.86	1657.88	3	-0.01033	-6.23	4495.84	113201	520	533	TRUE
Welch_007 timsTOF Mouse	Uncategorized Sample	451(1)TurboID2	Welch_007_4501_2171_01_Slot2-3_1_2911_5.3.236 (F014761)	Protein Arhgap4 OS=Mus musculus GN=Arhgap4 PE=4 SV=1	tr|B1AUX5|B1AUX5_MOUSE,tr|B1AUY3|B1AUY3_MOUSE,tr|Q80Z68|Q80Z68_MOUSE		Uni-mouse-Reference-20131008.fasta	104100	1	19	24	28	9.06e-05	0.258	possibly correct	TRUE	Cmpd 205781, +MS2(829.4455), 40.5eV, 75.0min, 1/K0=1.134, #41479-41480	FINLNGLQHEGIFR	R	V	0.997	50.8	34.8	49.2	2			829.446	1656.88	1657.88	2	0.002718	1.639	4498.53	45548	520	533	TRUE
Welch_007 timsTOF Mouse	Uncategorized Sample	451(1)TurboID2	Welch_007_4501_2171_01_Slot2-3_1_2911_5.3.236 (F014761)	Protein Arhgap4 OS=Mus musculus GN=Arhgap4 PE=4 SV=1	tr|B1AUX5|B1AUX5_MOUSE,tr|B1AUY3|B1AUY3_MOUSE,tr|Q80Z68|Q80Z68_MOUSE		Uni-mouse-Reference-20131008.fasta	104100	1	19	24	28	9.06e-05	0.258	possibly correct	TRUE	Cmpd 208802, +MS2(1008.5356), 42.5eV, 75.8min, 1/K0=1.184, #41924-41925	FIQSSGQPVPLVVEScIR	K	F	0.997	33.8	35.7	29.4	2	c16: Carbamidomethyl (+57.02)		1008.54	2015.06	2016.06	2	0.005524	2.74	4547.51	95814	502	519	TRUE
Welch_007 timsTOF Mouse	Uncategorized Sample	451(1)TurboID2	Welch_007_4501_2171_01_Slot2-3_1_2911_5.3.236 (F014761)	Protein Arhgap4 OS=Mus musculus GN=Arhgap4 PE=4 SV=1	tr|B1AUX5|B1AUX5_MOUSE,tr|B1AUY3|B1AUY3_MOUSE,tr|Q80Z68|Q80Z68_MOUSE		Uni-mouse-Reference-20131008.fasta	104100	1	19	24	28	9.06e-05	0.258	possibly correct	TRUE	Cmpd 154940, +MS2(785.8969), 38.4eV, 60.0min, 1/K0=1.079, #33211-33215	GcTVHDLDSVAGVLK	K	L	0.997	27.6	34.2	27.6	2	c2: Carbamidomethyl (+57.02)		785.897	1569.78	1570.79	2	-0.003156	-2.009	3599.67	40719	558	572	TRUE
Welch_007 timsTOF Mouse	Uncategorized Sample	451(1)TurboID2	Welch_007_4501_2171_01_Slot2-3_1_2911_5.3.236 (F014761)	Protein Arhgap4 OS=Mus musculus GN=Arhgap4 PE=4 SV=1	tr|B1AUX5|B1AUX5_MOUSE,tr|B1AUY3|B1AUY3_MOUSE,tr|Q80Z68|Q80Z68_MOUSE		Uni-mouse-Reference-20131008.fasta	104100	1	19	24	28	9.06e-05	0.258	possibly correct	TRUE	Cmpd 154877, +MS2(524.2670), 29.3eV, 60.0min, 1/K0=0.843, #33200-33202	GcTVHDLDSVAGVLK	K	L	0.997	49.8	34.4	48.8	2	c2: Carbamidomethyl (+57.02)		524.267	1569.78	1570.79	3	-0.003092	-1.968	3598.38	65953	558	572	TRUE
Welch_007 timsTOF Mouse	Uncategorized Sample	451(1)TurboID2	Welch_007_4501_2171_01_Slot2-3_1_2911_5.3.236 (F014761)	Protein Arhgap4 OS=Mus musculus GN=Arhgap4 PE=4 SV=1	tr|B1AUX5|B1AUX5_MOUSE,tr|B1AUY3|B1AUY3_MOUSE,tr|Q80Z68|Q80Z68_MOUSE		Uni-mouse-Reference-20131008.fasta	104100	1	19	24	28	9.06e-05	0.258	possibly correct	TRUE	Cmpd 236215, +MS2(835.4574), 39.3eV, 83.7min, 1/K0=1.103, #46262-46265	IFPPPAMLPGPIYEK	R	C	0.99	23.8	33.8	19.7	2			835.457	1668.9	1669.9	2	0.005018	3.005	5020.8	72618	684	698	TRUE
Welch_007 timsTOF Mouse	Uncategorized Sample	451(1)TurboID2	Welch_007_4501_2171_01_Slot2-3_1_2911_5.3.236 (F014761)	Protein Arhgap4 OS=Mus musculus GN=Arhgap4 PE=4 SV=1	tr|B1AUX5|B1AUX5_MOUSE,tr|B1AUY3|B1AUY3_MOUSE,tr|Q80Z68|Q80Z68_MOUSE		Uni-mouse-Reference-20131008.fasta	104100	1	19	24	28	9.06e-05	0.258	possibly correct	TRUE	Cmpd 46106, +MS2(493.7310), 28.3eV, 23.1min, 1/K0=0.817, #12641	KMYHVYHSESmnAETK	K	L	0.94	19.7	33.6	19.7	2		m11: Oxidation (+15.99), n12: Deamidated (+0.98)	493.731	1970.89	1971.86	4	0.0447	22.67	1386.93	65644	149	164	TRUE
Welch_007 timsTOF Mouse	Uncategorized Sample	451(1)TurboID2	Welch_007_4501_2171_01_Slot2-3_1_2911_5.3.236 (F014761)	Protein Arhgap4 OS=Mus musculus GN=Arhgap4 PE=4 SV=1	tr|B1AUX5|B1AUX5_MOUSE,tr|B1AUY3|B1AUY3_MOUSE,tr|Q80Z68|Q80Z68_MOUSE		Uni-mouse-Reference-20131008.fasta	104100	1	19	24	28	9.06e-05	0.258	possibly correct	TRUE	Cmpd 159774, +MS2(718.8922), 35.4eV, 61.5min, 1/K0=1.003, #34052-34054	LELGTPPEALGPSR	R	H	0.997	57.9	32.8	56.4	2			718.892	1435.77	1436.77	2	0.002518	1.753	3690.36	71435	827	840	TRUE
Welch_007 timsTOF Mouse	Uncategorized Sample	451(1)TurboID2	Welch_007_4501_2171_01_Slot2-3_1_2911_5.3.236 (F014761)	Protein Arhgap4 OS=Mus musculus GN=Arhgap4 PE=4 SV=1	tr|B1AUX5|B1AUX5_MOUSE,tr|B1AUY3|B1AUY3_MOUSE,tr|Q80Z68|Q80Z68_MOUSE		Uni-mouse-Reference-20131008.fasta	104100	1	19	24	28	9.06e-05	0.258	possibly correct	TRUE	Cmpd 34660, +MS2(662.3157), 33.1eV, 18.6min, 1/K0=0.943, #10092-10093	LGGSSQEQQSFR	R	K	0.997	76	32.5	69.9	2			662.316	1322.62	1323.63	2	-0.004662	-3.522	1115.17	43388	81	92	TRUE
Welch_007 timsTOF Mouse	Uncategorized Sample	451(1)TurboID2	Welch_007_4501_2171_01_Slot2-3_1_2911_5.3.236 (F014761)	Protein Arhgap4 OS=Mus musculus GN=Arhgap4 PE=4 SV=1	tr|B1AUX5|B1AUX5_MOUSE,tr|B1AUY3|B1AUY3_MOUSE,tr|Q80Z68|Q80Z68_MOUSE		Uni-mouse-Reference-20131008.fasta	104100	1	19	24	28	9.06e-05	0.258	possibly correct	TRUE	Cmpd 23024, +MS2(564.8006), 30.9eV, 13.8min, 1/K0=0.887, #7396	LQEAIQQGNK	K	E	0.986	25.6	32.2	15.7	2			564.801	1127.59	1128.6	2	-0.007082	-6.275	828.492	25284	454	463	TRUE
Welch_007 timsTOF Mouse	Uncategorized Sample	451(1)TurboID2	Welch_007_4501_2171_01_Slot2-3_1_2911_5.3.236 (F014761)	Protein Arhgap4 OS=Mus musculus GN=Arhgap4 PE=4 SV=1	tr|B1AUX5|B1AUX5_MOUSE,tr|B1AUY3|B1AUY3_MOUSE,tr|Q80Z68|Q80Z68_MOUSE		Uni-mouse-Reference-20131008.fasta	104100	1	19	24	28	9.06e-05	0.258	possibly correct	TRUE	Cmpd 56028, +MS2(483.2532), 29.0eV, 26.9min, 1/K0=0.835, #14751-14752	LQEYLSGR	K	S	0.988	32.9	31.5	11.4	2			483.253	964.492	965.505	2	-0.006102	-6.32	1611.64	75599	434	441	TRUE
Welch_007 timsTOF Mouse	Uncategorized Sample	451(1)TurboID2	Welch_007_4501_2171_01_Slot2-3_1_2911_5.3.236 (F014761)	Protein Arhgap4 OS=Mus musculus GN=Arhgap4 PE=4 SV=1	tr|B1AUX5|B1AUX5_MOUSE,tr|B1AUY3|B1AUY3_MOUSE,tr|Q80Z68|Q80Z68_MOUSE		Uni-mouse-Reference-20131008.fasta	104100	1	19	24	28	9.06e-05	0.258	possibly correct	TRUE	Cmpd 32070, +MS2(556.7856), 30.8eV, 17.6min, 1/K0=0.883, #9520	LSHISEDVGR	R	I	0.997	35	31.4	28.4	2			556.786	1111.56	1112.57	2	-0.005582	-5.017	1054.14	48907	133	142	TRUE
Welch_007 timsTOF Mouse	Uncategorized Sample	451(1)TurboID2	Welch_007_4501_2171_01_Slot2-3_1_2911_5.3.236 (F014761)	Protein Arhgap4 OS=Mus musculus GN=Arhgap4 PE=4 SV=1	tr|B1AUX5|B1AUX5_MOUSE,tr|B1AUY3|B1AUY3_MOUSE,tr|Q80Z68|Q80Z68_MOUSE		Uni-mouse-Reference-20131008.fasta	104100	1	19	24	28	9.06e-05	0.258	possibly correct	TRUE	Cmpd 104783, +MS2(815.3914), 37.5eV, 43.9min, 1/K0=1.056, #24254-24255	NQQQETETFYITK	R	L	0.997	38.4	33.5	31.8	2			815.391	1628.77	1629.78	2	-8.194e-05	-0.05028	2631.46	51180	421	433	TRUE
Welch_007 timsTOF Mouse	Uncategorized Sample	451(1)TurboID2	Welch_007_4501_2171_01_Slot2-3_1_2911_5.3.236 (F014761)	Protein Arhgap4 OS=Mus musculus GN=Arhgap4 PE=4 SV=1	tr|B1AUX5|B1AUX5_MOUSE,tr|B1AUY3|B1AUY3_MOUSE,tr|Q80Z68|Q80Z68_MOUSE		Uni-mouse-Reference-20131008.fasta	104100	1	19	24	28	9.06e-05	0.258	possibly correct	TRUE	Cmpd 88539, +MS2(875.7678), 36.9eV, 38.4min, 1/K0=1.039, #21232-21237	SALSTTTTTSATTTTTTTTVETGPHR	R	K	0.987	138	37.1	138	2			875.768	2624.28	2625.29	3	0.003572	1.361	2306.71	60288	179	204	TRUE
Welch_007 timsTOF Mouse	Uncategorized Sample	451(1)TurboID2	Welch_007_4501_2171_01_Slot2-3_1_2911_5.3.236 (F014761)	Protein Arhgap4 OS=Mus musculus GN=Arhgap4 PE=4 SV=1	tr|B1AUX5|B1AUX5_MOUSE,tr|B1AUY3|B1AUY3_MOUSE,tr|Q80Z68|Q80Z68_MOUSE		Uni-mouse-Reference-20131008.fasta	104100	1	19	24	28	9.06e-05	0.258	possibly correct	TRUE	Cmpd 67508, +MS2(918.4654), 39.2eV, 31.1min, 1/K0=1.101, #17100-17104	SALSTTTTTSATTTTTTTTVETGPHRK	R	S	0.997	34.5	37.5	33.2	2			918.465	2752.37	2753.38	3	0.001492	0.5419	1862.85	47806	179	205	TRUE
Welch_007 timsTOF Mouse	Uncategorized Sample	451(1)TurboID2	Welch_007_4501_2171_01_Slot2-3_1_2911_5.3.236 (F014761)	Protein Arhgap4 OS=Mus musculus GN=Arhgap4 PE=4 SV=1	tr|B1AUX5|B1AUX5_MOUSE,tr|B1AUY3|B1AUY3_MOUSE,tr|Q80Z68|Q80Z68_MOUSE		Uni-mouse-Reference-20131008.fasta	104100	1	19	24	28	9.06e-05	0.258	possibly correct	TRUE	Cmpd 67537, +MS2(918.4669), 39.2eV, 31.1min, 1/K0=1.100, #17107-17111	SALSTTTTTSATTTTTTTTVETGPHRK	R	S	0.997	65.3	37.5	64.4	2			918.467	2752.38	2753.38	3	0.005992	2.176	1863.81	66142	179	205	TRUE
Welch_007 timsTOF Mouse	Uncategorized Sample	451(1)TurboID2	Welch_007_4501_2171_01_Slot2-3_1_2911_5.3.236 (F014761)	Protein Arhgap4 OS=Mus musculus GN=Arhgap4 PE=4 SV=1	tr|B1AUX5|B1AUX5_MOUSE,tr|B1AUY3|B1AUY3_MOUSE,tr|Q80Z68|Q80Z68_MOUSE		Uni-mouse-Reference-20131008.fasta	104100	1	19	24	28	9.06e-05	0.258	possibly correct	TRUE	Cmpd 67870, +MS2(547.2853), 30.3eV, 31.2min, 1/K0=0.870, #17165	TAQELTFQR	R	G	0.997	47.8	33	46	2			547.285	1092.56	1093.56	2	-0.0005019	-0.459	1869.64	60016	751	759	TRUE
Welch_007 timsTOF Mouse	Uncategorized Sample	451(1)TurboID2	Welch_007_4501_2171_01_Slot2-3_1_2911_5.3.236 (F014761)	Protein Arhgap4 OS=Mus musculus GN=Arhgap4 PE=4 SV=1	tr|B1AUX5|B1AUX5_MOUSE,tr|B1AUY3|B1AUY3_MOUSE,tr|Q80Z68|Q80Z68_MOUSE		Uni-mouse-Reference-20131008.fasta	104100	1	19	24	28	9.06e-05	0.258	possibly correct	TRUE	Cmpd 25610, +MS2(531.7682), 29.4eV, 14.9min, 1/K0=0.846, #8001-8004	TIETEEVNK	K	T	0.997	49.9	38.1	31.7	2			531.768	2123.04	1062.53	4	1062	-174.3	892.941	75963	363	371	TRUE
Welch_007 timsTOF Mouse	Uncategorized Sample	451(1)TurboID2	Welch_007_4501_2171_01_Slot2-3_1_2911_5.3.236 (F014761)	Protein Arhgap4 OS=Mus musculus GN=Arhgap4 PE=4 SV=1	tr|B1AUX5|B1AUX5_MOUSE,tr|B1AUY3|B1AUY3_MOUSE,tr|Q80Z68|Q80Z68_MOUSE		Uni-mouse-Reference-20131008.fasta	104100	1	19	24	28	9.06e-05	0.258	possibly correct	TRUE	Cmpd 213314, +MS2(531.6500), 29.3eV, 77.0min, 1/K0=0.844, #42598	VNQLVQTLILQPAR	R	I	0.983	21.8	27.9	21.8	2			531.65	1591.93	1592.95	3	-0.01297	-8.141	4621.04	31047	670	683	TRUE
Welch_007 timsTOF Mouse	Uncategorized Sample	451(1)TurboID2	Welch_007_4501_2171_01_Slot2-3_1_2911_5.3.236 (F014761)	Protein Arhgap4 OS=Mus musculus GN=Arhgap4 PE=4 SV=1	tr|B1AUX5|B1AUX5_MOUSE,tr|B1AUY3|B1AUY3_MOUSE,tr|Q80Z68|Q80Z68_MOUSE		Uni-mouse-Reference-20131008.fasta	104100	1	19	24	28	9.06e-05	0.258	possibly correct	TRUE	Cmpd 213375, +MS2(531.6501), 29.4eV, 77.0min, 1/K0=0.845, #42608-42609	VNQLVQTLILQPAR	R	I	0.997	46.2	27.9	46.1	2			531.65	1591.93	1592.95	3	-0.01276	-8.009	4622.24	59642	670	683	TRUE
Welch_007 timsTOF Mouse	Uncategorized Sample	451(1)TurboID2	Welch_007_4501_2171_01_Slot2-3_1_2911_5.3.236 (F014761)	Protein Arhgap4 OS=Mus musculus GN=Arhgap4 PE=4 SV=1	tr|B1AUX5|B1AUX5_MOUSE,tr|B1AUY3|B1AUY3_MOUSE,tr|Q80Z68|Q80Z68_MOUSE		Uni-mouse-Reference-20131008.fasta	104100	1	19	24	28	9.06e-05	0.258	possibly correct	TRUE	Cmpd 213454, +MS2(796.9792), 38.1eV, 77.1min, 1/K0=1.072, #42620	VNQLVQTLILQPAR	R	I	0.997	46.6	26.6	46.6	2			796.979	1591.94	1592.95	2	0.002718	1.706	4623.44	69611	670	683	TRUE
Welch_007 timsTOF Mouse	Uncategorized Sample	451(1)TurboID2	Welch_007_4501_2171_01_Slot2-3_1_2911_5.3.236 (F014761)	Protein Arhgap4 OS=Mus musculus GN=Arhgap4 PE=4 SV=1	tr|B1AUX5|B1AUX5_MOUSE,tr|B1AUY3|B1AUY3_MOUSE,tr|Q80Z68|Q80Z68_MOUSE		Uni-mouse-Reference-20131008.fasta	104100	1	19	24	28	9.06e-05	0.258	possibly correct	TRUE	Cmpd 76418, +MS2(614.2808), 32.7eV, 34.2min, 1/K0=0.931, #18871	YITLcEGDEK	K	Q	0.971	15.7	29.1	15.7	2	c5: Carbamidomethyl (+57.02)		614.281	1226.55	1227.56	2	-0.002036	-1.658	2052.73	59876	789	798	TRUE
Welch_007 timsTOF Mouse	Uncategorized Sample	451(1)TurboID2	Welch_007_4501_2171_01_Slot2-3_1_2911_5.3.236 (F014761)	Protein Arhgap4 OS=Mus musculus GN=Arhgap4 PE=4 SV=1	tr|B1AUX5|B1AUX5_MOUSE,tr|B1AUY3|B1AUY3_MOUSE,tr|Q80Z68|Q80Z68_MOUSE		Uni-mouse-Reference-20131008.fasta	104100	1	19	24	28	9.06e-05	0.258	possibly correct	TRUE	Cmpd 76580, +MS2(614.2828), 33.3eV, 34.3min, 1/K0=0.948, #18905	YITLcEGDEK	K	Q	0.983	17.4	29.7	17.4	2	c5: Carbamidomethyl (+57.02)		614.283	1226.55	1227.56	2	0.001964	1.6	2056.33	40360	789	798	TRUE
Welch_007 timsTOF Mouse	Uncategorized Sample	451(1)TurboID2	Welch_007_4501_2171_01_Slot2-3_1_2911_5.3.236 (F014761)	Cordon-bleu protein-like 1 OS=Mus musculus GN=Cobll1 PE=4 SV=1	tr|B1AZ14|B1AZ14_MOUSE,tr|B1AZ15|B1AZ15_MOUSE		Uni-mouse-Reference-20131008.fasta	133376	1	4	4	5	1.62e-05	0.0588	possibly correct	TRUE	Cmpd 83743, +MS2(1101.9902), 44.4eV, 36.8min, 1/K0=1.233, #20308-20312	AcPESASEGSSALPPAATQDEK	K	T	0.997	28.8	32.3	28.8	2	c2: Carbamidomethyl (+57.02)		1101.99	2201.97	2202.98	2	-0.008956	-4.065	2207.46	18209	1115	1136	TRUE
Welch_007 timsTOF Mouse	Uncategorized Sample	451(1)TurboID2	Welch_007_4501_2171_01_Slot2-3_1_2911_5.3.236 (F014761)	Cordon-bleu protein-like 1 OS=Mus musculus GN=Cobll1 PE=4 SV=1	tr|B1AZ14|B1AZ14_MOUSE,tr|B1AZ15|B1AZ15_MOUSE		Uni-mouse-Reference-20131008.fasta	133376	1	4	4	5	1.62e-05	0.0588	possibly correct	TRUE	Cmpd 57865, +MS2(625.3123), 31.6eV, 27.5min, 1/K0=0.903, #15120	RQSSLTFQSSDPEHVR	K	Q	0.991	26.6	35.3	26.6	2			625.312	1872.91	1873.92	3	0.007112	3.795	1651.26	44544	1180	1195	TRUE
Welch_007 timsTOF Mouse	Uncategorized Sample	451(1)TurboID2	Welch_007_4501_2171_01_Slot2-3_1_2911_5.3.236 (F014761)	Cordon-bleu protein-like 1 OS=Mus musculus GN=Cobll1 PE=4 SV=1	tr|B1AZ14|B1AZ14_MOUSE,tr|B1AZ15|B1AZ15_MOUSE		Uni-mouse-Reference-20131008.fasta	133376	1	4	4	5	1.62e-05	0.0588	possibly correct	TRUE	Cmpd 151251, +MS2(833.9466), 41.1eV, 58.8min, 1/K0=1.149, #32563-32564	TGSLQLSSTSIGTSSLK	R	R	0.997	53.3	34	44	2			833.947	1665.88	1666.89	2	-6.194e-05	-0.03716	3529.5	35349	350	366	TRUE
Welch_007 timsTOF Mouse	Uncategorized Sample	451(1)TurboID2	Welch_007_4501_2171_01_Slot2-3_1_2911_5.3.236 (F014761)	Cordon-bleu protein-like 1 OS=Mus musculus GN=Cobll1 PE=4 SV=1	tr|B1AZ14|B1AZ14_MOUSE,tr|B1AZ15|B1AZ15_MOUSE		Uni-mouse-Reference-20131008.fasta	133376	1	4	4	5	1.62e-05	0.0588	possibly correct	TRUE	Cmpd 5373, +MS2(626.6391), 31.3eV, 5.7min, 1/K0=0.897, #3046-3048	THTVNKPTVGSQHGDGDK	K	Q	0.995	27.2	35	27.2	2			626.639	1876.9	1877.91	3	-0.007538	-4.014	339.761	27006	1137	1154	TRUE
Welch_007 timsTOF Mouse	Uncategorized Sample	451(1)TurboID2	Welch_007_4501_2171_01_Slot2-3_1_2911_5.3.236 (F014761)	Cordon-bleu protein-like 1 OS=Mus musculus GN=Cobll1 PE=4 SV=1	tr|B1AZ14|B1AZ14_MOUSE,tr|B1AZ15|B1AZ15_MOUSE		Uni-mouse-Reference-20131008.fasta	133376	1	4	4	5	1.62e-05	0.0588	possibly correct	TRUE	Cmpd 5384, +MS2(626.6421), 31.4eV, 5.7min, 1/K0=0.899, #3049-3051	THTVNKPTVGSQHGDGDK	K	Q	0.997	61.5	35.2	61.5	2			626.642	1876.9	1877.91	3	0.001372	0.7306	340.582	27901	1137	1154	TRUE
Welch_007 timsTOF Mouse	Uncategorized Sample	451(1)TurboID2	Welch_007_4501_2171_01_Slot2-3_1_2911_5.3.236 (F014761)	Complement factor D OS=Mus musculus GN=Cfd PE=1 SV=1	sp|P03953|CFAD_MOUSE		Uni-mouse-Reference-20131008.fasta	28055.5	0.408	1	1	1	3.23e-06	0.0502	possibly correct	TRUE	Cmpd 52063, +MS2(755.8339), 36.8eV, 25.4min, 1/K0=1.038, #13929-13930	MWIENITNGNMTS	R	-	0.929	14	29.6	13.4	2			755.834	1509.65	1510.67	2	-0.006082	-4.026	1524.31	27022	247	259	TRUE
Welch_007 timsTOF Mouse	Uncategorized Sample	451(1)TurboID2	Welch_007_4501_2171_01_Slot2-3_1_2911_5.3.236 (F014761)	Vacuolar protein-sorting-associated protein 36 OS=Mus musculus GN=Vps36 PE=1 SV=1	sp|Q91XD6|VPS36_MOUSE		Uni-mouse-Reference-20131008.fasta	43736.5	1	6	7	11	3.56e-05	0.207	possibly correct	TRUE	Cmpd 77181, +MS2(857.4008), 39.7eV, 34.5min, 1/K0=1.111, #19030-19031	ETYGSGTQYHMQLAK	R	Q	0.955	15.2	32.9	15.2	2			857.401	1712.79	1713.79	2	0.004158	2.426	2069.62	19303	233	247	TRUE
Welch_007 timsTOF Mouse	Uncategorized Sample	451(1)TurboID2	Welch_007_4501_2171_01_Slot2-3_1_2911_5.3.236 (F014761)	Vacuolar protein-sorting-associated protein 36 OS=Mus musculus GN=Vps36 PE=1 SV=1	sp|Q91XD6|VPS36_MOUSE		Uni-mouse-Reference-20131008.fasta	43736.5	1	6	7	11	3.56e-05	0.207	possibly correct	TRUE	Cmpd 77016, +MS2(857.3978), 40.2eV, 34.4min, 1/K0=1.126, #18997-18998	ETYGSGTQYHMQLAK	R	Q	0.997	32.4	32.8	32.4	2			857.398	1712.78	1713.79	2	-0.001862	-1.086	2066.07	27322	233	247	TRUE
Welch_007 timsTOF Mouse	Uncategorized Sample	451(1)TurboID2	Welch_007_4501_2171_01_Slot2-3_1_2911_5.3.236 (F014761)	Vacuolar protein-sorting-associated protein 36 OS=Mus musculus GN=Vps36 PE=1 SV=1	sp|Q91XD6|VPS36_MOUSE		Uni-mouse-Reference-20131008.fasta	43736.5	1	6	7	11	3.56e-05	0.207	possibly correct	TRUE	Cmpd 77052, +MS2(857.4010), 40.3eV, 34.5min, 1/K0=1.127, #19002-19004	ETYGSGTQYHMQLAK	R	Q	0.997	69	33	69	2			857.401	1712.79	1713.79	2	0.004518	2.636	2066.98	42595	233	247	TRUE
Welch_007 timsTOF Mouse	Uncategorized Sample	451(1)TurboID2	Welch_007_4501_2171_01_Slot2-3_1_2911_5.3.236 (F014761)	Vacuolar protein-sorting-associated protein 36 OS=Mus musculus GN=Vps36 PE=1 SV=1	sp|Q91XD6|VPS36_MOUSE		Uni-mouse-Reference-20131008.fasta	43736.5	1	6	7	11	3.56e-05	0.207	possibly correct	TRUE	Cmpd 165267, +MS2(444.2368), 27.7eV, 63.3min, 1/K0=0.802, #35016-35017	FDAGTLLLSTHR	K	L	0.997	34.4	34.3	34.2	2			444.237	1329.69	1330.71	3	-0.01555	-11.68	3794.97	50248	35	46	TRUE
Welch_007 timsTOF Mouse	Uncategorized Sample	451(1)TurboID2	Welch_007_4501_2171_01_Slot2-3_1_2911_5.3.236 (F014761)	Vacuolar protein-sorting-associated protein 36 OS=Mus musculus GN=Vps36 PE=1 SV=1	sp|Q91XD6|VPS36_MOUSE		Uni-mouse-Reference-20131008.fasta	43736.5	1	6	7	11	3.56e-05	0.207	possibly correct	TRUE	Cmpd 165298, +MS2(665.8586), 36.5eV, 63.3min, 1/K0=1.029, #35023-35024	FDAGTLLLSTHR	K	L	0.997	47.9	34.3	37.3	2			665.859	1329.7	1330.71	2	-0.001682	-1.264	3795.36	41690	35	46	TRUE
Welch_007 timsTOF Mouse	Uncategorized Sample	451(1)TurboID2	Welch_007_4501_2171_01_Slot2-3_1_2911_5.3.236 (F014761)	Vacuolar protein-sorting-associated protein 36 OS=Mus musculus GN=Vps36 PE=1 SV=1	sp|Q91XD6|VPS36_MOUSE		Uni-mouse-Reference-20131008.fasta	43736.5	1	6	7	11	3.56e-05	0.207	possibly correct	TRUE	Cmpd 262680, +MS2(856.4273), 39.9eV, 91.8min, 1/K0=1.116, #50750-50752	GGIMSLTEVYcLVNR	R	A	0.997	42.6	34.6	42.6	2	c11: Carbamidomethyl (+57.02)		856.427	1710.84	1711.85	2	-0.003336	-1.949	5507.71	50464	261	275	TRUE
Welch_007 timsTOF Mouse	Uncategorized Sample	451(1)TurboID2	Welch_007_4501_2171_01_Slot2-3_1_2911_5.3.236 (F014761)	Vacuolar protein-sorting-associated protein 36 OS=Mus musculus GN=Vps36 PE=1 SV=1	sp|Q91XD6|VPS36_MOUSE		Uni-mouse-Reference-20131008.fasta	43736.5	1	6	7	11	3.56e-05	0.207	possibly correct	TRUE	Cmpd 46876, +MS2(631.7972), 32.3eV, 23.4min, 1/K0=0.922, #12808-12809	QGDVTEDETIR	K	F	0.997	32.8	32	31.2	2			631.797	1261.58	1262.59	2	0.001038	0.8222	1404.74	47095	206	216	TRUE
Welch_007 timsTOF Mouse	Uncategorized Sample	451(1)TurboID2	Welch_007_4501_2171_01_Slot2-3_1_2911_5.3.236 (F014761)	Vacuolar protein-sorting-associated protein 36 OS=Mus musculus GN=Vps36 PE=1 SV=1	sp|Q91XD6|VPS36_MOUSE		Uni-mouse-Reference-20131008.fasta	43736.5	1	6	7	11	3.56e-05	0.207	possibly correct	TRUE	Cmpd 265150, +MS2(710.8945), 36.1eV, 92.7min, 1/K0=1.020, #51231-51232	qLAGILQAPLEER	K	G	0.994	24	32.8	21.2	2		n-term: Gln->pyro-Glu (-17.03)	710.895	1419.77	1420.78	2	0.002106	1.483	5559.44	47058	248	260	TRUE
Welch_007 timsTOF Mouse	Uncategorized Sample	451(1)TurboID2	Welch_007_4501_2171_01_Slot2-3_1_2911_5.3.236 (F014761)	Vacuolar protein-sorting-associated protein 36 OS=Mus musculus GN=Vps36 PE=1 SV=1	sp|Q91XD6|VPS36_MOUSE		Uni-mouse-Reference-20131008.fasta	43736.5	1	6	7	11	3.56e-05	0.207	possibly correct	TRUE	Cmpd 215573, +MS2(761.4087), 36.7eV, 77.7min, 1/K0=1.034, #42958-42965	SYLLSMGIANPVTR	K	E	0.997	41.5	33.9	38.9	2			761.409	1520.8	1521.81	2	0.0006181	0.4061	4660.92	69572	219	232	TRUE
Welch_007 timsTOF Mouse	Uncategorized Sample	451(1)TurboID2	Welch_007_4501_2171_01_Slot2-3_1_2911_5.3.236 (F014761)	Vacuolar protein-sorting-associated protein 36 OS=Mus musculus GN=Vps36 PE=1 SV=1	sp|Q91XD6|VPS36_MOUSE		Uni-mouse-Reference-20131008.fasta	43736.5	1	6	7	11	3.56e-05	0.207	possibly correct	TRUE	Cmpd 215508, +MS2(761.4099), 36.7eV, 77.7min, 1/K0=1.035, #42947	SYLLSMGIANPVTR	K	E	0.997	59.1	33.8	59.1	2			761.41	1520.81	1521.81	2	0.003018	1.983	4659.32	50057	219	232	TRUE
Welch_007 timsTOF Mouse	Uncategorized Sample	451(1)TurboID2	Welch_007_4501_2171_01_Slot2-3_1_2911_5.3.236 (F014761)	Vacuolar protein-sorting-associated protein 36 OS=Mus musculus GN=Vps36 PE=1 SV=1	sp|Q91XD6|VPS36_MOUSE		Uni-mouse-Reference-20131008.fasta	43736.5	1	6	7	11	3.56e-05	0.207	possibly correct	TRUE	Cmpd 215673, +MS2(761.4083), 39.5eV, 77.7min, 1/K0=1.106, #42972	SYLLSMGIANPVTR	K	E	0.997	71.4	33.9	64.5	2			761.408	1520.8	1521.81	2	-4.194e-05	-0.02756	4661.89	24900	219	232	TRUE
Welch_007 timsTOF Mouse	Uncategorized Sample	451(1)TurboID2	Welch_007_4501_2171_01_Slot2-3_1_2911_5.3.236 (F014761)	Dysbindin OS=Mus musculus GN=Dtnbp1 PE=1 SV=1	sp|Q91WZ8|DTBP1_MOUSE		Uni-mouse-Reference-20131008.fasta	39651.5	0.987	1	1	2	6.47e-06	0.0284	possibly correct	TRUE	Cmpd 4076, +MS2(586.2841), 32.8eV, 4.5min, 1/K0=0.936, #2407-2410	AELDTEHTQK	K	A	0.899	12.4	31	10.8	2			586.284	1170.55	1171.56	2	0.001738	1.484	267.669	6399	171	180	TRUE
Welch_007 timsTOF Mouse	Uncategorized Sample	451(1)TurboID2	Welch_007_4501_2171_01_Slot2-3_1_2911_5.3.236 (F014761)	Dysbindin OS=Mus musculus GN=Dtnbp1 PE=1 SV=1	sp|Q91WZ8|DTBP1_MOUSE		Uni-mouse-Reference-20131008.fasta	39651.5	0.987	1	1	2	6.47e-06	0.0284	possibly correct	TRUE	Cmpd 4084, +MS2(586.2809), 32.8eV, 4.5min, 1/K0=0.934, #2411-2418	AELDTEHTQK	K	A	0.995	26.1	30.7	26.1	2			586.281	1170.55	1171.56	2	-0.004562	-3.894	268.72	13456	171	180	TRUE
Welch_007 timsTOF Mouse	Uncategorized Sample	451(1)TurboID2	Welch_007_4501_2171_01_Slot2-3_1_2911_5.3.236 (F014761)	EH domain-containing protein 1 OS=Mus musculus GN=Ehd1 PE=1 SV=1	sp|Q9WVK4|EHD1_MOUSE		Uni-mouse-Reference-20131008.fasta	60605.2	1	19	22	28	9.06e-05	0.463	possibly correct	TRUE	Cmpd 95097, +MS2(666.8311), 33.6eV, 40.7min, 1/K0=0.955, #22471-22472	ADQIETQQLMR	K	V	0.997	68.8	33.7	59.7	2			666.831	1331.65	1332.66	2	-0.002942	-2.208	2439.3	79051	221	231	TRUE
Welch_007 timsTOF Mouse	Uncategorized Sample	451(1)TurboID2	Welch_007_4501_2171_01_Slot2-3_1_2911_5.3.236 (F014761)	EH domain-containing protein 1 OS=Mus musculus GN=Ehd1 PE=1 SV=1	sp|Q9WVK4|EHD1_MOUSE		Uni-mouse-Reference-20131008.fasta	60605.2	1	19	22	28	9.06e-05	0.463	possibly correct	TRUE	Cmpd 108056, +MS2(491.5722), 27.5eV, 44.9min, 1/K0=0.799, #24831	EHQISSGDFPSLR	R	K	0.997	34.1	32.7	32.3	2			491.572	1471.69	1472.71	3	-0.0109	-7.4	2694.14	46934	345	357	TRUE
Welch_007 timsTOF Mouse	Uncategorized Sample	451(1)TurboID2	Welch_007_4501_2171_01_Slot2-3_1_2911_5.3.236 (F014761)	EH domain-containing protein 1 OS=Mus musculus GN=Ehd1 PE=1 SV=1	sp|Q9WVK4|EHD1_MOUSE		Uni-mouse-Reference-20131008.fasta	60605.2	1	19	22	28	9.06e-05	0.463	possibly correct	TRUE	Cmpd 159117, +MS2(710.3775), 35.8eV, 61.3min, 1/K0=1.012, #33938	ELVNNLGEIYQK	K	I	0.997	69	34.3	69	2			710.377	1418.74	1419.75	2	-0.0003019	-0.2127	3678.05	69216	330	341	TRUE
Welch_007 timsTOF Mouse	Uncategorized Sample	451(1)TurboID2	Welch_007_4501_2171_01_Slot2-3_1_2911_5.3.236 (F014761)	EH domain-containing protein 1 OS=Mus musculus GN=Ehd1 PE=1 SV=1	sp|Q9WVK4|EHD1_MOUSE		Uni-mouse-Reference-20131008.fasta	60605.2	1	19	22	28	9.06e-05	0.463	possibly correct	TRUE	Cmpd 226092, +MS2(744.8897), 36.8eV, 80.6min, 1/K0=1.038, #44570	EPELFQTVAEGLR	K	Q	0.997	50	35	46.4	2			744.89	1487.76	1488.77	2	0.002698	1.812	4836.4	49577	14	26	TRUE
Welch_007 timsTOF Mouse	Uncategorized Sample	451(1)TurboID2	Welch_007_4501_2171_01_Slot2-3_1_2911_5.3.236 (F014761)	EH domain-containing protein 1 OS=Mus musculus GN=Ehd1 PE=1 SV=1	sp|Q9WVK4|EHD1_MOUSE		Uni-mouse-Reference-20131008.fasta	60605.2	1	19	22	28	9.06e-05	0.463	possibly correct	TRUE	Cmpd 289583, +MS2(972.4990), 38.5eV, 101.3min, 1/K0=1.082, #56062-56063	FMcAQLPNPVLDSISIIDTPGILSGEK	R	Q	0.992	20.7	37.9	20.7	2	c3: Carbamidomethyl (+57.02)		972.499	2914.48	2915.49	3	-0.007472	-2.563	6076.15	26783	136	162	TRUE
Welch_007 timsTOF Mouse	Uncategorized Sample	451(1)TurboID2	Welch_007_4501_2171_01_Slot2-3_1_2911_5.3.236 (F014761)	EH domain-containing protein 1 OS=Mus musculus GN=Ehd1 PE=1 SV=1	sp|Q9WVK4|EHD1_MOUSE		Uni-mouse-Reference-20131008.fasta	60605.2	1	19	22	28	9.06e-05	0.463	possibly correct	TRUE	Cmpd 289572, +MS2(972.5014), 37.3eV, 101.3min, 1/K0=1.051, #56059-56066	FMcAQLPNPVLDSISIIDTPGILSGEK	R	Q	0.997	27.2	37.8	27.2	2	c3: Carbamidomethyl (+57.02)		972.501	2914.48	2915.49	3	-0.0003018	-0.1035	6076.31	41710	136	162	TRUE
Welch_007 timsTOF Mouse	Uncategorized Sample	451(1)TurboID2	Welch_007_4501_2171_01_Slot2-3_1_2911_5.3.236 (F014761)	EH domain-containing protein 1 OS=Mus musculus GN=Ehd1 PE=1 SV=1	sp|Q9WVK4|EHD1_MOUSE		Uni-mouse-Reference-20131008.fasta	60605.2	1	19	22	28	9.06e-05	0.463	possibly correct	TRUE	Cmpd 289556, +MS2(972.4984), 37.2eV, 101.3min, 1/K0=1.048, #56056-56057	FMcAQLPNPVLDSISIIDTPGILSGEK	R	Q	0.997	44.9	37.9	44.9	2	c3: Carbamidomethyl (+57.02)		972.498	2914.47	2915.49	3	-0.009242	-3.17	6075.25	32868	136	162	TRUE
Welch_007 timsTOF Mouse	Uncategorized Sample	451(1)TurboID2	Welch_007_4501_2171_01_Slot2-3_1_2911_5.3.236 (F014761)	EH domain-containing protein 1 OS=Mus musculus GN=Ehd1 PE=1 SV=1	sp|Q9WVK4|EHD1_MOUSE		Uni-mouse-Reference-20131008.fasta	60605.2	1	19	22	28	9.06e-05	0.463	possibly correct	TRUE	Cmpd 16953, +MS2(416.2556), 28.0eV, 11.3min, 1/K0=0.811, #5991	FQALKPK	K	L	0.9	35.5	31.1	28.5	2			416.256	830.497	831.509	2	-0.004862	-5.847	679.058	17516	371	377	TRUE
Welch_007 timsTOF Mouse	Uncategorized Sample	451(1)TurboID2	Welch_007_4501_2171_01_Slot2-3_1_2911_5.3.236 (F014761)	EH domain-containing protein 1 OS=Mus musculus GN=Ehd1 PE=1 SV=1	sp|Q9WVK4|EHD1_MOUSE		Uni-mouse-Reference-20131008.fasta	60605.2	1	19	22	28	9.06e-05	0.463	possibly correct	TRUE	Cmpd 122944, +MS2(671.8312), 34.0eV, 49.8min, 1/K0=0.966, #27550	HLIEQDFPGMR	R	I	0.997	53.8	32.4	42.7	2			671.831	1341.65	1342.66	2	-0.002222	-1.655	2987.21	75267	77	87	TRUE
Welch_007 timsTOF Mouse	Uncategorized Sample	451(1)TurboID2	Welch_007_4501_2171_01_Slot2-3_1_2911_5.3.236 (F014761)	EH domain-containing protein 1 OS=Mus musculus GN=Ehd1 PE=1 SV=1	sp|Q9WVK4|EHD1_MOUSE		Uni-mouse-Reference-20131008.fasta	60605.2	1	19	22	28	9.06e-05	0.463	possibly correct	FALSE	Cmpd 156690, +MS2(357.2117), 24.8eV, 60.6min, 1/K0=0.727, #33520-33527	IILLFDAHK	R	L	0.997	39.4	29.3	39.4	2			357.212	1068.61	1069.64	3	-0.01998	-18.68	3633.23	24836	185	193	FALSE	sp|Q9EQP2|EHD4_MOUSE
Welch_007 timsTOF Mouse	Uncategorized Sample	451(1)TurboID2	Welch_007_4501_2171_01_Slot2-3_1_2911_5.3.236 (F014761)	EH domain-containing protein 1 OS=Mus musculus GN=Ehd1 PE=1 SV=1	sp|Q9WVK4|EHD1_MOUSE		Uni-mouse-Reference-20131008.fasta	60605.2	1	19	22	28	9.06e-05	0.463	possibly correct	FALSE	Cmpd 156874, +MS2(357.2125), 24.9eV, 60.6min, 1/K0=0.731, #33552	IILLFDAHK	R	L	0.997	42.6	30	41.2	2			357.213	1068.62	1069.64	3	-0.01767	-16.52	3636.38	18362	185	193	FALSE	sp|Q9EQP2|EHD4_MOUSE
Welch_007 timsTOF Mouse	Uncategorized Sample	451(1)TurboID2	Welch_007_4501_2171_01_Slot2-3_1_2911_5.3.236 (F014761)	EH domain-containing protein 1 OS=Mus musculus GN=Ehd1 PE=1 SV=1	sp|Q9WVK4|EHD1_MOUSE		Uni-mouse-Reference-20131008.fasta	60605.2	1	19	22	28	9.06e-05	0.463	possibly correct	FALSE	Cmpd 156855, +MS2(535.3221), 31.6eV, 60.6min, 1/K0=0.904, #33550-33551	IILLFDAHK	R	L	0.997	52.6	29.6	30.1	2			535.322	1068.63	1069.64	2	-0.003642	-3.405	3635.73	80223	185	193	FALSE	sp|Q9EQP2|EHD4_MOUSE
Welch_007 timsTOF Mouse	Uncategorized Sample	451(1)TurboID2	Welch_007_4501_2171_01_Slot2-3_1_2911_5.3.236 (F014761)	EH domain-containing protein 1 OS=Mus musculus GN=Ehd1 PE=1 SV=1	sp|Q9WVK4|EHD1_MOUSE		Uni-mouse-Reference-20131008.fasta	60605.2	1	19	22	28	9.06e-05	0.463	possibly correct	TRUE	Cmpd 90561, +MS2(520.8077), 29.6eV, 39.1min, 1/K0=0.851, #21620-21626	IINTPEVVR	K	V	0.997	37.4	29.3	27.4	2			520.808	1039.6	1040.61	2	-0.001802	-1.732	2348.29	113794	243	251	TRUE
Welch_007 timsTOF Mouse	Uncategorized Sample	451(1)TurboID2	Welch_007_4501_2171_01_Slot2-3_1_2911_5.3.236 (F014761)	EH domain-containing protein 1 OS=Mus musculus GN=Ehd1 PE=1 SV=1	sp|Q9WVK4|EHD1_MOUSE		Uni-mouse-Reference-20131008.fasta	60605.2	1	19	22	28	9.06e-05	0.463	possibly correct	TRUE	Cmpd 149960, +MS2(582.3229), 29.8eV, 58.4min, 1/K0=0.857, #32327-32328	KKEPELFQTVAEGLR	R	Q	0.997	37.3	33.9	33.1	2			582.323	1743.95	1744.96	3	-0.005388	-3.088	3503.68	92784	12	26	TRUE
Welch_007 timsTOF Mouse	Uncategorized Sample	451(1)TurboID2	Welch_007_4501_2171_01_Slot2-3_1_2911_5.3.236 (F014761)	EH domain-containing protein 1 OS=Mus musculus GN=Ehd1 PE=1 SV=1	sp|Q9WVK4|EHD1_MOUSE		Uni-mouse-Reference-20131008.fasta	60605.2	1	19	22	28	9.06e-05	0.463	possibly correct	TRUE	Cmpd 241386, +MS2(639.3279), 33.2eV, 85.1min, 1/K0=0.944, #47057-47058	LADVDKDGLLDDEEFALANHLIK	K	V	0.919	14.3	37.3	14.3	2			639.328	2553.28	2554.3	4	-0.01447	-5.667	5107.32	44351	487	509	TRUE
Welch_007 timsTOF Mouse	Uncategorized Sample	451(1)TurboID2	Welch_007_4501_2171_01_Slot2-3_1_2911_5.3.236 (F014761)	EH domain-containing protein 1 OS=Mus musculus GN=Ehd1 PE=1 SV=1	sp|Q9WVK4|EHD1_MOUSE		Uni-mouse-Reference-20131008.fasta	60605.2	1	19	22	28	9.06e-05	0.463	possibly correct	TRUE	Cmpd 198501, +MS2(684.8343), 36.1eV, 73.0min, 1/K0=1.019, #40370-40371	LFEAEEQDLFK	K	D	0.925	14.3	33	14.3	2			684.834	1367.65	1368.67	2	-0.006942	-5.072	4377.26	272211	270	280	TRUE
Welch_007 timsTOF Mouse	Uncategorized Sample	451(1)TurboID2	Welch_007_4501_2171_01_Slot2-3_1_2911_5.3.236 (F014761)	EH domain-containing protein 1 OS=Mus musculus GN=Ehd1 PE=1 SV=1	sp|Q9WVK4|EHD1_MOUSE		Uni-mouse-Reference-20131008.fasta	60605.2	1	19	22	28	9.06e-05	0.463	possibly correct	TRUE	Cmpd 198795, +MS2(684.8381), 36.3eV, 73.0min, 1/K0=1.024, #40416	LFEAEEQDLFK	K	D	0.997	38.5	33.1	36.5	2			684.838	1367.66	1368.67	2	0.0006181	0.4516	4382.71	146234	270	280	TRUE
Welch_007 timsTOF Mouse	Uncategorized Sample	451(1)TurboID2	Welch_007_4501_2171_01_Slot2-3_1_2911_5.3.236 (F014761)	EH domain-containing protein 1 OS=Mus musculus GN=Ehd1 PE=1 SV=1	sp|Q9WVK4|EHD1_MOUSE		Uni-mouse-Reference-20131008.fasta	60605.2	1	19	22	28	9.06e-05	0.463	possibly correct	TRUE	Cmpd 239819, +MS2(837.9230), 38.7eV, 84.7min, 1/K0=1.087, #46822-46828	LLDTVDDMLANDIAR	K	L	0.997	30.5	35.1	30.5	2			837.923	1673.83	1674.84	2	0.001758	1.05	5082.13	84569	378	392	TRUE
Welch_007 timsTOF Mouse	Uncategorized Sample	451(1)TurboID2	Welch_007_4501_2171_01_Slot2-3_1_2911_5.3.236 (F014761)	EH domain-containing protein 1 OS=Mus musculus GN=Ehd1 PE=1 SV=1	sp|Q9WVK4|EHD1_MOUSE		Uni-mouse-Reference-20131008.fasta	60605.2	1	19	22	28	9.06e-05	0.463	possibly correct	TRUE	Cmpd 240102, +MS2(558.9472), 30.5eV, 84.8min, 1/K0=0.875, #46864-46866	LLDTVDDMLANDIAR	K	L	0.997	51.9	34.9	48.8	2			558.947	1673.82	1674.84	3	-0.01012	-6.041	5086.6	49067	378	392	TRUE
Welch_007 timsTOF Mouse	Uncategorized Sample	451(1)TurboID2	Welch_007_4501_2171_01_Slot2-3_1_2911_5.3.236 (F014761)	EH domain-containing protein 1 OS=Mus musculus GN=Ehd1 PE=1 SV=1	sp|Q9WVK4|EHD1_MOUSE		Uni-mouse-Reference-20131008.fasta	60605.2	1	19	22	28	9.06e-05	0.463	possibly correct	TRUE	Cmpd 239896, +MS2(837.9264), 38.8eV, 84.7min, 1/K0=1.090, #46833	LLDTVDDMLANDIAR	K	L	0.997	60.8	35.4	60.8	2			837.926	1673.84	1674.84	2	0.008538	5.098	5083	57809	378	392	TRUE
Welch_007 timsTOF Mouse	Uncategorized Sample	451(1)TurboID2	Welch_007_4501_2171_01_Slot2-3_1_2911_5.3.236 (F014761)	EH domain-containing protein 1 OS=Mus musculus GN=Ehd1 PE=1 SV=1	sp|Q9WVK4|EHD1_MOUSE		Uni-mouse-Reference-20131008.fasta	60605.2	1	19	22	28	9.06e-05	0.463	possibly correct	TRUE	Cmpd 240165, +MS2(837.9232), 38.9eV, 84.8min, 1/K0=1.092, #46874	LLDTVDDMLANDIAR	K	L	0.997	74.9	35.3	66.5	2			837.923	1673.83	1674.84	2	0.002078	1.241	5087.64	101703	378	392	TRUE
Welch_007 timsTOF Mouse	Uncategorized Sample	451(1)TurboID2	Welch_007_4501_2171_01_Slot2-3_1_2911_5.3.236 (F014761)	EH domain-containing protein 1 OS=Mus musculus GN=Ehd1 PE=1 SV=1	sp|Q9WVK4|EHD1_MOUSE		Uni-mouse-Reference-20131008.fasta	60605.2	1	19	22	28	9.06e-05	0.463	possibly correct	TRUE	Cmpd 94980, +MS2(585.3170), 33.0eV, 40.6min, 1/K0=0.939, #22449	LLPLEEHYR	K	F	0.979	24.7	31.8	13.1	2			585.317	1168.62	1169.63	2	-0.004802	-4.106	2436.89	89594	33	41	TRUE
Welch_007 timsTOF Mouse	Uncategorized Sample	451(1)TurboID2	Welch_007_4501_2171_01_Slot2-3_1_2911_5.3.236 (F014761)	EH domain-containing protein 1 OS=Mus musculus GN=Ehd1 PE=1 SV=1	sp|Q9WVK4|EHD1_MOUSE		Uni-mouse-Reference-20131008.fasta	60605.2	1	19	22	28	9.06e-05	0.463	possibly correct	TRUE	Cmpd 94882, +MS2(390.5429), 25.3eV, 40.6min, 1/K0=0.741, #22431	LLPLEEHYR	K	F	0.997	51.5	32.2	50.9	2			390.543	1168.61	1169.63	3	-0.01742	-14.89	2435.34	38999	33	41	TRUE
Welch_007 timsTOF Mouse	Uncategorized Sample	451(1)TurboID2	Welch_007_4501_2171_01_Slot2-3_1_2911_5.3.236 (F014761)	EH domain-containing protein 1 OS=Mus musculus GN=Ehd1 PE=1 SV=1	sp|Q9WVK4|EHD1_MOUSE		Uni-mouse-Reference-20131008.fasta	60605.2	1	19	22	28	9.06e-05	0.463	possibly correct	TRUE	Cmpd 172896, +MS2(618.8290), 33.2eV, 65.6min, 1/K0=0.945, #36337	LNAFGNAFLNR	K	F	0.997	44.8	32.6	35.5	2			618.829	1235.64	1236.65	2	0.002278	1.842	3937.92	50250	125	135	TRUE
Welch_007 timsTOF Mouse	Uncategorized Sample	451(1)TurboID2	Welch_007_4501_2171_01_Slot2-3_1_2911_5.3.236 (F014761)	EH domain-containing protein 1 OS=Mus musculus GN=Ehd1 PE=1 SV=1	sp|Q9WVK4|EHD1_MOUSE		Uni-mouse-Reference-20131008.fasta	60605.2	1	19	22	28	9.06e-05	0.463	possibly correct	TRUE	Cmpd 120006, +MS2(742.3569), 35.8eV, 48.9min, 1/K0=1.012, #27027-27028	mQELLQTQDFSK	K	F	0.994	23.5	33	23.5	2		m1: Oxidation (+15.99)	742.357	1482.7	1483.71	2	-0.003497	-2.357	2930.67	61857	359	370	TRUE
Welch_007 timsTOF Mouse	Uncategorized Sample	451(1)TurboID2	Welch_007_4501_2171_01_Slot2-3_1_2911_5.3.236 (F014761)	EH domain-containing protein 1 OS=Mus musculus GN=Ehd1 PE=1 SV=1	sp|Q9WVK4|EHD1_MOUSE		Uni-mouse-Reference-20131008.fasta	60605.2	1	19	22	28	9.06e-05	0.463	possibly correct	TRUE	Cmpd 144224, +MS2(734.3604), 35.8eV, 56.6min, 1/K0=1.013, #31319-31320	MQELLQTQDFSK	K	F	0.997	28.7	33.2	21.1	2			734.36	1466.71	1467.72	2	-0.001502	-1.023	3395.03	86390	359	370	TRUE
Welch_007 timsTOF Mouse	Uncategorized Sample	451(1)TurboID2	Welch_007_4501_2171_01_Slot2-3_1_2911_5.3.236 (F014761)	EH domain-containing protein 1 OS=Mus musculus GN=Ehd1 PE=1 SV=1	sp|Q9WVK4|EHD1_MOUSE		Uni-mouse-Reference-20131008.fasta	60605.2	1	19	22	28	9.06e-05	0.463	possibly correct	TRUE	Cmpd 144434, +MS2(734.3620), 35.8eV, 56.7min, 1/K0=1.011, #31354	MQELLQTQDFSK	K	F	0.997	53.3	33.3	43.4	2			734.362	1466.71	1467.72	2	0.001718	1.171	3398.66	96005	359	370	TRUE
Welch_007 timsTOF Mouse	Uncategorized Sample	451(1)TurboID2	Welch_007_4501_2171_01_Slot2-3_1_2911_5.3.236 (F014761)	EH domain-containing protein 1 OS=Mus musculus GN=Ehd1 PE=1 SV=1	sp|Q9WVK4|EHD1_MOUSE		Uni-mouse-Reference-20131008.fasta	60605.2	1	19	22	28	9.06e-05	0.463	possibly correct	TRUE	Cmpd 87728, +MS2(673.8344), 33.9eV, 38.2min, 1/K0=0.965, #21081	QEESLMPSQAVK	R	G	0.997	38.7	34	29.5	2			673.834	1345.65	1346.66	2	-0.0005819	-0.4321	2290.08	53758	399	410	TRUE
Welch_007 timsTOF Mouse	Uncategorized Sample	451(1)TurboID2	Welch_007_4501_2171_01_Slot2-3_1_2911_5.3.236 (F014761)	EH domain-containing protein 1 OS=Mus musculus GN=Ehd1 PE=1 SV=1	sp|Q9WVK4|EHD1_MOUSE		Uni-mouse-Reference-20131008.fasta	60605.2	1	19	22	28	9.06e-05	0.463	possibly correct	TRUE	Cmpd 62296, +MS2(420.2531), 26.1eV, 29.2min, 1/K0=0.760, #16047-16048	VHAYIISSLKK	K	E	0.997	33.1	30.5	29.2	2			420.253	1257.74	1258.75	3	-0.007158	-5.687	1750.07	56316	306	316	TRUE
Welch_007 timsTOF Mouse	Uncategorized Sample	451(1)TurboID2	Welch_007_4501_2171_01_Slot2-3_1_2911_5.3.236 (F014761)	EH domain-containing protein 1 OS=Mus musculus GN=Ehd1 PE=1 SV=1	sp|Q9WVK4|EHD1_MOUSE		Uni-mouse-Reference-20131008.fasta	60605.2	1	19	22	28	9.06e-05	0.463	possibly correct	FALSE	Cmpd 211945, +MS2(612.8251), 32.8eV, 76.7min, 1/K0=0.934, #42399	VYGALMWSLGK	R	I	0.997	42.6	32.4	25.5	2			612.825	1223.64	1224.64	2	-0.001702	-1.39	4599.33	68573	232	242	FALSE	sp|Q9EQP2|EHD4_MOUSE
Welch_007 timsTOF Mouse	Uncategorized Sample	451(1)TurboID2	Welch_007_4501_2171_01_Slot2-3_1_2911_5.3.236 (F014761)	EH domain-containing protein 1 OS=Mus musculus GN=Ehd1 PE=1 SV=1	sp|Q9WVK4|EHD1_MOUSE		Uni-mouse-Reference-20131008.fasta	60605.2	1	19	22	28	9.06e-05	0.463	possibly correct	TRUE	Cmpd 248479, +MS2(672.0198), 32.7eV, 87.3min, 1/K0=0.932, #48234-48235	VYIGSFWSHPLLIPDNR	R	K	0.997	50.9	35.9	50.9	2			672.02	2013.04	2014.05	3	-0.009798	-4.865	5235.54	58135	252	268	TRUE
Welch_007 timsTOF Mouse	Uncategorized Sample	451(1)TurboID2	Welch_007_4501_2171_01_Slot2-3_1_2911_5.3.236 (F014761)	EH domain-containing protein 1 OS=Mus musculus GN=Ehd1 PE=1 SV=1	sp|Q9WVK4|EHD1_MOUSE		Uni-mouse-Reference-20131008.fasta	60605.2	1	19	22	28	9.06e-05	0.463	possibly correct	TRUE	Cmpd 221696, +MS2(536.2887), 30.4eV, 79.4min, 1/K0=0.874, #43893-43895	VYIGSFWSHPLLIPDNRK	R	L	0.992	31.5	39	31.5	2			536.289	1070.56	2142.15	2	-1071	312.8	4762.9	162771	252	269	TRUE
Welch_007 timsTOF Mouse	Uncategorized Sample	451(1)TurboID2	Welch_007_4501_2171_01_Slot2-3_1_2911_5.3.236 (F014761)	Ras suppressor protein 1 OS=Mus musculus GN=Rsu1 PE=2 SV=3	sp|Q01730|RSU1_MOUSE		Uni-mouse-Reference-20131008.fasta	31552	1	5	5	5	1.62e-05	0.181	possibly correct	TRUE	Cmpd 10230, +MS2(483.7562), 28.4eV, 8.5min, 1/K0=0.820, #4376-4377	ELHIQGNR	K	L	0.973	25.9	31	12.6	2			483.756	965.498	966.512	2	-0.006502	-6.727	507.394	65241	184	191	TRUE
Welch_007 timsTOF Mouse	Uncategorized Sample	451(1)TurboID2	Welch_007_4501_2171_01_Slot2-3_1_2911_5.3.236 (F014761)	Ras suppressor protein 1 OS=Mus musculus GN=Rsu1 PE=2 SV=3	sp|Q01730|RSU1_MOUSE		Uni-mouse-Reference-20131008.fasta	31552	1	5	5	5	1.62e-05	0.181	possibly correct	TRUE	Cmpd 35788, +MS2(477.7472), 28.3eV, 19.1min, 1/K0=0.818, #10354	HLNLGMNR	K	L	0.975	26.5	30.5	12.4	2			477.747	953.48	954.494	2	-0.006642	-6.959	1143.08	51419	90	97	TRUE
Welch_007 timsTOF Mouse	Uncategorized Sample	451(1)TurboID2	Welch_007_4501_2171_01_Slot2-3_1_2911_5.3.236 (F014761)	Ras suppressor protein 1 OS=Mus musculus GN=Rsu1 PE=2 SV=3	sp|Q01730|RSU1_MOUSE		Uni-mouse-Reference-20131008.fasta	31552	1	5	5	5	1.62e-05	0.181	possibly correct	TRUE	Cmpd 157776, +MS2(421.7724), 27.8eV, 60.9min, 1/K0=0.805, #33711-33713	LQILSLR	K	D	0.9	32.5	28.6	17.4	2			421.772	841.53	842.546	2	-0.008402	-9.972	3653.39	50661	159	165	TRUE
Welch_007 timsTOF Mouse	Uncategorized Sample	451(1)TurboID2	Welch_007_4501_2171_01_Slot2-3_1_2911_5.3.236 (F014761)	Ras suppressor protein 1 OS=Mus musculus GN=Rsu1 PE=2 SV=3	sp|Q01730|RSU1_MOUSE		Uni-mouse-Reference-20131008.fasta	31552	1	5	5	5	1.62e-05	0.181	possibly correct	TRUE	Cmpd 253787, +MS2(904.5147), 39.9eV, 88.9min, 1/K0=1.116, #49128-49135	LTVLPPELGNLDLTGQK	R	Q	0.97	16.8	31.1	16.8	2			904.515	1807.01	1808.02	2	0.005338	2.952	5333.2	101954	192	208	TRUE
Welch_007 timsTOF Mouse	Uncategorized Sample	451(1)TurboID2	Welch_007_4501_2171_01_Slot2-3_1_2911_5.3.236 (F014761)	Ras suppressor protein 1 OS=Mus musculus GN=Rsu1 PE=2 SV=3	sp|Q01730|RSU1_MOUSE		Uni-mouse-Reference-20131008.fasta	31552	1	5	5	5	1.62e-05	0.181	possibly correct	TRUE	Cmpd 42891, +MS2(595.7582), 31.4eV, 21.9min, 1/K0=0.898, #11935	NQPEVDMSDR	K	G	0.997	31.1	27.5	31.1	2			595.758	1189.5	1190.51	2	-0.001702	-1.43	1311.07	19275	16	25	TRUE
Welch_007 timsTOF Mouse	Uncategorized Sample	451(1)TurboID2	Welch_007_4501_2171_01_Slot2-3_1_2911_5.3.236 (F014761)	BEN domain-containing protein 3 OS=Mus musculus GN=Bend3 PE=2 SV=1	sp|Q6PAL0|BEND3_MOUSE		Uni-mouse-Reference-20131008.fasta	94157.8	1	5	5	5	1.62e-05	0.0812	possibly correct	TRUE	Cmpd 25008, +MS2(641.2708), 32.3eV, 14.6min, 1/K0=0.921, #7863-7864	AEGSDATLDcSR	K	N	0.997	39.7	27.1	39.7	2	c10: Carbamidomethyl (+57.02)		641.271	1280.53	1281.54	2	-0.003416	-2.665	877.91	39014	21	32	TRUE
Welch_007 timsTOF Mouse	Uncategorized Sample	451(1)TurboID2	Welch_007_4501_2171_01_Slot2-3_1_2911_5.3.236 (F014761)	BEN domain-containing protein 3 OS=Mus musculus GN=Bend3 PE=2 SV=1	sp|Q6PAL0|BEND3_MOUSE		Uni-mouse-Reference-20131008.fasta	94157.8	1	5	5	5	1.62e-05	0.0812	possibly correct	TRUE	Cmpd 76405, +MS2(667.3441), 34.3eV, 34.2min, 1/K0=0.974, #18869	HYVEAVYPVEK	R	M	0.997	39.7	34.6	39.2	2			667.344	1332.67	1333.68	2	0.002238	1.678	2052.62	62227	779	789	TRUE
Welch_007 timsTOF Mouse	Uncategorized Sample	451(1)TurboID2	Welch_007_4501_2171_01_Slot2-3_1_2911_5.3.236 (F014761)	BEN domain-containing protein 3 OS=Mus musculus GN=Bend3 PE=2 SV=1	sp|Q6PAL0|BEND3_MOUSE		Uni-mouse-Reference-20131008.fasta	94157.8	1	5	5	5	1.62e-05	0.0812	possibly correct	TRUE	Cmpd 216556, +MS2(645.3333), 30.1eV, 77.9min, 1/K0=0.865, #43103-43104	KNPPSGDLLSPYELFEK	K	A	0.991	18.7	35.8	18.7	2			645.333	1932.98	1933.99	3	-0.005438	-2.812	4676.38	53100	140	156	TRUE
Welch_007 timsTOF Mouse	Uncategorized Sample	451(1)TurboID2	Welch_007_4501_2171_01_Slot2-3_1_2911_5.3.236 (F014761)	BEN domain-containing protein 3 OS=Mus musculus GN=Bend3 PE=2 SV=1	sp|Q6PAL0|BEND3_MOUSE		Uni-mouse-Reference-20131008.fasta	94157.8	1	5	5	5	1.62e-05	0.0812	possibly correct	TRUE	Cmpd 240976, +MS2(740.3945), 36.6eV, 85.0min, 1/K0=1.033, #46995	LFPELFTTENLR	R	L	0.997	32.8	33.8	30.7	2			740.395	1478.77	1479.78	2	-0.002602	-1.758	5100.85	59306	744	755	TRUE
Welch_007 timsTOF Mouse	Uncategorized Sample	451(1)TurboID2	Welch_007_4501_2171_01_Slot2-3_1_2911_5.3.236 (F014761)	BEN domain-containing protein 3 OS=Mus musculus GN=Bend3 PE=2 SV=1	sp|Q6PAL0|BEND3_MOUSE		Uni-mouse-Reference-20131008.fasta	94157.8	1	5	5	5	1.62e-05	0.0812	possibly correct	TRUE	Cmpd 109137, +MS2(854.3934), 38.2eV, 45.3min, 1/K0=1.073, #25024-25025	QIAEQSLScGDLAcR	K	L	0.997	41	32.7	40.5	2	c9: Carbamidomethyl (+57.02), c14: Carbamidomethyl (+57.02)		854.393	1706.77	1707.78	2	0.0004903	0.2871	2714.71	42120	252	266	TRUE
Welch_007 timsTOF Mouse	Uncategorized Sample	451(1)TurboID2	Welch_007_4501_2171_01_Slot2-3_1_2911_5.3.236 (F014761)	Pre-mRNA-processing factor 40 homolog B OS=Mus musculus GN=Prpf40b PE=2 SV=2	sp|Q80W14|PR40B_MOUSE,tr|D3Z4N6|D3Z4N6_MOUSE,tr|E9QP07|E9QP07_MOUSE		Uni-mouse-Reference-20131008.fasta	99302	1	4	4	4	1.29e-05	0.0862	possibly correct	TRUE	Cmpd 112855, +MS2(709.8444), 35.6eV, 46.5min, 1/K0=1.007, #25724-25727	AVPSNASWEQAMK	K	M	0.915	16.4	33.4	16.4	2			709.844	1417.67	1418.67	2	0.008338	5.877	2790.52	46041	291	303	TRUE
Welch_007 timsTOF Mouse	Uncategorized Sample	451(1)TurboID2	Welch_007_4501_2171_01_Slot2-3_1_2911_5.3.236 (F014761)	Pre-mRNA-processing factor 40 homolog B OS=Mus musculus GN=Prpf40b PE=2 SV=2	sp|Q80W14|PR40B_MOUSE,tr|D3Z4N6|D3Z4N6_MOUSE,tr|E9QP07|E9QP07_MOUSE		Uni-mouse-Reference-20131008.fasta	99302	1	4	4	4	1.29e-05	0.0862	possibly correct	FALSE	Cmpd 187683, +MS2(766.3627), 37.3eV, 69.9min, 1/K0=1.052, #38693	EDALIcFEEHIR	K	A	0.994	23.2	32.6	22.9	2	c6: Carbamidomethyl (+57.02)		766.363	1530.71	1531.72	2	-0.002896	-1.891	4194.71	48565	458	469	FALSE	sp|Q9R1C7|PR40A_MOUSE
Welch_007 timsTOF Mouse	Uncategorized Sample	451(1)TurboID2	Welch_007_4501_2171_01_Slot2-3_1_2911_5.3.236 (F014761)	Pre-mRNA-processing factor 40 homolog B OS=Mus musculus GN=Prpf40b PE=2 SV=2	sp|Q80W14|PR40B_MOUSE,tr|D3Z4N6|D3Z4N6_MOUSE,tr|E9QP07|E9QP07_MOUSE		Uni-mouse-Reference-20131008.fasta	99302	1	4	4	4	1.29e-05	0.0862	possibly correct	TRUE	Cmpd 265031, +MS2(918.4721), 40.3eV, 92.6min, 1/K0=1.128, #51209-51210	FANMLGQPGSTPLDLFK	R	F	0.971	15.3	35.7	15.3	2			918.472	1834.93	1835.94	2	0.0005781	0.3149	5557.09	47477	529	545	TRUE
Welch_007 timsTOF Mouse	Uncategorized Sample	451(1)TurboID2	Welch_007_4501_2171_01_Slot2-3_1_2911_5.3.236 (F014761)	Pre-mRNA-processing factor 40 homolog B OS=Mus musculus GN=Prpf40b PE=2 SV=2	sp|Q80W14|PR40B_MOUSE,tr|D3Z4N6|D3Z4N6_MOUSE,tr|E9QP07|E9QP07_MOUSE		Uni-mouse-Reference-20131008.fasta	99302	1	4	4	4	1.29e-05	0.0862	possibly correct	TRUE	Cmpd 178399, +MS2(532.8014), 30.9eV, 67.2min, 1/K0=0.884, #37224-37225	LTFNSLLEK	K	A	0.99	26.2	31.2	14.6	2			532.801	1063.59	1064.6	2	-0.003302	-3.102	4034.21	85918	602	610	TRUE
Welch_007 timsTOF Mouse	Uncategorized Sample	451(1)TurboID2	Welch_007_4501_2171_01_Slot2-3_1_2911_5.3.236 (F014761)	Pre-mRNA-processing factor 40 homolog B OS=Mus musculus GN=Prpf40b PE=2 SV=2	sp|Q80W14|PR40B_MOUSE,tr|D3Z4N6|D3Z4N6_MOUSE,tr|E9QP07|E9QP07_MOUSE		Uni-mouse-Reference-20131008.fasta	99302	1	4	4	4	1.29e-05	0.0862	possibly correct	FALSE	Cmpd 26263, +MS2(421.2117), 26.5eV, 15.2min, 1/K0=0.771, #8153	QAFNAYK	K	A	0.9	26.6	28.6	23.8	2			421.212	840.409	841.42	2	-0.004162	-4.946	909.038	59229	322	328	FALSE	sp|Q9R1C7|PR40A_MOUSE
Welch_007 timsTOF Mouse	Uncategorized Sample	451(1)TurboID2	Welch_007_4501_2171_01_Slot2-3_1_2911_5.3.236 (F014761)	Pre-mRNA-processing factor 40 homolog B OS=Mus musculus GN=Prpf40b PE=2 SV=2	sp|Q80W14|PR40B_MOUSE,tr|D3Z4N6|D3Z4N6_MOUSE,tr|E9QP07|E9QP07_MOUSE		Uni-mouse-Reference-20131008.fasta	99302	1	4	4	4	1.29e-05	0.0862	possibly correct	TRUE	Cmpd 32647, +MS2(679.6360), 29.3eV, 17.8min, 1/K0=0.844, #9650-9657	SDTGKPYYYNNQSQESR	K	W	0.993	20.2	31.3	20.2	2			679.636	2035.89	2036.89	3	-0.001148	-0.5636	1068.48	36668	144	160	TRUE
Welch_007 timsTOF Mouse	Uncategorized Sample	451(1)TurboID2	Welch_007_4501_2171_01_Slot2-3_1_2911_5.3.236 (F014761)	Q9WV03|FA50A_MOUSE-DECOY	Q9WV03|FA50A_MOUSE-DECOY			0	0.911	1	1	1	3.23e-06	0	possibly correct	FALSE	Cmpd 170699, +MS2(516.9258), 28.9eV, 65.0min, 1/K0=0.834, #35957-35958	DINSKmINEEAIR	?	?	0.973	17.7	34.4	16	2		m6: Oxidation (+15.99)	516.926	1547.76	1548.77	3	-0.005943	-3.837	3896.57	64638	0	0	TRUE
Welch_007 timsTOF Mouse	Uncategorized Sample	451(1)TurboID2	Welch_007_4501_2171_01_Slot2-3_1_2911_5.3.236 (F014761)	Bifunctional coenzyme A synthase OS=Mus musculus GN=Coasy PE=1 SV=2	sp|Q9DBL7|COASY_MOUSE		Uni-mouse-Reference-20131008.fasta	62023.4	1	5	5	6	1.94e-05	0.133	possibly correct	TRUE	Cmpd 239964, +MS2(801.0741), 37.3eV, 84.7min, 1/K0=1.051, #46843	AYAPGGPAYQPVVEAFGTDILHK	R	D	0.99	22.2	37	22.2	2			801.074	2400.2	2401.22	3	-0.01117	-4.651	5084.15	50716	394	416	TRUE
Welch_007 timsTOF Mouse	Uncategorized Sample	451(1)TurboID2	Welch_007_4501_2171_01_Slot2-3_1_2911_5.3.236 (F014761)	Bifunctional coenzyme A synthase OS=Mus musculus GN=Coasy PE=1 SV=2	sp|Q9DBL7|COASY_MOUSE		Uni-mouse-Reference-20131008.fasta	62023.4	1	5	5	6	1.94e-05	0.133	possibly correct	TRUE	Cmpd 112113, +MS2(522.3248), 31.0eV, 46.3min, 1/K0=0.888, #25584-25585	ILLTNIQTK	R	S	0.997	29.5	30.7	23	2			522.325	1042.64	1043.65	2	-0.003842	-3.681	2775.18	66303	85	93	TRUE
Welch_007 timsTOF Mouse	Uncategorized Sample	451(1)TurboID2	Welch_007_4501_2171_01_Slot2-3_1_2911_5.3.236 (F014761)	Bifunctional coenzyme A synthase OS=Mus musculus GN=Coasy PE=1 SV=2	sp|Q9DBL7|COASY_MOUSE		Uni-mouse-Reference-20131008.fasta	62023.4	1	5	5	6	1.94e-05	0.133	possibly correct	TRUE	Cmpd 259703, +MS2(684.4191), 34.9eV, 90.8min, 1/K0=0.989, #50173-50174	ILTDIVWPVIAK	K	L	0.997	36.6	25.9	33.2	2			684.419	1366.82	1367.83	2	0.0009781	0.715	5445.88	72711	438	449	TRUE
Welch_007 timsTOF Mouse	Uncategorized Sample	451(1)TurboID2	Welch_007_4501_2171_01_Slot2-3_1_2911_5.3.236 (F014761)	Bifunctional coenzyme A synthase OS=Mus musculus GN=Coasy PE=1 SV=2	sp|Q9DBL7|COASY_MOUSE		Uni-mouse-Reference-20131008.fasta	62023.4	1	5	5	6	1.94e-05	0.133	possibly correct	TRUE	Cmpd 133009, +MS2(560.9502), 28.2eV, 53.0min, 1/K0=0.816, #29335-29336	NLGAYIIDSDHLGHR	K	A	0.994	27.8	35.1	25.5	2			560.95	1679.83	1680.85	3	-0.009428	-5.609	3180.02	71557	379	393	TRUE
Welch_007 timsTOF Mouse	Uncategorized Sample	451(1)TurboID2	Welch_007_4501_2171_01_Slot2-3_1_2911_5.3.236 (F014761)	Bifunctional coenzyme A synthase OS=Mus musculus GN=Coasy PE=1 SV=2	sp|Q9DBL7|COASY_MOUSE		Uni-mouse-Reference-20131008.fasta	62023.4	1	5	5	6	1.94e-05	0.133	possibly correct	TRUE	Cmpd 132912, +MS2(560.9519), 28.9eV, 53.0min, 1/K0=0.834, #29318	NLGAYIIDSDHLGHR	K	A	0.997	49.5	35.1	41.5	2			560.952	1679.83	1680.85	3	-0.004208	-2.503	3178.43	37387	379	393	TRUE
Welch_007 timsTOF Mouse	Uncategorized Sample	451(1)TurboID2	Welch_007_4501_2171_01_Slot2-3_1_2911_5.3.236 (F014761)	Bifunctional coenzyme A synthase OS=Mus musculus GN=Coasy PE=1 SV=2	sp|Q9DBL7|COASY_MOUSE		Uni-mouse-Reference-20131008.fasta	62023.4	1	5	5	6	1.94e-05	0.133	possibly correct	TRUE	Cmpd 273507, +MS2(798.9879), 39.1eV, 95.4min, 1/K0=1.098, #52774-52776	SGLLVLTTPLATLAAR	R	L	0.997	34.5	27.2	34.5	2			798.988	1595.96	1596.97	2	-1.942e-06	-0.001216	5725.07	46545	6	21	TRUE
Welch_007 timsTOF Mouse	Uncategorized Sample	451(1)TurboID2	Welch_007_4501_2171_01_Slot2-3_1_2911_5.3.236 (F014761)	Gamma-soluble NSF attachment protein OS=Mus musculus GN=Napg PE=1 SV=1	sp|Q9CWZ7|SNAG_MOUSE,tr|D3Z4B2|D3Z4B2_MOUSE		Uni-mouse-Reference-20131008.fasta	34732.9	1	2	2	3	9.7e-06	0.0897	possibly correct	TRUE	Cmpd 182869, +MS2(1019.9932), 42.8eV, 68.6min, 1/K0=1.190, #37955-37956	AVQLYQQTANVFENEER	K	L	0.997	80.6	35.7	79.8	2			1019.99	2037.97	2038.98	2	-0.003822	-1.874	4114.28	47922	133	149	TRUE
Welch_007 timsTOF Mouse	Uncategorized Sample	451(1)TurboID2	Welch_007_4501_2171_01_Slot2-3_1_2911_5.3.236 (F014761)	Gamma-soluble NSF attachment protein OS=Mus musculus GN=Napg PE=1 SV=1	sp|Q9CWZ7|SNAG_MOUSE,tr|D3Z4B2|D3Z4B2_MOUSE		Uni-mouse-Reference-20131008.fasta	34732.9	1	2	2	3	9.7e-06	0.0897	possibly correct	TRUE	Cmpd 114888, +MS2(429.5902), 25.1eV, 47.2min, 1/K0=0.735, #26094	TIAQVLVHLHR	K	N	0.997	35.5	31.3	25.2	2			429.59	1285.75	1286.77	3	-0.01332	-10.35	2830.45	31235	197	207	TRUE
Welch_007 timsTOF Mouse	Uncategorized Sample	451(1)TurboID2	Welch_007_4501_2171_01_Slot2-3_1_2911_5.3.236 (F014761)	Gamma-soluble NSF attachment protein OS=Mus musculus GN=Napg PE=1 SV=1	sp|Q9CWZ7|SNAG_MOUSE,tr|D3Z4B2|D3Z4B2_MOUSE		Uni-mouse-Reference-20131008.fasta	34732.9	1	2	2	3	9.7e-06	0.0897	possibly correct	TRUE	Cmpd 114689, +MS2(429.5911), 25.0eV, 47.1min, 1/K0=0.732, #26054-26058	TIAQVLVHLHR	K	N	0.997	35.6	31.2	23.9	2			429.591	1285.75	1286.77	3	-0.01041	-8.088	2826.14	66196	197	207	TRUE
Welch_007 timsTOF Mouse	Uncategorized Sample	451(1)TurboID2	Welch_007_4501_2171_01_Slot2-3_1_2911_5.3.236 (F014761)	Ubiquitin-conjugating enzyme E2 G1 OS=Mus musculus GN=Ube2g1 PE=2 SV=3	sp|P62254|UB2G1_MOUSE		Uni-mouse-Reference-20131008.fasta	19509.8	0.979	1	1	1	3.23e-06	0.0706	possibly correct	TRUE	Cmpd 170319, +MS2(500.2592), 28.5eV, 64.8min, 1/K0=0.822, #35889-35891	FITEIWHPNVDK	K	N	0.994	24.1	33.6	24.1	2			500.259	1497.76	1498.77	3	-0.005908	-3.942	3889.39	71818	74	85	TRUE
Welch_007 timsTOF Mouse	Uncategorized Sample	451(1)TurboID2	Welch_007_4501_2171_01_Slot2-3_1_2911_5.3.236 (F014761)	Protein Arhgef11 (Fragment) OS=Mus musculus GN=Arhgef11 PE=2 SV=1	tr|E9Q0A3|E9Q0A3_MOUSE		Uni-mouse-Reference-20131008.fasta	163613	0.951	1	1	1	3.23e-06	0.0061	possibly correct	TRUE	Cmpd 270998, +MS2(589.3114), 31.8eV, 94.6min, 1/K0=0.908, #52336-52338	DIWNIFLEK	K	N	0.982	27.9	33.4	13.6	2			589.311	1176.61	1177.63	2	-0.009722	-8.256	5677.85	38359	363	371	TRUE
Welch_007 timsTOF Mouse	Uncategorized Sample	451(1)TurboID2	Welch_007_4501_2171_01_Slot2-3_1_2911_5.3.236 (F014761)	Roquin-2 OS=Mus musculus GN=Rc3h2 PE=1 SV=1	sp|P0C090|RC3H2_MOUSE		Uni-mouse-Reference-20131008.fasta	131296	0.796	1	1	1	3.23e-06	0.016	possibly correct	TRUE	Cmpd 45304, +MS2(930.4518), 39.5eV, 22.8min, 1/K0=1.108, #12461-12464	VGTNAQNAGPSAESVSENK	K	I	0.961	23.9	35	23.9	2			930.452	1858.89	1859.87	2	0.02328	12.52	1367.46	29201	527	545	TRUE
Welch_007 timsTOF Mouse	Uncategorized Sample	451(1)TurboID2	Welch_007_4501_2171_01_Slot2-3_1_2911_5.3.236 (F014761)	Protein Scaf11 OS=Mus musculus GN=Scaf11 PE=2 SV=1	tr|E9PZM7|E9PZM7_MOUSE		Uni-mouse-Reference-20131008.fasta	162097	1	7	8	8	2.59e-05	0.0529	possibly correct	TRUE	Cmpd 15750, +MS2(706.2842), 33.5eV, 10.8min, 1/K0=0.954, #5722	GNFAcNDQSENR	R	W	0.997	72.3	25	66.4	2	c5: Carbamidomethyl (+57.02)		706.284	1410.55	1411.57	2	-0.004376	-3.1	650.729	37625	1108	1119	TRUE
Welch_007 timsTOF Mouse	Uncategorized Sample	451(1)TurboID2	Welch_007_4501_2171_01_Slot2-3_1_2911_5.3.236 (F014761)	Protein Scaf11 OS=Mus musculus GN=Scaf11 PE=2 SV=1	tr|E9PZM7|E9PZM7_MOUSE		Uni-mouse-Reference-20131008.fasta	162097	1	7	8	8	2.59e-05	0.0529	possibly correct	TRUE	Cmpd 31618, +MS2(790.3340), 36.3eV, 17.4min, 1/K0=1.024, #9410-9411	NDITADSNDPSSTDK	K	H	0.997	53.8	27.7	46.7	2			790.334	1578.65	1579.67	2	-0.01124	-7.117	1042.51	40849	1026	1040	TRUE
Welch_007 timsTOF Mouse	Uncategorized Sample	451(1)TurboID2	Welch_007_4501_2171_01_Slot2-3_1_2911_5.3.236 (F014761)	Protein Scaf11 OS=Mus musculus GN=Scaf11 PE=2 SV=1	tr|E9PZM7|E9PZM7_MOUSE		Uni-mouse-Reference-20131008.fasta	162097	1	7	8	8	2.59e-05	0.0529	possibly correct	TRUE	Cmpd 36573, +MS2(774.3478), 35.3eV, 19.4min, 1/K0=0.999, #10540-10544	qEEETPEQDSNLK	R	D	0.983	32	31.1	23.4	2		q1: Deamidated (+0.98)	774.348	1546.68	1547.67	2	0.01744	11.27	1163.09	56231	1196	1208	TRUE
Welch_007 timsTOF Mouse	Uncategorized Sample	451(1)TurboID2	Welch_007_4501_2171_01_Slot2-3_1_2911_5.3.236 (F014761)	Protein Scaf11 OS=Mus musculus GN=Scaf11 PE=2 SV=1	tr|E9PZM7|E9PZM7_MOUSE		Uni-mouse-Reference-20131008.fasta	162097	1	7	8	8	2.59e-05	0.0529	possibly correct	TRUE	Cmpd 36513, +MS2(773.8515), 35.8eV, 19.4min, 1/K0=1.011, #10523-10527	QEEETPEQDSNLK	R	D	0.985	26.6	31.4	26.6	2			773.852	1545.69	1546.69	2	0.008838	5.714	1161.02	67506	1196	1208	TRUE
Welch_007 timsTOF Mouse	Uncategorized Sample	451(1)TurboID2	Welch_007_4501_2171_01_Slot2-3_1_2911_5.3.236 (F014761)	Protein Scaf11 OS=Mus musculus GN=Scaf11 PE=2 SV=1	tr|E9PZM7|E9PZM7_MOUSE		Uni-mouse-Reference-20131008.fasta	162097	1	7	8	8	2.59e-05	0.0529	possibly correct	TRUE	Cmpd 43514, +MS2(565.6178), 28.8eV, 22.1min, 1/K0=0.832, #12074-12076	RKSEQELSFGTAADR	K	S	0.997	58.8	35	50.9	2			565.618	1693.83	1694.85	3	-0.007048	-4.158	1326.25	64489	1142	1156	TRUE
Welch_007 timsTOF Mouse	Uncategorized Sample	451(1)TurboID2	Welch_007_4501_2171_01_Slot2-3_1_2911_5.3.236 (F014761)	Protein Scaf11 OS=Mus musculus GN=Scaf11 PE=2 SV=1	tr|E9PZM7|E9PZM7_MOUSE		Uni-mouse-Reference-20131008.fasta	162097	1	7	8	8	2.59e-05	0.0529	possibly correct	TRUE	Cmpd 97397, +MS2(705.8292), 34.6eV, 41.4min, 1/K0=0.980, #22894	SEQELSFGTAADR	K	S	0.997	36.2	32.4	15.6	2			705.829	1409.64	1410.65	2	0.001458	1.034	2485.11	41160	1144	1156	TRUE
Welch_007 timsTOF Mouse	Uncategorized Sample	451(1)TurboID2	Welch_007_4501_2171_01_Slot2-3_1_2911_5.3.236 (F014761)	Protein Scaf11 OS=Mus musculus GN=Scaf11 PE=2 SV=1	tr|E9PZM7|E9PZM7_MOUSE		Uni-mouse-Reference-20131008.fasta	162097	1	7	8	8	2.59e-05	0.0529	possibly correct	TRUE	Cmpd 129839, +MS2(700.3459), 34.9eV, 52.0min, 1/K0=0.988, #28780	TLPADVQSYYSR	K	R	0.963	14.6	33.1	14.6	2			700.346	1398.68	1399.69	2	-0.0006219	-0.4443	3120.22	54420	1170	1181	TRUE
Welch_007 timsTOF Mouse	Uncategorized Sample	451(1)TurboID2	Welch_007_4501_2171_01_Slot2-3_1_2911_5.3.236 (F014761)	Protein Scaf11 OS=Mus musculus GN=Scaf11 PE=2 SV=1	tr|E9PZM7|E9PZM7_MOUSE		Uni-mouse-Reference-20131008.fasta	162097	1	7	8	8	2.59e-05	0.0529	possibly correct	TRUE	Cmpd 61081, +MS2(519.7572), 29.5eV, 28.7min, 1/K0=0.849, #15799	TPLSGSDSFK	R	S	0.997	37	31.7	35.6	2			519.757	1037.5	1038.51	2	-0.003182	-3.064	1723.84	88718	1124	1133	TRUE
Welch_007 timsTOF Mouse	Uncategorized Sample	451(1)TurboID2	Welch_007_4501_2171_01_Slot2-3_1_2911_5.3.236 (F014761)	Friend virus susceptibility protein 1 OS=Mus musculus GN=Fv1 PE=2 SV=1	sp|P70213|FV1_MOUSE		Uni-mouse-Reference-20131008.fasta	51997.3	0.742	1	1	1	3.23e-06	0.0196	possibly correct	TRUE	Cmpd 37201, +MS2(393.8766), 24.3eV, 19.6min, 1/K0=0.714, #10675-10676	VTKERDqFR	K	D	0.921	14.8	32.9	12.6	2		q7: Deamidated (+0.98)	393.877	1178.61	1179.61	3	0.003426	2.904	1177.12	51479	91	99	TRUE
Welch_007 timsTOF Mouse	Uncategorized Sample	451(1)TurboID2	Welch_007_4501_2171_01_Slot2-3_1_2911_5.3.236 (F014761)	DNA replication licensing factor MCM3 OS=Mus musculus GN=Mcm3 PE=1 SV=2	sp|P25206|MCM3_MOUSE		Uni-mouse-Reference-20131008.fasta	91548	1	28	36	47	0.000152	0.427	possibly correct	TRUE	Cmpd 239435, +MS2(664.8556), 35.8eV, 84.6min, 1/K0=1.011, #46763	aGTVVLDDVELR	M	E	0.997	44.8	33.5	38.3	1		n-term: Acetyl (+42.01)	664.856	1327.7	1328.71	2	-0.001829	-1.376	5075.59	46913	2	13	TRUE
Welch_007 timsTOF Mouse	Uncategorized Sample	451(1)TurboID2	Welch_007_4501_2171_01_Slot2-3_1_2911_5.3.236 (F014761)	DNA replication licensing factor MCM3 OS=Mus musculus GN=Mcm3 PE=1 SV=2	sp|P25206|MCM3_MOUSE		Uni-mouse-Reference-20131008.fasta	91548	1	28	36	47	0.000152	0.427	possibly correct	TRUE	Cmpd 239643, +MS2(664.8565), 35.9eV, 84.7min, 1/K0=1.014, #46796	aGTVVLDDVELR	M	E	0.997	75.8	33.5	64.7	1		n-term: Acetyl (+42.01)	664.857	1327.7	1328.71	2	-4.865e-05	-0.03662	5079.18	154493	2	13	TRUE
Welch_007 timsTOF Mouse	Uncategorized Sample	451(1)TurboID2	Welch_007_4501_2171_01_Slot2-3_1_2911_5.3.236 (F014761)	DNA replication licensing factor MCM3 OS=Mus musculus GN=Mcm3 PE=1 SV=2	sp|P25206|MCM3_MOUSE		Uni-mouse-Reference-20131008.fasta	91548	1	28	36	47	0.000152	0.427	possibly correct	TRUE	Cmpd 254849, +MS2(657.3844), 34.2eV, 89.2min, 1/K0=0.970, #49308-49311	AILcLLLGGVER	K	E	0.997	47.3	32.1	35.5	2	c4: Carbamidomethyl (+57.02)		657.384	1312.75	1313.76	2	0.0003842	0.2924	5352.28	100666	316	327	TRUE
Welch_007 timsTOF Mouse	Uncategorized Sample	451(1)TurboID2	Welch_007_4501_2171_01_Slot2-3_1_2911_5.3.236 (F014761)	DNA replication licensing factor MCM3 OS=Mus musculus GN=Mcm3 PE=1 SV=2	sp|P25206|MCM3_MOUSE		Uni-mouse-Reference-20131008.fasta	91548	1	28	36	47	0.000152	0.427	possibly correct	TRUE	Cmpd 24425, +MS2(405.2313), 26.6eV, 14.4min, 1/K0=0.773, #7728	APAGQLPR	K	S	0.99	47.8	28.8	39.7	2			405.231	808.448	809.463	2	-0.007662	-9.466	863.664	29551	208	215	TRUE
Welch_007 timsTOF Mouse	Uncategorized Sample	451(1)TurboID2	Welch_007_4501_2171_01_Slot2-3_1_2911_5.3.236 (F014761)	DNA replication licensing factor MCM3 OS=Mus musculus GN=Mcm3 PE=1 SV=2	sp|P25206|MCM3_MOUSE		Uni-mouse-Reference-20131008.fasta	91548	1	28	36	47	0.000152	0.427	possibly correct	TRUE	Cmpd 129271, +MS2(689.3517), 34.3eV, 51.8min, 1/K0=0.973, #28682	cSVLAAANPVYGR	R	Y	0.997	45	34.5	37	2	c1: Carbamidomethyl (+57.02)		689.352	1376.69	1377.69	2	0.001764	1.281	3109.57	50334	446	458	TRUE
Welch_007 timsTOF Mouse	Uncategorized Sample	451(1)TurboID2	Welch_007_4501_2171_01_Slot2-3_1_2911_5.3.236 (F014761)	DNA replication licensing factor MCM3 OS=Mus musculus GN=Mcm3 PE=1 SV=2	sp|P25206|MCM3_MOUSE		Uni-mouse-Reference-20131008.fasta	91548	1	28	36	47	0.000152	0.427	possibly correct	TRUE	Cmpd 207155, +MS2(1000.4658), 42.0eV, 75.3min, 1/K0=1.170, #41678-41679	DEENNPLETEYGLSVYK	K	D	0.988	28	33.8	27.2	2			1000.47	1998.92	1999.91	2	0.01102	5.509	4520.25	43056	178	194	TRUE
Welch_007 timsTOF Mouse	Uncategorized Sample	451(1)TurboID2	Welch_007_4501_2171_01_Slot2-3_1_2911_5.3.236 (F014761)	DNA replication licensing factor MCM3 OS=Mus musculus GN=Mcm3 PE=1 SV=2	sp|P25206|MCM3_MOUSE		Uni-mouse-Reference-20131008.fasta	91548	1	28	36	47	0.000152	0.427	possibly correct	TRUE	Cmpd 93937, +MS2(785.3803), 36.8eV, 40.3min, 1/K0=1.037, #22258	DHQTITIQEMPEK	K	A	0.997	51.9	33.4	50.9	2			785.38	1568.75	1569.76	2	-0.004722	-3.008	2416.56	65483	195	207	TRUE
Welch_007 timsTOF Mouse	Uncategorized Sample	451(1)TurboID2	Welch_007_4501_2171_01_Slot2-3_1_2911_5.3.236 (F014761)	DNA replication licensing factor MCM3 OS=Mus musculus GN=Mcm3 PE=1 SV=2	sp|P25206|MCM3_MOUSE		Uni-mouse-Reference-20131008.fasta	91548	1	28	36	47	0.000152	0.427	possibly correct	TRUE	Cmpd 160720, +MS2(695.8472), 35.6eV, 61.8min, 1/K0=1.006, #34213	DIQPAFSADDIAK	K	I	0.997	31.8	34.6	31.7	2			695.847	1389.68	1390.69	2	0.002038	1.466	3707.88	66975	271	283	TRUE
Welch_007 timsTOF Mouse	Uncategorized Sample	451(1)TurboID2	Welch_007_4501_2171_01_Slot2-3_1_2911_5.3.236 (F014761)	DNA replication licensing factor MCM3 OS=Mus musculus GN=Mcm3 PE=1 SV=2	sp|P25206|MCM3_MOUSE		Uni-mouse-Reference-20131008.fasta	91548	1	28	36	47	0.000152	0.427	possibly correct	TRUE	Cmpd 9703, +MS2(527.7649), 31.0eV, 8.2min, 1/K0=0.888, #4239-4240	ELENGSHIR	R	G	0.992	31.6	30.9	15.5	2			527.765	1053.52	1054.53	2	-0.005082	-4.819	493.085	53855	328	336	TRUE
Welch_007 timsTOF Mouse	Uncategorized Sample	451(1)TurboID2	Welch_007_4501_2171_01_Slot2-3_1_2911_5.3.236 (F014761)	DNA replication licensing factor MCM3 OS=Mus musculus GN=Mcm3 PE=1 SV=2	sp|P25206|MCM3_MOUSE		Uni-mouse-Reference-20131008.fasta	91548	1	28	36	47	0.000152	0.427	possibly correct	TRUE	Cmpd 26139, +MS2(528.2603), 30.1eV, 15.1min, 1/K0=0.865, #8127-8128	ELEnGSHIR	R	G	0.997	45.2	30.9	35.7	2		n4: Deamidated (+0.98)	528.26	1054.51	1055.51	2	0.001722	1.631	905.954	61669	328	336	TRUE
Welch_007 timsTOF Mouse	Uncategorized Sample	451(1)TurboID2	Welch_007_4501_2171_01_Slot2-3_1_2911_5.3.236 (F014761)	DNA replication licensing factor MCM3 OS=Mus musculus GN=Mcm3 PE=1 SV=2	sp|P25206|MCM3_MOUSE		Uni-mouse-Reference-20131008.fasta	91548	1	28	36	47	0.000152	0.427	possibly correct	TRUE	Cmpd 65957, +MS2(569.2808), 31.5eV, 30.5min, 1/K0=0.902, #16793-16795	ELISDNQYR	R	L	0.997	61.1	32.4	41.2	2			569.281	1136.55	1137.55	2	0.0006981	0.6136	1829.85	83240	38	46	TRUE
Welch_007 timsTOF Mouse	Uncategorized Sample	451(1)TurboID2	Welch_007_4501_2171_01_Slot2-3_1_2911_5.3.236 (F014761)	DNA replication licensing factor MCM3 OS=Mus musculus GN=Mcm3 PE=1 SV=2	sp|P25206|MCM3_MOUSE		Uni-mouse-Reference-20131008.fasta	91548	1	28	36	47	0.000152	0.427	possibly correct	TRUE	Cmpd 39768, +MS2(524.7278), 30.2eV, 20.6min, 1/K0=0.867, #11247	GcYTSGTFR	K	T	0.996	28.4	27.4	22.5	2	c2: Carbamidomethyl (+57.02)		524.728	1047.44	1048.45	2	-0.003316	-3.163	1238.04	52465	249	257	TRUE
Welch_007 timsTOF Mouse	Uncategorized Sample	451(1)TurboID2	Welch_007_4501_2171_01_Slot2-3_1_2911_5.3.236 (F014761)	DNA replication licensing factor MCM3 OS=Mus musculus GN=Mcm3 PE=1 SV=2	sp|P25206|MCM3_MOUSE		Uni-mouse-Reference-20131008.fasta	91548	1	28	36	47	0.000152	0.427	possibly correct	TRUE	Cmpd 234501, +MS2(762.9387), 37.3eV, 83.2min, 1/K0=1.049, #45990-45991	GDINILLIGDPSVAK	R	S	0.997	55.7	30.1	55.7	2			762.939	1523.86	1524.86	2	0.006518	4.275	4990.77	141856	337	351	TRUE
Welch_007 timsTOF Mouse	Uncategorized Sample	451(1)TurboID2	Welch_007_4501_2171_01_Slot2-3_1_2911_5.3.236 (F014761)	DNA replication licensing factor MCM3 OS=Mus musculus GN=Mcm3 PE=1 SV=2	sp|P25206|MCM3_MOUSE		Uni-mouse-Reference-20131008.fasta	91548	1	28	36	47	0.000152	0.427	possibly correct	TRUE	Cmpd 114598, +MS2(968.4646), 41.2eV, 47.1min, 1/K0=1.151, #26039-26040	GSSGVGLTAAVTTDQETGER	R	R	0.95	13.6	35.1	13.6	2			968.465	1934.91	1935.93	2	-0.003622	-1.871	2824.58	23653	372	391	TRUE
Welch_007 timsTOF Mouse	Uncategorized Sample	451(1)TurboID2	Welch_007_4501_2171_01_Slot2-3_1_2911_5.3.236 (F014761)	DNA replication licensing factor MCM3 OS=Mus musculus GN=Mcm3 PE=1 SV=2	sp|P25206|MCM3_MOUSE		Uni-mouse-Reference-20131008.fasta	91548	1	28	36	47	0.000152	0.427	possibly correct	TRUE	Cmpd 113805, +MS2(968.4476), 40.6eV, 46.8min, 1/K0=1.133, #25896-25898	GSSGVGLTAAVTTDQETGER	R	R	0.961	25.2	42	25.2	2			968.465	2902.37	1935.93	3	967.5	-61.91	2809.18	115501	372	391	TRUE
Welch_007 timsTOF Mouse	Uncategorized Sample	451(1)TurboID2	Welch_007_4501_2171_01_Slot2-3_1_2911_5.3.236 (F014761)	DNA replication licensing factor MCM3 OS=Mus musculus GN=Mcm3 PE=1 SV=2	sp|P25206|MCM3_MOUSE		Uni-mouse-Reference-20131008.fasta	91548	1	28	36	47	0.000152	0.427	possibly correct	TRUE	Cmpd 113417, +MS2(968.4605), 45.5eV, 46.7min, 1/K0=1.261, #25830-25833	GSSGVGLTAAVTTDQETGER	R	R	0.997	36.7	34.9	36.7	2			968.46	1934.91	1935.93	2	-0.01194	-6.169	2802.12	28395	372	391	TRUE
Welch_007 timsTOF Mouse	Uncategorized Sample	451(1)TurboID2	Welch_007_4501_2171_01_Slot2-3_1_2911_5.3.236 (F014761)	DNA replication licensing factor MCM3 OS=Mus musculus GN=Mcm3 PE=1 SV=2	sp|P25206|MCM3_MOUSE		Uni-mouse-Reference-20131008.fasta	91548	1	28	36	47	0.000152	0.427	possibly correct	TRUE	Cmpd 113292, +MS2(968.4659), 41.2eV, 46.7min, 1/K0=1.151, #25808	GSSGVGLTAAVTTDQETGER	R	R	0.997	57.2	35.2	55.4	2			968.466	1934.92	1935.93	2	-0.001102	-0.5692	2799.6	34382	372	391	TRUE
Welch_007 timsTOF Mouse	Uncategorized Sample	451(1)TurboID2	Welch_007_4501_2171_01_Slot2-3_1_2911_5.3.236 (F014761)	DNA replication licensing factor MCM3 OS=Mus musculus GN=Mcm3 PE=1 SV=2	sp|P25206|MCM3_MOUSE		Uni-mouse-Reference-20131008.fasta	91548	1	28	36	47	0.000152	0.427	possibly correct	TRUE	Cmpd 143858, +MS2(591.2765), 30.9eV, 56.5min, 1/K0=0.887, #31255	GVVcIDEFDK	R	M	0.994	25.8	31.3	25.8	2	c4: Carbamidomethyl (+57.02)		591.277	1180.54	1181.55	2	-0.005136	-4.347	3387.93	84964	404	413	TRUE
Welch_007 timsTOF Mouse	Uncategorized Sample	451(1)TurboID2	Welch_007_4501_2171_01_Slot2-3_1_2911_5.3.236 (F014761)	DNA replication licensing factor MCM3 OS=Mus musculus GN=Mcm3 PE=1 SV=2	sp|P25206|MCM3_MOUSE		Uni-mouse-Reference-20131008.fasta	91548	1	28	36	47	0.000152	0.427	possibly correct	TRUE	Cmpd 189458, +MS2(762.0694), 33.0eV, 70.4min, 1/K0=0.940, #38958	IIKPTLTqESAAYIAEEYSR	K	L	0.997	44.3	35.9	40.9	2		q8: Deamidated (+0.98)	762.069	2283.19	2284.17	3	0.02267	9.923	4223.64	54120	577	596	TRUE
Welch_007 timsTOF Mouse	Uncategorized Sample	451(1)TurboID2	Welch_007_4501_2171_01_Slot2-3_1_2911_5.3.236 (F014761)	DNA replication licensing factor MCM3 OS=Mus musculus GN=Mcm3 PE=1 SV=2	sp|P25206|MCM3_MOUSE		Uni-mouse-Reference-20131008.fasta	91548	1	28	36	47	0.000152	0.427	possibly correct	TRUE	Cmpd 189269, +MS2(761.7361), 33.9eV, 70.4min, 1/K0=0.963, #38932	IIKPTLTQESAAYIAEEYSR	K	L	0.997	70.7	35.8	69.5	2			761.736	2282.19	2283.19	3	0.006842	2.997	4221.01	207986	577	596	TRUE
Welch_007 timsTOF Mouse	Uncategorized Sample	451(1)TurboID2	Welch_007_4501_2171_01_Slot2-3_1_2911_5.3.236 (F014761)	DNA replication licensing factor MCM3 OS=Mus musculus GN=Mcm3 PE=1 SV=2	sp|P25206|MCM3_MOUSE		Uni-mouse-Reference-20131008.fasta	91548	1	28	36	47	0.000152	0.427	possibly correct	TRUE	Cmpd 189162, +MS2(761.7367), 33.9eV, 70.3min, 1/K0=0.963, #38916-38917	IIKPTLTQESAAYIAEEYSR	K	L	0.997	71.6	35.8	71.6	2			761.737	2282.19	2283.19	3	0.008612	3.772	4219	166675	577	596	TRUE
Welch_007 timsTOF Mouse	Uncategorized Sample	451(1)TurboID2	Welch_007_4501_2171_01_Slot2-3_1_2911_5.3.236 (F014761)	DNA replication licensing factor MCM3 OS=Mus musculus GN=Mcm3 PE=1 SV=2	sp|P25206|MCM3_MOUSE		Uni-mouse-Reference-20131008.fasta	91548	1	28	36	47	0.000152	0.427	possibly correct	TRUE	Cmpd 66963, +MS2(468.2674), 28.7eV, 30.9min, 1/K0=0.829, #16996	IQVVGTYR	R	C	0.961	15.3	30.8	15.3	2			468.267	934.52	935.531	2	-0.003442	-3.679	1851.14	51373	235	242	TRUE
Welch_007 timsTOF Mouse	Uncategorized Sample	451(1)TurboID2	Welch_007_4501_2171_01_Slot2-3_1_2911_5.3.236 (F014761)	DNA replication licensing factor MCM3 OS=Mus musculus GN=Mcm3 PE=1 SV=2	sp|P25206|MCM3_MOUSE		Uni-mouse-Reference-20131008.fasta	91548	1	28	36	47	0.000152	0.427	possibly correct	TRUE	Cmpd 66980, +MS2(468.2663), 28.7eV, 30.9min, 1/K0=0.828, #16998-16999	IQVVGTYR	R	C	0.99	31.4	30.9	29.7	2			468.266	934.518	935.531	2	-0.005702	-6.095	1851.89	97851	235	242	TRUE
Welch_007 timsTOF Mouse	Uncategorized Sample	451(1)TurboID2	Welch_007_4501_2171_01_Slot2-3_1_2911_5.3.236 (F014761)	DNA replication licensing factor MCM3 OS=Mus musculus GN=Mcm3 PE=1 SV=2	sp|P25206|MCM3_MOUSE		Uni-mouse-Reference-20131008.fasta	91548	1	28	36	47	0.000152	0.427	possibly correct	TRUE	Cmpd 17360, +MS2(588.7742), 31.6eV, 11.5min, 1/K0=0.905, #6081	KGcYTSGTFR	K	T	0.989	20.5	31.6	20.5	2	c3: Carbamidomethyl (+57.02)		588.774	1175.53	1176.55	2	-0.005496	-4.671	688.524	43995	248	257	TRUE
Welch_007 timsTOF Mouse	Uncategorized Sample	451(1)TurboID2	Welch_007_4501_2171_01_Slot2-3_1_2911_5.3.236 (F014761)	DNA replication licensing factor MCM3 OS=Mus musculus GN=Mcm3 PE=1 SV=2	sp|P25206|MCM3_MOUSE		Uni-mouse-Reference-20131008.fasta	91548	1	28	36	47	0.000152	0.427	possibly correct	TRUE	Cmpd 154780, +MS2(514.8066), 30.6eV, 59.9min, 1/K0=0.879, #33183-33185	LIVSVNDLR	R	R	0.997	34.8	31.7	25	2			514.807	1027.6	1028.61	2	-0.004002	-3.891	3596.27	71498	47	55	TRUE
Welch_007 timsTOF Mouse	Uncategorized Sample	451(1)TurboID2	Welch_007_4501_2171_01_Slot2-3_1_2911_5.3.236 (F014761)	DNA replication licensing factor MCM3 OS=Mus musculus GN=Mcm3 PE=1 SV=2	sp|P25206|MCM3_MOUSE		Uni-mouse-Reference-20131008.fasta	91548	1	28	36	47	0.000152	0.427	possibly correct	TRUE	Cmpd 259036, +MS2(555.2949), 30.1eV, 90.5min, 1/K0=0.865, #50048	LLNNAFEELVAFQR	R	A	0.991	24.6	35	24.6	2			555.295	1662.86	1663.88	3	-0.01001	-6.015	5432.02	16341	65	78	TRUE
Welch_007 timsTOF Mouse	Uncategorized Sample	451(1)TurboID2	Welch_007_4501_2171_01_Slot2-3_1_2911_5.3.236 (F014761)	DNA replication licensing factor MCM3 OS=Mus musculus GN=Mcm3 PE=1 SV=2	sp|P25206|MCM3_MOUSE		Uni-mouse-Reference-20131008.fasta	91548	1	28	36	47	0.000152	0.427	possibly correct	TRUE	Cmpd 259118, +MS2(555.2943), 30.1eV, 90.6min, 1/K0=0.863, #50063	LLNNAFEELVAFQR	R	A	0.997	33.8	35.1	33.8	2			555.294	1662.86	1663.88	3	-0.01184	-7.115	5434.01	27800	65	78	TRUE
Welch_007 timsTOF Mouse	Uncategorized Sample	451(1)TurboID2	Welch_007_4501_2171_01_Slot2-3_1_2911_5.3.236 (F014761)	DNA replication licensing factor MCM3 OS=Mus musculus GN=Mcm3 PE=1 SV=2	sp|P25206|MCM3_MOUSE		Uni-mouse-Reference-20131008.fasta	91548	1	28	36	47	0.000152	0.427	possibly correct	TRUE	Cmpd 259105, +MS2(832.4412), 39.0eV, 90.6min, 1/K0=1.093, #50061-50062	LLNNAFEELVAFQR	R	A	0.997	85	34.9	82.9	2			832.441	1662.87	1663.88	2	-0.005022	-3.018	5433.36	80223	65	78	TRUE
Welch_007 timsTOF Mouse	Uncategorized Sample	451(1)TurboID2	Welch_007_4501_2171_01_Slot2-3_1_2911_5.3.236 (F014761)	DNA replication licensing factor MCM3 OS=Mus musculus GN=Mcm3 PE=1 SV=2	sp|P25206|MCM3_MOUSE		Uni-mouse-Reference-20131008.fasta	91548	1	28	36	47	0.000152	0.427	possibly correct	TRUE	Cmpd 148742, +MS2(684.6540), 30.1eV, 58.0min, 1/K0=0.865, #32112	NREEPFSSEEIQAcLSR	R	M	0.997	62.9	34.1	53.7	2	c14: Carbamidomethyl (+57.02)		684.654	2050.94	2051.95	3	0.002318	1.13	3480.62	74325	779	795	TRUE
Welch_007 timsTOF Mouse	Uncategorized Sample	451(1)TurboID2	Welch_007_4501_2171_01_Slot2-3_1_2911_5.3.236 (F014761)	DNA replication licensing factor MCM3 OS=Mus musculus GN=Mcm3 PE=1 SV=2	sp|P25206|MCM3_MOUSE		Uni-mouse-Reference-20131008.fasta	91548	1	28	36	47	0.000152	0.427	possibly correct	TRUE	Cmpd 55812, +MS2(475.2476), 27.6eV, 26.8min, 1/K0=0.799, #14703	SLAPSIHGHDYVK	R	K	0.99	18.8	33.6	18.8	2			475.248	1422.72	1423.73	3	-0.004668	-3.279	1606.66	40706	302	314	TRUE
Welch_007 timsTOF Mouse	Uncategorized Sample	451(1)TurboID2	Welch_007_4501_2171_01_Slot2-3_1_2911_5.3.236 (F014761)	DNA replication licensing factor MCM3 OS=Mus musculus GN=Mcm3 PE=1 SV=2	sp|P25206|MCM3_MOUSE		Uni-mouse-Reference-20131008.fasta	91548	1	28	36	47	0.000152	0.427	possibly correct	TRUE	Cmpd 55853, +MS2(712.3688), 36.7eV, 26.8min, 1/K0=1.036, #14712-14713	SLAPSIHGHDYVK	R	K	0.997	29	33.8	29	2			712.369	1422.72	1423.73	2	-0.002542	-1.785	1607.79	35031	302	314	TRUE
Welch_007 timsTOF Mouse	Uncategorized Sample	451(1)TurboID2	Welch_007_4501_2171_01_Slot2-3_1_2911_5.3.236 (F014761)	DNA replication licensing factor MCM3 OS=Mus musculus GN=Mcm3 PE=1 SV=2	sp|P25206|MCM3_MOUSE		Uni-mouse-Reference-20131008.fasta	91548	1	28	36	47	0.000152	0.427	possibly correct	TRUE	Cmpd 6857, +MS2(592.7458), 31.3eV, 6.6min, 1/K0=0.894, #3526-3527	SQDSMSSDTAR	R	T	0.997	44.5	25.2	38.5	2			592.746	1183.48	1184.48	2	-0.0005619	-0.4744	396.97	44063	599	609	TRUE
Welch_007 timsTOF Mouse	Uncategorized Sample	451(1)TurboID2	Welch_007_4501_2171_01_Slot2-3_1_2911_5.3.236 (F014761)	DNA replication licensing factor MCM3 OS=Mus musculus GN=Mcm3 PE=1 SV=2	sp|P25206|MCM3_MOUSE		Uni-mouse-Reference-20131008.fasta	91548	1	28	36	47	0.000152	0.427	possibly correct	TRUE	Cmpd 203507, +MS2(723.3697), 35.8eV, 74.4min, 1/K0=1.012, #41135-41136	SVDVILDDDLVDK	R	V	0.995	26.2	34.5	19.1	2			723.37	1444.72	1445.74	2	-0.005142	-3.557	4461.14	69477	216	228	TRUE
Welch_007 timsTOF Mouse	Uncategorized Sample	451(1)TurboID2	Welch_007_4501_2171_01_Slot2-3_1_2911_5.3.236 (F014761)	DNA replication licensing factor MCM3 OS=Mus musculus GN=Mcm3 PE=1 SV=2	sp|P25206|MCM3_MOUSE		Uni-mouse-Reference-20131008.fasta	91548	1	28	36	47	0.000152	0.427	possibly correct	TRUE	Cmpd 6879, +MS2(531.7537), 31.3eV, 6.6min, 1/K0=0.896, #3533	SVHYcPATK	R	K	0.997	31.9	32.3	30.5	2	c5: Carbamidomethyl (+57.02)		531.754	1061.49	1062.5	2	-0.003556	-3.347	398.018	18994	144	152	TRUE
Welch_007 timsTOF Mouse	Uncategorized Sample	451(1)TurboID2	Welch_007_4501_2171_01_Slot2-3_1_2911_5.3.236 (F014761)	DNA replication licensing factor MCM3 OS=Mus musculus GN=Mcm3 PE=1 SV=2	sp|P25206|MCM3_MOUSE		Uni-mouse-Reference-20131008.fasta	91548	1	28	36	47	0.000152	0.427	possibly correct	TRUE	Cmpd 41209, +MS2(424.2094), 26.5eV, 21.2min, 1/K0=0.771, #11564	TAIHEVMEQGR	R	V	0.997	38.9	32.1	34.8	2			424.209	1269.61	1270.62	3	-0.007328	-5.767	1271.9	48721	420	430	TRUE
Welch_007 timsTOF Mouse	Uncategorized Sample	451(1)TurboID2	Welch_007_4501_2171_01_Slot2-3_1_2911_5.3.236 (F014761)	DNA replication licensing factor MCM3 OS=Mus musculus GN=Mcm3 PE=1 SV=2	sp|P25206|MCM3_MOUSE		Uni-mouse-Reference-20131008.fasta	91548	1	28	36	47	0.000152	0.427	possibly correct	TRUE	Cmpd 41178, +MS2(424.2097), 26.4eV, 21.2min, 1/K0=0.768, #11557	TAIHEVMEQGR	R	V	0.997	37.1	32.3	37	2			424.21	1269.61	1270.62	3	-0.006368	-5.012	1270.95	48101	420	430	TRUE
Welch_007 timsTOF Mouse	Uncategorized Sample	451(1)TurboID2	Welch_007_4501_2171_01_Slot2-3_1_2911_5.3.236 (F014761)	DNA replication licensing factor MCM3 OS=Mus musculus GN=Mcm3 PE=1 SV=2	sp|P25206|MCM3_MOUSE		Uni-mouse-Reference-20131008.fasta	91548	1	28	36	47	0.000152	0.427	possibly correct	TRUE	Cmpd 41298, +MS2(635.8131), 32.5eV, 21.2min, 1/K0=0.926, #11585	TAIHEVMEQGR	R	V	0.997	35.4	32.3	29.3	2			635.813	1269.61	1270.62	2	-0.002102	-1.654	1274.19	100674	420	430	TRUE
Welch_007 timsTOF Mouse	Uncategorized Sample	451(1)TurboID2	Welch_007_4501_2171_01_Slot2-3_1_2911_5.3.236 (F014761)	DNA replication licensing factor MCM3 OS=Mus musculus GN=Mcm3 PE=1 SV=2	sp|P25206|MCM3_MOUSE		Uni-mouse-Reference-20131008.fasta	91548	1	28	36	47	0.000152	0.427	possibly correct	TRUE	Cmpd 41156, +MS2(635.8129), 32.4eV, 21.2min, 1/K0=0.925, #11553	TAIHEVMEQGR	R	V	0.997	49.2	32.3	46.5	2			635.813	1269.61	1270.62	2	-0.002342	-1.843	1270.73	46611	420	430	TRUE
Welch_007 timsTOF Mouse	Uncategorized Sample	451(1)TurboID2	Welch_007_4501_2171_01_Slot2-3_1_2911_5.3.236 (F014761)	DNA replication licensing factor MCM3 OS=Mus musculus GN=Mcm3 PE=1 SV=2	sp|P25206|MCM3_MOUSE		Uni-mouse-Reference-20131008.fasta	91548	1	28	36	47	0.000152	0.427	possibly correct	TRUE	Cmpd 65583, +MS2(731.3330), 34.6eV, 30.4min, 1/K0=0.982, #16719	TDDSQETQDSQKVELSEPR	K	L	0.99	22.4	33.1	22.4	2			731.333	2190.98	2192	3	-0.01077	-4.912	1821.69	19183	729	747	TRUE
Welch_007 timsTOF Mouse	Uncategorized Sample	451(1)TurboID2	Welch_007_4501_2171_01_Slot2-3_1_2911_5.3.236 (F014761)	DNA replication licensing factor MCM3 OS=Mus musculus GN=Mcm3 PE=1 SV=2	sp|P25206|MCM3_MOUSE		Uni-mouse-Reference-20131008.fasta	91548	1	28	36	47	0.000152	0.427	possibly correct	TRUE	Cmpd 204755, +MS2(837.9313), 38.3eV, 74.7min, 1/K0=1.075, #41329	TPMEnIGLQDSLLSR	K	F	0.994	46.5	35.5	19.6	2		n5: Deamidated (+0.98)	837.931	1673.85	1674.84	2	0.01838	10.98	4482.47	192212	464	478	TRUE
Welch_007 timsTOF Mouse	Uncategorized Sample	451(1)TurboID2	Welch_007_4501_2171_01_Slot2-3_1_2911_5.3.236 (F014761)	DNA replication licensing factor MCM3 OS=Mus musculus GN=Mcm3 PE=1 SV=2	sp|P25206|MCM3_MOUSE		Uni-mouse-Reference-20131008.fasta	91548	1	28	36	47	0.000152	0.427	possibly correct	TRUE	Cmpd 204711, +MS2(837.9327), 38.2eV, 74.7min, 1/K0=1.073, #41321	TPMEnIGLQDSLLSR	K	F	0.994	56	40.2	22.4	2		n5: Deamidated (+0.98)	837.933	1673.85	1674.84	2	0.02106	12.58	4481.44	156608	464	478	TRUE
Welch_007 timsTOF Mouse	Uncategorized Sample	451(1)TurboID2	Welch_007_4501_2171_01_Slot2-3_1_2911_5.3.236 (F014761)	DNA replication licensing factor MCM3 OS=Mus musculus GN=Mcm3 PE=1 SV=2	sp|P25206|MCM3_MOUSE		Uni-mouse-Reference-20131008.fasta	91548	1	28	36	47	0.000152	0.427	possibly correct	TRUE	Cmpd 204709, +MS2(558.6174), 27.3eV, 74.7min, 1/K0=0.793, #41320-41321	TPMENIGLQDSLLSR	K	F	0.997	33.6	35.1	25.6	2			558.617	1672.83	1673.85	3	-0.01527	-9.122	4481.44	49825	464	478	TRUE
Welch_007 timsTOF Mouse	Uncategorized Sample	451(1)TurboID2	Welch_007_4501_2171_01_Slot2-3_1_2911_5.3.236 (F014761)	DNA replication licensing factor MCM3 OS=Mus musculus GN=Mcm3 PE=1 SV=2	sp|P25206|MCM3_MOUSE		Uni-mouse-Reference-20131008.fasta	91548	1	28	36	47	0.000152	0.427	possibly correct	TRUE	Cmpd 204674, +MS2(558.6143), 27.4eV, 74.7min, 1/K0=0.795, #41316	TPMENIGLQDSLLSR	K	F	0.997	40.3	34.7	29.6	2			558.614	1672.82	1673.85	3	-0.02448	-14.62	4480.57	31218	464	478	TRUE
Welch_007 timsTOF Mouse	Uncategorized Sample	451(1)TurboID2	Welch_007_4501_2171_01_Slot2-3_1_2911_5.3.236 (F014761)	DNA replication licensing factor MCM3 OS=Mus musculus GN=Mcm3 PE=1 SV=2	sp|P25206|MCM3_MOUSE		Uni-mouse-Reference-20131008.fasta	91548	1	28	36	47	0.000152	0.427	possibly correct	TRUE	Cmpd 204603, +MS2(837.4305), 38.7eV, 74.7min, 1/K0=1.086, #41307	TPMENIGLQDSLLSR	K	F	0.997	80.3	35.3	75.7	2			837.43	1672.85	1673.85	2	0.0006781	0.4051	4480.08	148094	464	478	TRUE
Welch_007 timsTOF Mouse	Uncategorized Sample	451(1)TurboID2	Welch_007_4501_2171_01_Slot2-3_1_2911_5.3.236 (F014761)	DNA replication licensing factor MCM3 OS=Mus musculus GN=Mcm3 PE=1 SV=2	sp|P25206|MCM3_MOUSE		Uni-mouse-Reference-20131008.fasta	91548	1	28	36	47	0.000152	0.427	possibly correct	TRUE	Cmpd 244783, +MS2(1038.5289), 44.7eV, 86.2min, 1/K0=1.239, #47620	YSDLTTLVAFPSSSVYPTK	R	D	0.997	51	42.7	47.2	2			1038.53	2075.04	2076.05	2	-0.002302	-1.109	5168.48	41810	159	177	TRUE
Welch_007 timsTOF Mouse	Uncategorized Sample	451(1)TurboID2	Welch_007_4501_2171_01_Slot2-3_1_2911_5.3.236 (F014761)	DNA replication licensing factor MCM3 OS=Mus musculus GN=Mcm3 PE=1 SV=2	sp|P25206|MCM3_MOUSE		Uni-mouse-Reference-20131008.fasta	91548	1	28	36	47	0.000152	0.427	possibly correct	TRUE	Cmpd 63141, +MS2(490.2578), 29.0eV, 29.5min, 1/K0=0.836, #16216	YVLcTAPR	R	A	0.941	24.3	32.7	12.4	2	c4: Carbamidomethyl (+57.02)		490.258	978.501	979.503	2	0.005264	5.374	1768.43	102900	357	364	TRUE
Welch_007 timsTOF Mouse	Uncategorized Sample	451(1)TurboID2	Welch_007_4501_2171_01_Slot2-3_1_2911_5.3.236 (F014761)	DNA replication licensing factor MCM3 OS=Mus musculus GN=Mcm3 PE=1 SV=2	sp|P25206|MCM3_MOUSE		Uni-mouse-Reference-20131008.fasta	91548	1	28	36	47	0.000152	0.427	possibly correct	TRUE	Cmpd 63025, +MS2(490.2539), 30.1eV, 29.4min, 1/K0=0.864, #16192	YVLcTAPR	R	A	0.99	28.4	32.6	13.2	2	c4: Carbamidomethyl (+57.02)		490.254	978.493	979.503	2	-0.002536	-2.589	1765.36	36548	357	364	TRUE
Welch_007 timsTOF Mouse	Uncategorized Sample	451(1)TurboID2	Welch_007_4501_2171_01_Slot2-3_1_2911_5.3.236 (F014761)	TBC1 domain family member 15 OS=Mus musculus GN=Tbc1d15 PE=1 SV=1	sp|Q9CXF4|TBC15_MOUSE		Uni-mouse-Reference-20131008.fasta	76529.4	1	25	31	45	0.000146	0.446	possibly correct	TRUE	Cmpd 111737, +MS2(675.3298), 34.1eV, 46.1min, 1/K0=0.969, #25512	AEAISLQMAQcK	K	E	0.997	57.4	33.9	50.7	2	c11: Carbamidomethyl (+57.02)		675.33	1348.64	1349.66	2	-0.003036	-2.249	2767.67	110566	590	601	TRUE
Welch_007 timsTOF Mouse	Uncategorized Sample	451(1)TurboID2	Welch_007_4501_2171_01_Slot2-3_1_2911_5.3.236 (F014761)	TBC1 domain family member 15 OS=Mus musculus GN=Tbc1d15 PE=1 SV=1	sp|Q9CXF4|TBC15_MOUSE		Uni-mouse-Reference-20131008.fasta	76529.4	1	25	31	45	0.000146	0.446	possibly correct	TRUE	Cmpd 205596, +MS2(701.8769), 35.6eV, 74.9min, 1/K0=1.006, #41452	ANDqDSLISGILR	K	V	0.971	30.6	34.6	17.8	2		q4: Deamidated (+0.98)	701.877	1401.74	1402.72	2	0.02904	20.7	4495.79	78484	27	39	TRUE
Welch_007 timsTOF Mouse	Uncategorized Sample	451(1)TurboID2	Welch_007_4501_2171_01_Slot2-3_1_2911_5.3.236 (F014761)	TBC1 domain family member 15 OS=Mus musculus GN=Tbc1d15 PE=1 SV=1	sp|Q9CXF4|TBC15_MOUSE		Uni-mouse-Reference-20131008.fasta	76529.4	1	25	31	45	0.000146	0.446	possibly correct	TRUE	Cmpd 205650, +MS2(701.3682), 35.7eV, 75.0min, 1/K0=1.008, #41461	ANDQDSLISGILR	K	V	0.997	53.3	34.7	42.6	2			701.368	1400.72	1401.73	2	-0.004342	-3.098	4496.89	106025	27	39	TRUE
Welch_007 timsTOF Mouse	Uncategorized Sample	451(1)TurboID2	Welch_007_4501_2171_01_Slot2-3_1_2911_5.3.236 (F014761)	TBC1 domain family member 15 OS=Mus musculus GN=Tbc1d15 PE=1 SV=1	sp|Q9CXF4|TBC15_MOUSE		Uni-mouse-Reference-20131008.fasta	76529.4	1	25	31	45	0.000146	0.446	possibly correct	TRUE	Cmpd 77262, +MS2(816.8672), 36.4eV, 34.5min, 1/K0=1.026, #19046-19047	DDSPTQTLASPNAcR	K	L	0.997	76.2	30.9	71.6	2	c14: Carbamidomethyl (+57.02)		816.867	1631.72	1632.73	2	-0.001336	-0.8181	2071.66	97658	653	667	TRUE
Welch_007 timsTOF Mouse	Uncategorized Sample	451(1)TurboID2	Welch_007_4501_2171_01_Slot2-3_1_2911_5.3.236 (F014761)	TBC1 domain family member 15 OS=Mus musculus GN=Tbc1d15 PE=1 SV=1	sp|Q9CXF4|TBC15_MOUSE		Uni-mouse-Reference-20131008.fasta	76529.4	1	25	31	45	0.000146	0.446	possibly correct	TRUE	Cmpd 156283, +MS2(603.9573), 30.0eV, 60.4min, 1/K0=0.862, #33447-33449	DDVMLPALHFHQGDSK	K	L	0.997	69.2	34.3	62.3	2			603.957	1808.85	1809.86	3	-0.001708	-0.9437	3624.86	93620	156	171	TRUE
Welch_007 timsTOF Mouse	Uncategorized Sample	451(1)TurboID2	Welch_007_4501_2171_01_Slot2-3_1_2911_5.3.236 (F014761)	TBC1 domain family member 15 OS=Mus musculus GN=Tbc1d15 PE=1 SV=1	sp|Q9CXF4|TBC15_MOUSE		Uni-mouse-Reference-20131008.fasta	76529.4	1	25	31	45	0.000146	0.446	possibly correct	TRUE	Cmpd 161967, +MS2(658.8141), 33.8eV, 62.2min, 1/K0=0.960, #34431	DPYTATMVGFSK	K	V	0.98	16.9	31.7	16.9	2			658.814	1315.61	1316.62	2	0.001678	1.275	3731.01	50506	224	235	TRUE
Welch_007 timsTOF Mouse	Uncategorized Sample	451(1)TurboID2	Welch_007_4501_2171_01_Slot2-3_1_2911_5.3.236 (F014761)	TBC1 domain family member 15 OS=Mus musculus GN=Tbc1d15 PE=1 SV=1	sp|Q9CXF4|TBC15_MOUSE		Uni-mouse-Reference-20131008.fasta	76529.4	1	25	31	45	0.000146	0.446	possibly correct	TRUE	Cmpd 161999, +MS2(658.8127), 33.8eV, 62.2min, 1/K0=0.960, #34435-34441	DPYTATMVGFSK	K	V	0.988	17.8	31.4	17.8	2			658.813	1315.61	1316.62	2	-0.001082	-0.8218	3732.15	71139	224	235	TRUE
Welch_007 timsTOF Mouse	Uncategorized Sample	451(1)TurboID2	Welch_007_4501_2171_01_Slot2-3_1_2911_5.3.236 (F014761)	TBC1 domain family member 15 OS=Mus musculus GN=Tbc1d15 PE=1 SV=1	sp|Q9CXF4|TBC15_MOUSE		Uni-mouse-Reference-20131008.fasta	76529.4	1	25	31	45	0.000146	0.446	possibly correct	TRUE	Cmpd 133075, +MS2(717.3481), 35.9eV, 53.0min, 1/K0=1.016, #29347-29348	DSSSVVEWTQAPK	K	E	0.993	19.3	33.6	19.3	2			717.348	1432.68	1433.69	2	-0.001882	-1.313	3181.27	188415	69	81	TRUE
Welch_007 timsTOF Mouse	Uncategorized Sample	451(1)TurboID2	Welch_007_4501_2171_01_Slot2-3_1_2911_5.3.236 (F014761)	TBC1 domain family member 15 OS=Mus musculus GN=Tbc1d15 PE=1 SV=1	sp|Q9CXF4|TBC15_MOUSE		Uni-mouse-Reference-20131008.fasta	76529.4	1	25	31	45	0.000146	0.446	possibly correct	TRUE	Cmpd 133281, +MS2(717.3480), 35.9eV, 53.1min, 1/K0=1.015, #29384	DSSSVVEWTQAPK	K	E	0.997	65	33.5	65	2			717.348	1432.68	1433.69	2	-0.002002	-1.396	3185.59	88926	69	81	TRUE
Welch_007 timsTOF Mouse	Uncategorized Sample	451(1)TurboID2	Welch_007_4501_2171_01_Slot2-3_1_2911_5.3.236 (F014761)	TBC1 domain family member 15 OS=Mus musculus GN=Tbc1d15 PE=1 SV=1	sp|Q9CXF4|TBC15_MOUSE		Uni-mouse-Reference-20131008.fasta	76529.4	1	25	31	45	0.000146	0.446	possibly correct	TRUE	Cmpd 169788, +MS2(570.2963), 31.7eV, 64.7min, 1/K0=0.906, #35797	EFSFLDILR	R	L	0.99	29	31.8	27.7	2			570.296	1138.58	1139.61	2	-0.02434	-21.36	3879.51	48683	522	530	TRUE
Welch_007 timsTOF Mouse	Uncategorized Sample	451(1)TurboID2	Welch_007_4501_2171_01_Slot2-3_1_2911_5.3.236 (F014761)	TBC1 domain family member 15 OS=Mus musculus GN=Tbc1d15 PE=1 SV=1	sp|Q9CXF4|TBC15_MOUSE		Uni-mouse-Reference-20131008.fasta	76529.4	1	25	31	45	0.000146	0.446	possibly correct	TRUE	Cmpd 276511, +MS2(570.3045), 31.6eV, 96.4min, 1/K0=0.904, #53309	EFSFLDILR	R	L	0.997	48.5	31.7	39.9	2			570.304	1138.59	1139.61	2	-0.007982	-7.004	5782.68	41521	522	530	TRUE
Welch_007 timsTOF Mouse	Uncategorized Sample	451(1)TurboID2	Welch_007_4501_2171_01_Slot2-3_1_2911_5.3.236 (F014761)	TBC1 domain family member 15 OS=Mus musculus GN=Tbc1d15 PE=1 SV=1	sp|Q9CXF4|TBC15_MOUSE		Uni-mouse-Reference-20131008.fasta	76529.4	1	25	31	45	0.000146	0.446	possibly correct	TRUE	Cmpd 125552, +MS2(615.8012), 31.9eV, 50.6min, 1/K0=0.912, #28013-28015	EPVSLEEWNK	R	S	0.997	57.3	32.3	55	2			615.801	1229.59	1230.6	2	-0.005122	-4.162	3037.26	110813	298	307	TRUE
Welch_007 timsTOF Mouse	Uncategorized Sample	451(1)TurboID2	Welch_007_4501_2171_01_Slot2-3_1_2911_5.3.236 (F014761)	TBC1 domain family member 15 OS=Mus musculus GN=Tbc1d15 PE=1 SV=1	sp|Q9CXF4|TBC15_MOUSE		Uni-mouse-Reference-20131008.fasta	76529.4	1	25	31	45	0.000146	0.446	possibly correct	TRUE	Cmpd 269010, +MS2(737.3711), 36.2eV, 94.0min, 1/K0=1.023, #51977	FLLGYFPWDSTK	K	E	0.997	39.1	34.2	39.1	2			737.371	1472.73	1473.74	2	-0.006602	-4.48	5639.52	62273	341	352	TRUE
Welch_007 timsTOF Mouse	Uncategorized Sample	451(1)TurboID2	Welch_007_4501_2171_01_Slot2-3_1_2911_5.3.236 (F014761)	TBC1 domain family member 15 OS=Mus musculus GN=Tbc1d15 PE=1 SV=1	sp|Q9CXF4|TBC15_MOUSE		Uni-mouse-Reference-20131008.fasta	76529.4	1	25	31	45	0.000146	0.446	possibly correct	TRUE	Cmpd 5513, +MS2(413.7264), 27.6eV, 5.8min, 1/K0=0.799, #3094-3100	GGLSHSLR	R	K	0.99	38.2	29.5	24.4	2			413.726	825.438	826.453	2	-0.007522	-9.102	346.086	27343	328	335	TRUE
Welch_007 timsTOF Mouse	Uncategorized Sample	451(1)TurboID2	Welch_007_4501_2171_01_Slot2-3_1_2911_5.3.236 (F014761)	TBC1 domain family member 15 OS=Mus musculus GN=Tbc1d15 PE=1 SV=1	sp|Q9CXF4|TBC15_MOUSE		Uni-mouse-Reference-20131008.fasta	76529.4	1	25	31	45	0.000146	0.446	possibly correct	TRUE	Cmpd 5500, +MS2(413.7266), 27.5eV, 5.8min, 1/K0=0.799, #3092	GGLSHSLR	R	K	0.99	47.5	29.5	35.3	2			413.727	825.439	826.453	2	-0.007162	-8.666	344.97	11448	328	335	TRUE
Welch_007 timsTOF Mouse	Uncategorized Sample	451(1)TurboID2	Welch_007_4501_2171_01_Slot2-3_1_2911_5.3.236 (F014761)	TBC1 domain family member 15 OS=Mus musculus GN=Tbc1d15 PE=1 SV=1	sp|Q9CXF4|TBC15_MOUSE		Uni-mouse-Reference-20131008.fasta	76529.4	1	25	31	45	0.000146	0.446	possibly correct	TRUE	Cmpd 231186, +MS2(689.0856), 30.4eV, 82.3min, 1/K0=0.872, #45476-45481	GSDPSTHQRPPSEMADFLSDAIPGLK	R	I	0.995	24	37.1	24	2			689.086	2752.31	2753.32	4	0.0001061	0.03852	4935.24	124979	246	271	TRUE
Welch_007 timsTOF Mouse	Uncategorized Sample	451(1)TurboID2	Welch_007_4501_2171_01_Slot2-3_1_2911_5.3.236 (F014761)	TBC1 domain family member 15 OS=Mus musculus GN=Tbc1d15 PE=1 SV=1	sp|Q9CXF4|TBC15_MOUSE		Uni-mouse-Reference-20131008.fasta	76529.4	1	25	31	45	0.000146	0.446	possibly correct	TRUE	Cmpd 231548, +MS2(689.0832), 30.3eV, 82.4min, 1/K0=0.870, #45531	GSDPSTHQRPPSEMADFLSDAIPGLK	R	I	0.997	37.8	36.9	37.8	2			689.083	2752.3	2753.32	4	-0.009294	-3.376	4940.98	108526	246	271	TRUE
Welch_007 timsTOF Mouse	Uncategorized Sample	451(1)TurboID2	Welch_007_4501_2171_01_Slot2-3_1_2911_5.3.236 (F014761)	TBC1 domain family member 15 OS=Mus musculus GN=Tbc1d15 PE=1 SV=1	sp|Q9CXF4|TBC15_MOUSE		Uni-mouse-Reference-20131008.fasta	76529.4	1	25	31	45	0.000146	0.446	possibly correct	TRUE	Cmpd 27151, +MS2(486.2522), 29.8eV, 15.5min, 1/K0=0.856, #8362	HINELSMK	K	I	0.99	40.6	31	30.3	2			486.252	970.49	971.498	2	-0.0008819	-0.9078	931.243	65146	573	580	TRUE
Welch_007 timsTOF Mouse	Uncategorized Sample	451(1)TurboID2	Welch_007_4501_2171_01_Slot2-3_1_2911_5.3.236 (F014761)	TBC1 domain family member 15 OS=Mus musculus GN=Tbc1d15 PE=1 SV=1	sp|Q9CXF4|TBC15_MOUSE		Uni-mouse-Reference-20131008.fasta	76529.4	1	25	31	45	0.000146	0.446	possibly correct	TRUE	Cmpd 108877, +MS2(560.7930), 32.2eV, 45.2min, 1/K0=0.920, #24975	HYGFNEILK	K	H	0.996	26.9	33.5	17.9	2			560.793	1119.57	1120.58	2	9.806e-05	0.08751	2709.64	82539	564	572	TRUE
Welch_007 timsTOF Mouse	Uncategorized Sample	451(1)TurboID2	Welch_007_4501_2171_01_Slot2-3_1_2911_5.3.236 (F014761)	TBC1 domain family member 15 OS=Mus musculus GN=Tbc1d15 PE=1 SV=1	sp|Q9CXF4|TBC15_MOUSE		Uni-mouse-Reference-20131008.fasta	76529.4	1	25	31	45	0.000146	0.446	possibly correct	TRUE	Cmpd 81004, +MS2(427.9091), 26.9eV, 35.9min, 1/K0=0.782, #19791	IDLGERPVVQR	R	R	0.974	26.7	31.1	15.4	2			427.909	1280.71	1281.73	3	-0.01483	-11.57	2151.74	90487	286	296	TRUE
Welch_007 timsTOF Mouse	Uncategorized Sample	451(1)TurboID2	Welch_007_4501_2171_01_Slot2-3_1_2911_5.3.236 (F014761)	TBC1 domain family member 15 OS=Mus musculus GN=Tbc1d15 PE=1 SV=1	sp|Q9CXF4|TBC15_MOUSE		Uni-mouse-Reference-20131008.fasta	76529.4	1	25	31	45	0.000146	0.446	possibly correct	TRUE	Cmpd 80939, +MS2(641.3640), 34.6eV, 35.8min, 1/K0=0.983, #19777-19779	IDLGERPVVQR	R	R	0.982	23.5	30.8	15.1	2			641.364	1280.71	1281.73	2	-0.006842	-5.338	2149.92	204362	286	296	TRUE
Welch_007 timsTOF Mouse	Uncategorized Sample	451(1)TurboID2	Welch_007_4501_2171_01_Slot2-3_1_2911_5.3.236 (F014761)	TBC1 domain family member 15 OS=Mus musculus GN=Tbc1d15 PE=1 SV=1	sp|Q9CXF4|TBC15_MOUSE		Uni-mouse-Reference-20131008.fasta	76529.4	1	25	31	45	0.000146	0.446	possibly correct	TRUE	Cmpd 81009, +MS2(641.3667), 34.6eV, 35.9min, 1/K0=0.982, #19792	IDLGERPVVQR	R	R	0.996	26.4	30.5	25.3	2			641.367	1280.72	1281.73	2	-0.001422	-1.109	2151.8	115564	286	296	TRUE
Welch_007 timsTOF Mouse	Uncategorized Sample	451(1)TurboID2	Welch_007_4501_2171_01_Slot2-3_1_2911_5.3.236 (F014761)	TBC1 domain family member 15 OS=Mus musculus GN=Tbc1d15 PE=1 SV=1	sp|Q9CXF4|TBC15_MOUSE		Uni-mouse-Reference-20131008.fasta	76529.4	1	25	31	45	0.000146	0.446	possibly correct	TRUE	Cmpd 191775, +MS2(552.7820), 30.9eV, 71.1min, 1/K0=0.884, #39327	IDVEDILcK	K	A	0.997	71.9	33.5	54.7	2	c8: Carbamidomethyl (+57.02)		552.782	1103.55	1104.56	2	-0.003976	-3.599	4264.07	139315	581	589	TRUE
Welch_007 timsTOF Mouse	Uncategorized Sample	451(1)TurboID2	Welch_007_4501_2171_01_Slot2-3_1_2911_5.3.236 (F014761)	TBC1 domain family member 15 OS=Mus musculus GN=Tbc1d15 PE=1 SV=1	sp|Q9CXF4|TBC15_MOUSE		Uni-mouse-Reference-20131008.fasta	76529.4	1	25	31	45	0.000146	0.446	possibly correct	TRUE	Cmpd 105494, +MS2(941.9539), 41.2eV, 44.1min, 1/K0=1.151, #24371-24372	IIYEQEGVYIHSScGK	K	A	0.997	31.2	34.5	31.2	2	c14: Carbamidomethyl (+57.02)		941.954	1881.89	1882.9	2	2.42e-05	0.01285	2644.3	35300	11	26	TRUE
Welch_007 timsTOF Mouse	Uncategorized Sample	451(1)TurboID2	Welch_007_4501_2171_01_Slot2-3_1_2911_5.3.236 (F014761)	TBC1 domain family member 15 OS=Mus musculus GN=Tbc1d15 PE=1 SV=1	sp|Q9CXF4|TBC15_MOUSE		Uni-mouse-Reference-20131008.fasta	76529.4	1	25	31	45	0.000146	0.446	possibly correct	TRUE	Cmpd 105344, +MS2(941.9527), 42.1eV, 44.0min, 1/K0=1.175, #24347-24349	IIYEQEGVYIHSScGK	K	A	0.997	31	34.6	31	2	c14: Carbamidomethyl (+57.02)		941.953	1881.89	1882.9	2	-0.002356	-1.251	2641.87	34164	11	26	TRUE
Welch_007 timsTOF Mouse	Uncategorized Sample	451(1)TurboID2	Welch_007_4501_2171_01_Slot2-3_1_2911_5.3.236 (F014761)	TBC1 domain family member 15 OS=Mus musculus GN=Tbc1d15 PE=1 SV=1	sp|Q9CXF4|TBC15_MOUSE		Uni-mouse-Reference-20131008.fasta	76529.4	1	25	31	45	0.000146	0.446	possibly correct	TRUE	Cmpd 105540, +MS2(628.3026), 31.8eV, 44.1min, 1/K0=0.908, #24380	IIYEQEGVYIHSScGK	K	A	0.997	42.9	34.4	42.9	2	c14: Carbamidomethyl (+57.02)		628.303	1881.89	1882.9	3	-0.007132	-3.788	2645.32	61367	11	26	TRUE
Welch_007 timsTOF Mouse	Uncategorized Sample	451(1)TurboID2	Welch_007_4501_2171_01_Slot2-3_1_2911_5.3.236 (F014761)	TBC1 domain family member 15 OS=Mus musculus GN=Tbc1d15 PE=1 SV=1	sp|Q9CXF4|TBC15_MOUSE		Uni-mouse-Reference-20131008.fasta	76529.4	1	25	31	45	0.000146	0.446	possibly correct	TRUE	Cmpd 105537, +MS2(941.9576), 41.5eV, 44.1min, 1/K0=1.159, #24380-24381	IIYEQEGVYIHSScGK	K	A	0.997	50.2	34.8	49.8	2	c14: Carbamidomethyl (+57.02)		941.958	1881.9	1882.9	2	0.007364	3.911	2645.38	40986	11	26	TRUE
Welch_007 timsTOF Mouse	Uncategorized Sample	451(1)TurboID2	Welch_007_4501_2171_01_Slot2-3_1_2911_5.3.236 (F014761)	TBC1 domain family member 15 OS=Mus musculus GN=Tbc1d15 PE=1 SV=1	sp|Q9CXF4|TBC15_MOUSE		Uni-mouse-Reference-20131008.fasta	76529.4	1	25	31	45	0.000146	0.446	possibly correct	TRUE	Cmpd 145256, +MS2(830.4203), 37.8eV, 56.9min, 1/K0=1.063, #31495	INQQEEPGFEVITR	K	I	0.997	108	35.1	94.2	2			830.42	1658.83	1659.83	2	-0.0006019	-0.3627	3414	173007	272	285	TRUE
Welch_007 timsTOF Mouse	Uncategorized Sample	451(1)TurboID2	Welch_007_4501_2171_01_Slot2-3_1_2911_5.3.236 (F014761)	TBC1 domain family member 15 OS=Mus musculus GN=Tbc1d15 PE=1 SV=1	sp|Q9CXF4|TBC15_MOUSE		Uni-mouse-Reference-20131008.fasta	76529.4	1	25	31	45	0.000146	0.446	possibly correct	TRUE	Cmpd 145412, +MS2(553.9488), 29.8eV, 57.0min, 1/K0=0.858, #31520-31521	INQQEEPGFEVITR	K	I	0.997	33	34.9	30.4	2			553.949	1658.82	1659.83	3	-0.002118	-1.276	3416.61	57607	272	285	TRUE
Welch_007 timsTOF Mouse	Uncategorized Sample	451(1)TurboID2	Welch_007_4501_2171_01_Slot2-3_1_2911_5.3.236 (F014761)	TBC1 domain family member 15 OS=Mus musculus GN=Tbc1d15 PE=1 SV=1	sp|Q9CXF4|TBC15_MOUSE		Uni-mouse-Reference-20131008.fasta	76529.4	1	25	31	45	0.000146	0.446	possibly correct	TRUE	Cmpd 145046, +MS2(830.4210), 37.8eV, 56.8min, 1/K0=1.065, #31458-31459	INQQEEPGFEVITR	K	I	0.997	46	35.1	39.2	2			830.421	1658.83	1659.83	2	0.0008181	0.4929	3409.68	91624	272	285	TRUE
Welch_007 timsTOF Mouse	Uncategorized Sample	451(1)TurboID2	Welch_007_4501_2171_01_Slot2-3_1_2911_5.3.236 (F014761)	TBC1 domain family member 15 OS=Mus musculus GN=Tbc1d15 PE=1 SV=1	sp|Q9CXF4|TBC15_MOUSE		Uni-mouse-Reference-20131008.fasta	76529.4	1	25	31	45	0.000146	0.446	possibly correct	TRUE	Cmpd 145083, +MS2(830.4206), 38.0eV, 56.8min, 1/K0=1.069, #31464	INQQEEPGFEVITR	K	I	0.997	74.9	35.1	68.6	2			830.421	1658.83	1659.83	2	3.806e-05	0.02293	3410.54	57965	272	285	TRUE
Welch_007 timsTOF Mouse	Uncategorized Sample	451(1)TurboID2	Welch_007_4501_2171_01_Slot2-3_1_2911_5.3.236 (F014761)	TBC1 domain family member 15 OS=Mus musculus GN=Tbc1d15 PE=1 SV=1	sp|Q9CXF4|TBC15_MOUSE		Uni-mouse-Reference-20131008.fasta	76529.4	1	25	31	45	0.000146	0.446	possibly correct	TRUE	Cmpd 143402, +MS2(472.7845), 29.5eV, 56.3min, 1/K0=0.849, #31180	LLIESLEK	K	Y	0.99	47	32.7	20.4	2			472.784	943.554	944.566	2	-0.004742	-5.02	3379.73	40889	172	179	TRUE
Welch_007 timsTOF Mouse	Uncategorized Sample	451(1)TurboID2	Welch_007_4501_2171_01_Slot2-3_1_2911_5.3.236 (F014761)	TBC1 domain family member 15 OS=Mus musculus GN=Tbc1d15 PE=1 SV=1	sp|Q9CXF4|TBC15_MOUSE		Uni-mouse-Reference-20131008.fasta	76529.4	1	25	31	45	0.000146	0.446	possibly correct	TRUE	Cmpd 223083, +MS2(616.3070), 30.9eV, 79.8min, 1/K0=0.886, #44098-44099	NFHLLLccAILESEK	K	Q	0.997	45.4	35.6	43.6	2	c7: Carbamidomethyl (+57.02), c8: Carbamidomethyl (+57.02)		616.307	1845.9	1846.92	3	-0.0128	-6.928	4784.9	36423	543	557	TRUE
Welch_007 timsTOF Mouse	Uncategorized Sample	451(1)TurboID2	Welch_007_4501_2171_01_Slot2-3_1_2911_5.3.236 (F014761)	TBC1 domain family member 15 OS=Mus musculus GN=Tbc1d15 PE=1 SV=1	sp|Q9CXF4|TBC15_MOUSE		Uni-mouse-Reference-20131008.fasta	76529.4	1	25	31	45	0.000146	0.446	possibly correct	TRUE	Cmpd 93324, +MS2(462.9036), 27.3eV, 40.1min, 1/K0=0.792, #22144	REPVSLEEWNK	R	S	0.991	20.7	33.5	19.4	2			462.904	1385.69	1386.7	3	-0.004938	-3.561	2403.92	33712	297	307	TRUE
Welch_007 timsTOF Mouse	Uncategorized Sample	451(1)TurboID2	Welch_007_4501_2171_01_Slot2-3_1_2911_5.3.236 (F014761)	TBC1 domain family member 15 OS=Mus musculus GN=Tbc1d15 PE=1 SV=1	sp|Q9CXF4|TBC15_MOUSE		Uni-mouse-Reference-20131008.fasta	76529.4	1	25	31	45	0.000146	0.446	possibly correct	TRUE	Cmpd 93378, +MS2(462.9027), 27.4eV, 40.1min, 1/K0=0.794, #22154-22155	REPVSLEEWNK	R	S	0.997	38.8	33.5	32.6	2			462.903	1385.69	1386.7	3	-0.007818	-5.638	2405.1	56011	297	307	TRUE
Welch_007 timsTOF Mouse	Uncategorized Sample	451(1)TurboID2	Welch_007_4501_2171_01_Slot2-3_1_2911_5.3.236 (F014761)	TBC1 domain family member 15 OS=Mus musculus GN=Tbc1d15 PE=1 SV=1	sp|Q9CXF4|TBC15_MOUSE		Uni-mouse-Reference-20131008.fasta	76529.4	1	25	31	45	0.000146	0.446	possibly correct	TRUE	Cmpd 93147, +MS2(693.8546), 34.1eV, 40.0min, 1/K0=0.969, #22109-22110	REPVSLEEWNK	R	S	0.997	34	33.8	31.1	2			693.855	1385.69	1386.7	2	0.0006781	0.489	2400.34	75399	297	307	TRUE
Welch_007 timsTOF Mouse	Uncategorized Sample	451(1)TurboID2	Welch_007_4501_2171_01_Slot2-3_1_2911_5.3.236 (F014761)	TBC1 domain family member 15 OS=Mus musculus GN=Tbc1d15 PE=1 SV=1	sp|Q9CXF4|TBC15_MOUSE		Uni-mouse-Reference-20131008.fasta	76529.4	1	25	31	45	0.000146	0.446	possibly correct	TRUE	Cmpd 93279, +MS2(693.8541), 34.1eV, 40.1min, 1/K0=0.967, #22135	REPVSLEEWNK	R	S	0.997	41.6	33.8	31.1	2			693.854	1385.69	1386.7	2	-0.0002819	-0.2033	2403.43	82677	297	307	TRUE
Welch_007 timsTOF Mouse	Uncategorized Sample	451(1)TurboID2	Welch_007_4501_2171_01_Slot2-3_1_2911_5.3.236 (F014761)	TBC1 domain family member 15 OS=Mus musculus GN=Tbc1d15 PE=1 SV=1	sp|Q9CXF4|TBC15_MOUSE		Uni-mouse-Reference-20131008.fasta	76529.4	1	25	31	45	0.000146	0.446	possibly correct	TRUE	Cmpd 272916, +MS2(751.3876), 35.4eV, 95.2min, 1/K0=1.003, #52670	SLSQSFENLLDEPAYGLIQK	K	I	0.997	41.4	36.4	38.6	2			751.388	2251.14	2252.14	3	0.003502	1.555	5714.04	50429	201	220	TRUE
Welch_007 timsTOF Mouse	Uncategorized Sample	451(1)TurboID2	Welch_007_4501_2171_01_Slot2-3_1_2911_5.3.236 (F014761)	TBC1 domain family member 15 OS=Mus musculus GN=Tbc1d15 PE=1 SV=1	sp|Q9CXF4|TBC15_MOUSE		Uni-mouse-Reference-20131008.fasta	76529.4	1	25	31	45	0.000146	0.446	possibly correct	TRUE	Cmpd 272849, +MS2(1126.5765), 45.5eV, 95.2min, 1/K0=1.260, #52659-52660	SLSQSFENLLDEPAYGLIQK	K	I	0.997	56.5	36.4	48.8	2			1126.58	2251.14	2252.14	2	0.001018	0.452	5712.91	59096	201	220	TRUE
Welch_007 timsTOF Mouse	Uncategorized Sample	451(1)TurboID2	Welch_007_4501_2171_01_Slot2-3_1_2911_5.3.236 (F014761)	TBC1 domain family member 15 OS=Mus musculus GN=Tbc1d15 PE=1 SV=1	sp|Q9CXF4|TBC15_MOUSE		Uni-mouse-Reference-20131008.fasta	76529.4	1	25	31	45	0.000146	0.446	possibly correct	TRUE	Cmpd 43648, +MS2(545.2900), 31.4eV, 22.2min, 1/K0=0.899, #12102	TLLVNcQNK	R	S	0.997	45	34.2	32.1	2	c6: Carbamidomethyl (+57.02)		545.29	1088.57	1089.57	2	0.0004642	0.426	1329.4	86913	192	200	TRUE
Welch_007 timsTOF Mouse	Uncategorized Sample	451(1)TurboID2	Welch_007_4501_2171_01_Slot2-3_1_2911_5.3.236 (F014761)	TBC1 domain family member 15 OS=Mus musculus GN=Tbc1d15 PE=1 SV=1	sp|Q9CXF4|TBC15_MOUSE		Uni-mouse-Reference-20131008.fasta	76529.4	1	25	31	45	0.000146	0.446	possibly correct	TRUE	Cmpd 236160, +MS2(643.3953), 34.3eV, 83.7min, 1/K0=0.973, #46254-46255	TQLIQLSTLLR	K	L	0.997	55.5	29.2	48.7	2			643.395	1284.78	1285.78	2	-0.0007619	-0.5926	5019.65	133171	480	490	TRUE
Welch_007 timsTOF Mouse	Uncategorized Sample	451(1)TurboID2	Welch_007_4501_2171_01_Slot2-3_1_2911_5.3.236 (F014761)	TBC1 domain family member 15 OS=Mus musculus GN=Tbc1d15 PE=1 SV=1	sp|Q9CXF4|TBC15_MOUSE		Uni-mouse-Reference-20131008.fasta	76529.4	1	25	31	45	0.000146	0.446	possibly correct	TRUE	Cmpd 236240, +MS2(643.3951), 34.3eV, 83.7min, 1/K0=0.974, #46268	TQLIQLSTLLR	K	L	0.997	76.3	29.2	66.8	2			643.395	1284.78	1285.78	2	-0.001202	-0.9348	5021.55	119385	480	490	TRUE
Welch_007 timsTOF Mouse	Uncategorized Sample	451(1)TurboID2	Welch_007_4501_2171_01_Slot2-3_1_2911_5.3.236 (F014761)	TBC1 domain family member 15 OS=Mus musculus GN=Tbc1d15 PE=1 SV=1	sp|Q9CXF4|TBC15_MOUSE		Uni-mouse-Reference-20131008.fasta	76529.4	1	25	31	45	0.000146	0.446	possibly correct	TRUE	Cmpd 186062, +MS2(614.3195), 33.9eV, 69.5min, 1/K0=0.963, #38450	VTNYIFDSLR	K	G	0.997	64.4	32.1	50.9	2			614.319	1226.62	1227.64	2	-0.005122	-4.172	4168.24	63360	236	245	TRUE
Welch_007 timsTOF Mouse	Uncategorized Sample	451(1)TurboID2	Welch_007_4501_2171_01_Slot2-3_1_2911_5.3.236 (F014761)	TBC1 domain family member 15 OS=Mus musculus GN=Tbc1d15 PE=1 SV=1	sp|Q9CXF4|TBC15_MOUSE		Uni-mouse-Reference-20131008.fasta	76529.4	1	25	31	45	0.000146	0.446	possibly correct	TRUE	Cmpd 90303, +MS2(726.8427), 35.2eV, 39.1min, 1/K0=0.997, #21573	YVVLcESPQDSR	K	T	0.997	81.3	32.6	76.4	2	c5: Carbamidomethyl (+57.02)		726.843	1451.67	1452.68	2	-0.0007158	-0.4927	2343.07	124917	180	191	TRUE
Welch_007 timsTOF Mouse	Uncategorized Sample	451(1)TurboID2	Welch_007_4501_2171_01_Slot2-3_1_2911_5.3.236 (F014761)	TBC1 domain family member 15 OS=Mus musculus GN=Tbc1d15 PE=1 SV=1	sp|Q9CXF4|TBC15_MOUSE		Uni-mouse-Reference-20131008.fasta	76529.4	1	25	31	45	0.000146	0.446	possibly correct	TRUE	Cmpd 90150, +MS2(726.8421), 35.1eV, 39.0min, 1/K0=0.995, #21542	YVVLcESPQDSR	K	T	0.997	54.2	32.6	46.8	2	c5: Carbamidomethyl (+57.02)		726.842	1451.67	1452.68	2	-0.001956	-1.346	2339.63	48604	180	191	TRUE
Welch_007 timsTOF Mouse	Uncategorized Sample	451(1)TurboID2	Welch_007_4501_2171_01_Slot2-3_1_2911_5.3.236 (F014761)	Eukaryotic translation initiation factor 4 gamma 2 OS=Mus musculus GN=Eif4g2 PE=4 SV=1	tr|G3XA17|G3XA17_MOUSE		Uni-mouse-Reference-20131008.fasta	102105	1	41	59	113	0.000366	0.471	possibly correct	TRUE	Cmpd 54108, +MS2(431.2246), 27.6eV, 26.2min, 1/K0=0.800, #14347	AFLDNGPK	K	T	0.99	50.2	33.3	39.8	2			431.225	860.435	861.447	2	-0.004822	-5.598	1568.89	48911	314	321	TRUE
Welch_007 timsTOF Mouse	Uncategorized Sample	451(1)TurboID2	Welch_007_4501_2171_01_Slot2-3_1_2911_5.3.236 (F014761)	Eukaryotic translation initiation factor 4 gamma 2 OS=Mus musculus GN=Eif4g2 PE=4 SV=1	tr|G3XA17|G3XA17_MOUSE		Uni-mouse-Reference-20131008.fasta	102105	1	41	59	113	0.000366	0.471	possibly correct	TRUE	Cmpd 188407, +MS2(466.2900), 28.8eV, 70.1min, 1/K0=0.831, #38801-38802	ASSLISLLK	K	Q	0.997	58.9	29	46.8	2			466.29	930.565	931.582	2	-0.009622	-10.33	4206.69	59765	599	607	TRUE
Welch_007 timsTOF Mouse	Uncategorized Sample	451(1)TurboID2	Welch_007_4501_2171_01_Slot2-3_1_2911_5.3.236 (F014761)	Eukaryotic translation initiation factor 4 gamma 2 OS=Mus musculus GN=Eif4g2 PE=4 SV=1	tr|G3XA17|G3XA17_MOUSE		Uni-mouse-Reference-20131008.fasta	102105	1	41	59	113	0.000366	0.471	possibly correct	TRUE	Cmpd 188613, +MS2(466.2909), 28.8eV, 70.2min, 1/K0=0.831, #38832	ASSLISLLK	K	Q	0.997	59.7	28.3	47.3	2			466.291	930.567	931.582	2	-0.007842	-8.418	4210.16	88129	599	607	TRUE
Welch_007 timsTOF Mouse	Uncategorized Sample	451(1)TurboID2	Welch_007_4501_2171_01_Slot2-3_1_2911_5.3.236 (F014761)	Eukaryotic translation initiation factor 4 gamma 2 OS=Mus musculus GN=Eif4g2 PE=4 SV=1	tr|G3XA17|G3XA17_MOUSE		Uni-mouse-Reference-20131008.fasta	102105	1	41	59	113	0.000366	0.471	possibly correct	TRUE	Cmpd 235118, +MS2(736.3888), 35.8eV, 83.4min, 1/K0=1.010, #46084-46085	DLGVFIPAPMAQGR	K	N	0.978	25.7	34.1	9.74	2			736.389	1470.76	1471.77	2	-0.002502	-1.7	5001.31	106561	333	346	TRUE
Welch_007 timsTOF Mouse	Uncategorized Sample	451(1)TurboID2	Welch_007_4501_2171_01_Slot2-3_1_2911_5.3.236 (F014761)	Eukaryotic translation initiation factor 4 gamma 2 OS=Mus musculus GN=Eif4g2 PE=4 SV=1	tr|G3XA17|G3XA17_MOUSE		Uni-mouse-Reference-20131008.fasta	102105	1	41	59	113	0.000366	0.471	possibly correct	TRUE	Cmpd 235168, +MS2(736.3901), 34.6eV, 83.4min, 1/K0=0.981, #46093	DLGVFIPAPMAQGR	K	N	0.997	32.4	34.2	16.7	2			736.39	1470.77	1471.77	2	-2.194e-05	-0.01491	5002.35	259348	333	346	TRUE
Welch_007 timsTOF Mouse	Uncategorized Sample	451(1)TurboID2	Welch_007_4501_2171_01_Slot2-3_1_2911_5.3.236 (F014761)	Eukaryotic translation initiation factor 4 gamma 2 OS=Mus musculus GN=Eif4g2 PE=4 SV=1	tr|G3XA17|G3XA17_MOUSE		Uni-mouse-Reference-20131008.fasta	102105	1	41	59	113	0.000366	0.471	possibly correct	TRUE	Cmpd 235046, +MS2(736.3901), 35.0eV, 83.3min, 1/K0=0.990, #46072-46073	DLGVFIPAPMAQGR	K	N	0.997	50.7	34.2	30.9	2			736.39	1470.77	1471.77	2	3.806e-05	0.02586	5000.07	146290	333	346	TRUE
Welch_007 timsTOF Mouse	Uncategorized Sample	451(1)TurboID2	Welch_007_4501_2171_01_Slot2-3_1_2911_5.3.236 (F014761)	Eukaryotic translation initiation factor 4 gamma 2 OS=Mus musculus GN=Eif4g2 PE=4 SV=1	tr|G3XA17|G3XA17_MOUSE		Uni-mouse-Reference-20131008.fasta	102105	1	41	59	113	0.000366	0.471	possibly correct	TRUE	Cmpd 255409, +MS2(885.3713), 39.0eV, 89.4min, 1/K0=1.095, #49403	DMGEDLEcLcQIMR	K	T	0.993	124	27.6	124	2	c8: Carbamidomethyl (+57.02), c10: Carbamidomethyl (+57.02)		885.371	1768.73	1769.73	2	0.00245	1.385	5362.62	176333	246	259	TRUE
Welch_007 timsTOF Mouse	Uncategorized Sample	451(1)TurboID2	Welch_007_4501_2171_01_Slot2-3_1_2911_5.3.236 (F014761)	Eukaryotic translation initiation factor 4 gamma 2 OS=Mus musculus GN=Eif4g2 PE=4 SV=1	tr|G3XA17|G3XA17_MOUSE		Uni-mouse-Reference-20131008.fasta	102105	1	41	59	113	0.000366	0.471	possibly correct	TRUE	Cmpd 220748, +MS2(893.3715), 39.1eV, 79.1min, 1/K0=1.095, #43758-43759	DmGEDLEcLcQIMR	K	T	0.997	36.7	26.3	36.7	2	c8: Carbamidomethyl (+57.02), c10: Carbamidomethyl (+57.02)	m2: Oxidation (+15.99)	893.371	1784.73	1785.73	2	0.007895	4.421	4747.65	73692	246	259	TRUE
Welch_007 timsTOF Mouse	Uncategorized Sample	451(1)TurboID2	Welch_007_4501_2171_01_Slot2-3_1_2911_5.3.236 (F014761)	Eukaryotic translation initiation factor 4 gamma 2 OS=Mus musculus GN=Eif4g2 PE=4 SV=1	tr|G3XA17|G3XA17_MOUSE		Uni-mouse-Reference-20131008.fasta	102105	1	41	59	113	0.000366	0.471	possibly correct	TRUE	Cmpd 255233, +MS2(885.3708), 39.1eV, 89.3min, 1/K0=1.096, #49370	DMGEDLEcLcQIMR	K	T	0.997	79.4	27.4	78.1	2	c8: Carbamidomethyl (+57.02), c10: Carbamidomethyl (+57.02)		885.371	1768.73	1769.73	2	0.00141	0.7969	5359.06	62137	246	259	TRUE
Welch_007 timsTOF Mouse	Uncategorized Sample	451(1)TurboID2	Welch_007_4501_2171_01_Slot2-3_1_2911_5.3.236 (F014761)	Eukaryotic translation initiation factor 4 gamma 2 OS=Mus musculus GN=Eif4g2 PE=4 SV=1	tr|G3XA17|G3XA17_MOUSE		Uni-mouse-Reference-20131008.fasta	102105	1	41	59	113	0.000366	0.471	possibly correct	TRUE	Cmpd 255378, +MS2(590.5785), 30.6eV, 89.4min, 1/K0=0.878, #49395-49396	DMGEDLEcLcQIMR	K	T	0.997	49.5	26	49.5	2	c8: Carbamidomethyl (+57.02), c10: Carbamidomethyl (+57.02)		590.578	1768.71	1769.73	3	-0.01191	-6.727	5361.65	41895	246	259	TRUE
Welch_007 timsTOF Mouse	Uncategorized Sample	451(1)TurboID2	Welch_007_4501_2171_01_Slot2-3_1_2911_5.3.236 (F014761)	Eukaryotic translation initiation factor 4 gamma 2 OS=Mus musculus GN=Eif4g2 PE=4 SV=1	tr|G3XA17|G3XA17_MOUSE		Uni-mouse-Reference-20131008.fasta	102105	1	41	59	113	0.000366	0.471	possibly correct	TRUE	Cmpd 256743, +MS2(885.3690), 38.9eV, 89.8min, 1/K0=1.091, #49636-49639	DMGEDLEcLcQIMR	K	T	0.997	66	27.1	66	2	c8: Carbamidomethyl (+57.02), c10: Carbamidomethyl (+57.02)		885.369	1768.72	1769.73	2	-0.00219	-1.237	5387.92	78920	246	259	TRUE
Welch_007 timsTOF Mouse	Uncategorized Sample	451(1)TurboID2	Welch_007_4501_2171_01_Slot2-3_1_2911_5.3.236 (F014761)	Eukaryotic translation initiation factor 4 gamma 2 OS=Mus musculus GN=Eif4g2 PE=4 SV=1	tr|G3XA17|G3XA17_MOUSE		Uni-mouse-Reference-20131008.fasta	102105	1	41	59	113	0.000366	0.471	possibly correct	TRUE	Cmpd 7527, +MS2(480.7393), 28.7eV, 7.0min, 1/K0=0.830, #3705-3706	EHHWVPR	R	K	0.9	20.5	32.8	20.5	2			480.739	959.464	960.48	2	-0.008622	-8.977	418.972	42355	306	312	TRUE
Welch_007 timsTOF Mouse	Uncategorized Sample	451(1)TurboID2	Welch_007_4501_2171_01_Slot2-3_1_2911_5.3.236 (F014761)	Eukaryotic translation initiation factor 4 gamma 2 OS=Mus musculus GN=Eif4g2 PE=4 SV=1	tr|G3XA17|G3XA17_MOUSE		Uni-mouse-Reference-20131008.fasta	102105	1	41	59	113	0.000366	0.471	possibly correct	TRUE	Cmpd 7386, +MS2(320.8270), 23.0eV, 6.9min, 1/K0=0.679, #3665	EHHWVPR	R	K	0.9	22.3	32.6	20.4	2			320.827	959.459	960.48	3	-0.01334	-13.89	414.326	69330	306	312	TRUE
Welch_007 timsTOF Mouse	Uncategorized Sample	451(1)TurboID2	Welch_007_4501_2171_01_Slot2-3_1_2911_5.3.236 (F014761)	Eukaryotic translation initiation factor 4 gamma 2 OS=Mus musculus GN=Eif4g2 PE=4 SV=1	tr|G3XA17|G3XA17_MOUSE		Uni-mouse-Reference-20131008.fasta	102105	1	41	59	113	0.000366	0.471	possibly correct	TRUE	Cmpd 7344, +MS2(480.7406), 28.0eV, 6.9min, 1/K0=0.811, #3654	EHHWVPR	R	K	0.9	39.8	32.8	27.9	2			480.741	959.467	960.48	2	-0.005942	-6.186	412.943	53644	306	312	TRUE
Welch_007 timsTOF Mouse	Uncategorized Sample	451(1)TurboID2	Welch_007_4501_2171_01_Slot2-3_1_2911_5.3.236 (F014761)	Eukaryotic translation initiation factor 4 gamma 2 OS=Mus musculus GN=Eif4g2 PE=4 SV=1	tr|G3XA17|G3XA17_MOUSE		Uni-mouse-Reference-20131008.fasta	102105	1	41	59	113	0.000366	0.471	possibly correct	TRUE	Cmpd 105186, +MS2(741.8580), 37.4eV, 44.0min, 1/K0=1.053, #24324	ENPLLPEEEEQR	R	A	0.997	27.6	33.1	26.8	2			741.858	1481.7	1482.71	2	0.001458	0.9834	2639.34	25106	189	200	TRUE
Welch_007 timsTOF Mouse	Uncategorized Sample	451(1)TurboID2	Welch_007_4501_2171_01_Slot2-3_1_2911_5.3.236 (F014761)	Eukaryotic translation initiation factor 4 gamma 2 OS=Mus musculus GN=Eif4g2 PE=4 SV=1	tr|G3XA17|G3XA17_MOUSE		Uni-mouse-Reference-20131008.fasta	102105	1	41	59	113	0.000366	0.471	possibly correct	TRUE	Cmpd 106473, +MS2(741.8544), 37.4eV, 44.4min, 1/K0=1.053, #24558-24559	ENPLLPEEEEQR	R	A	0.997	29.3	32.7	29.3	2			741.854	1481.69	1482.71	2	-0.005762	-3.886	2664.54	33040	189	200	TRUE
Welch_007 timsTOF Mouse	Uncategorized Sample	451(1)TurboID2	Welch_007_4501_2171_01_Slot2-3_1_2911_5.3.236 (F014761)	Eukaryotic translation initiation factor 4 gamma 2 OS=Mus musculus GN=Eif4g2 PE=4 SV=1	tr|G3XA17|G3XA17_MOUSE		Uni-mouse-Reference-20131008.fasta	102105	1	41	59	113	0.000366	0.471	possibly correct	TRUE	Cmpd 105939, +MS2(741.8599), 36.7eV, 44.2min, 1/K0=1.036, #24457	ENPLLPEEEEQR	R	A	0.997	39.7	33.2	37.1	2			741.86	1481.71	1482.71	2	0.005318	3.587	2653.65	62182	189	200	TRUE
Welch_007 timsTOF Mouse	Uncategorized Sample	451(1)TurboID2	Welch_007_4501_2171_01_Slot2-3_1_2911_5.3.236 (F014761)	Eukaryotic translation initiation factor 4 gamma 2 OS=Mus musculus GN=Eif4g2 PE=4 SV=1	tr|G3XA17|G3XA17_MOUSE		Uni-mouse-Reference-20131008.fasta	102105	1	41	59	113	0.000366	0.471	possibly correct	TRUE	Cmpd 105748, +MS2(741.8624), 35.7eV, 44.2min, 1/K0=1.009, #24422	ENPLLPEEEEQR	R	A	0.997	49.1	33.3	45.8	2			741.862	1481.71	1482.71	2	0.0103	6.945	2649.98	117349	189	200	TRUE
Welch_007 timsTOF Mouse	Uncategorized Sample	451(1)TurboID2	Welch_007_4501_2171_01_Slot2-3_1_2911_5.3.236 (F014761)	Eukaryotic translation initiation factor 4 gamma 2 OS=Mus musculus GN=Eif4g2 PE=4 SV=1	tr|G3XA17|G3XA17_MOUSE		Uni-mouse-Reference-20131008.fasta	102105	1	41	59	113	0.000366	0.471	possibly correct	TRUE	Cmpd 11513, +MS2(348.5146), 24.5eV, 9.0min, 1/K0=0.719, #4689	ERHDAIFR	K	K	0.967	25.1	31.7	13.4	2			348.515	1042.52	1043.54	3	-0.008988	-8.613	540.932	80709	72	79	TRUE
Welch_007 timsTOF Mouse	Uncategorized Sample	451(1)TurboID2	Welch_007_4501_2171_01_Slot2-3_1_2911_5.3.236 (F014761)	Eukaryotic translation initiation factor 4 gamma 2 OS=Mus musculus GN=Eif4g2 PE=4 SV=1	tr|G3XA17|G3XA17_MOUSE		Uni-mouse-Reference-20131008.fasta	102105	1	41	59	113	0.000366	0.471	possibly correct	TRUE	Cmpd 11464, +MS2(522.2707), 29.8eV, 9.0min, 1/K0=0.858, #4678	ERHDAIFR	K	K	0.99	24.8	32.2	24.2	2			522.271	1042.53	1043.54	2	-0.004102	-3.931	539.765	90248	72	79	TRUE
Welch_007 timsTOF Mouse	Uncategorized Sample	451(1)TurboID2	Welch_007_4501_2171_01_Slot2-3_1_2911_5.3.236 (F014761)	Eukaryotic translation initiation factor 4 gamma 2 OS=Mus musculus GN=Eif4g2 PE=4 SV=1	tr|G3XA17|G3XA17_MOUSE		Uni-mouse-Reference-20131008.fasta	102105	1	41	59	113	0.000366	0.471	possibly correct	TRUE	Cmpd 11466, +MS2(348.5139), 25.0eV, 9.0min, 1/K0=0.732, #4678	ERHDAIFR	K	K	0.99	34.5	31.8	22.7	2			348.514	1042.52	1043.54	3	-0.01097	-10.51	539.765	97237	72	79	TRUE
Welch_007 timsTOF Mouse	Uncategorized Sample	451(1)TurboID2	Welch_007_4501_2171_01_Slot2-3_1_2911_5.3.236 (F014761)	Eukaryotic translation initiation factor 4 gamma 2 OS=Mus musculus GN=Eif4g2 PE=4 SV=1	tr|G3XA17|G3XA17_MOUSE		Uni-mouse-Reference-20131008.fasta	102105	1	41	59	113	0.000366	0.471	possibly correct	TRUE	Cmpd 11387, +MS2(348.5145), 24.9eV, 9.0min, 1/K0=0.729, #4658-4665	ERHDAIFR	K	K	0.99	40	31.7	30.4	2			348.515	1042.52	1043.54	3	-0.009138	-8.757	537.907	89601	72	79	TRUE
Welch_007 timsTOF Mouse	Uncategorized Sample	451(1)TurboID2	Welch_007_4501_2171_01_Slot2-3_1_2911_5.3.236 (F014761)	Eukaryotic translation initiation factor 4 gamma 2 OS=Mus musculus GN=Eif4g2 PE=4 SV=1	tr|G3XA17|G3XA17_MOUSE		Uni-mouse-Reference-20131008.fasta	102105	1	41	59	113	0.000366	0.471	possibly correct	TRUE	Cmpd 242033, +MS2(704.8599), 35.6eV, 85.3min, 1/K0=1.008, #47170	EWLTELFQQSK	R	V	0.997	50.8	33.9	41	2			704.86	1407.71	1408.71	2	0.001718	1.22	5120.03	98086	687	697	TRUE
Welch_007 timsTOF Mouse	Uncategorized Sample	451(1)TurboID2	Welch_007_4501_2171_01_Slot2-3_1_2911_5.3.236 (F014761)	Eukaryotic translation initiation factor 4 gamma 2 OS=Mus musculus GN=Eif4g2 PE=4 SV=1	tr|G3XA17|G3XA17_MOUSE		Uni-mouse-Reference-20131008.fasta	102105	1	41	59	113	0.000366	0.471	possibly correct	TRUE	Cmpd 76134, +MS2(382.2157), 26.2eV, 34.1min, 1/K0=0.763, #18815-18816	FIGELGK	K	L	0.9	32.1	30.7	14.3	2			382.216	762.417	763.435	2	-0.01096	-14.36	2046.84	23850	213	219	TRUE
Welch_007 timsTOF Mouse	Uncategorized Sample	451(1)TurboID2	Welch_007_4501_2171_01_Slot2-3_1_2911_5.3.236 (F014761)	Eukaryotic translation initiation factor 4 gamma 2 OS=Mus musculus GN=Eif4g2 PE=4 SV=1	tr|G3XA17|G3XA17_MOUSE		Uni-mouse-Reference-20131008.fasta	102105	1	41	59	113	0.000366	0.471	possibly correct	TRUE	Cmpd 212007, +MS2(516.2947), 28.0eV, 76.7min, 1/K0=0.811, #42408-42409	FIGELGKLDLIHESILHK	K	C	0.984	18.8	32.1	18.8	2			516.295	2061.15	2062.17	4	-0.01297	-6.291	4600.49	37197	213	230	TRUE
Welch_007 timsTOF Mouse	Uncategorized Sample	451(1)TurboID2	Welch_007_4501_2171_01_Slot2-3_1_2911_5.3.236 (F014761)	Eukaryotic translation initiation factor 4 gamma 2 OS=Mus musculus GN=Eif4g2 PE=4 SV=1	tr|G3XA17|G3XA17_MOUSE		Uni-mouse-Reference-20131008.fasta	102105	1	41	59	113	0.000366	0.471	possibly correct	TRUE	Cmpd 201752, +MS2(617.3464), 34.2eV, 73.9min, 1/K0=0.970, #40859	FLLQDTVELR	R	E	0.997	45	32.4	24	2			617.346	1232.68	1233.68	2	0.001498	1.214	4431.02	58508	296	305	TRUE
Welch_007 timsTOF Mouse	Uncategorized Sample	451(1)TurboID2	Welch_007_4501_2171_01_Slot2-3_1_2911_5.3.236 (F014761)	Eukaryotic translation initiation factor 4 gamma 2 OS=Mus musculus GN=Eif4g2 PE=4 SV=1	tr|G3XA17|G3XA17_MOUSE		Uni-mouse-Reference-20131008.fasta	102105	1	41	59	113	0.000366	0.471	possibly correct	TRUE	Cmpd 201943, +MS2(617.3454), 34.2eV, 73.9min, 1/K0=0.971, #40889	FLLQDTVELR	R	E	0.997	48.9	32.4	22.4	2			617.345	1232.68	1233.68	2	-0.0004419	-0.3582	4434.45	189648	296	305	TRUE
Welch_007 timsTOF Mouse	Uncategorized Sample	451(1)TurboID2	Welch_007_4501_2171_01_Slot2-3_1_2911_5.3.236 (F014761)	Eukaryotic translation initiation factor 4 gamma 2 OS=Mus musculus GN=Eif4g2 PE=4 SV=1	tr|G3XA17|G3XA17_MOUSE		Uni-mouse-Reference-20131008.fasta	102105	1	41	59	113	0.000366	0.471	possibly correct	TRUE	Cmpd 916, +MS2(485.2181), 27.4eV, 1.2min, 1/K0=0.795, #619-621	FSASSGGGGSR	R	G	0.997	39.5	28	30.6	2			485.218	968.422	969.438	2	-0.009562	-9.863	68.8529	29240	13	23	TRUE
Welch_007 timsTOF Mouse	Uncategorized Sample	451(1)TurboID2	Welch_007_4501_2171_01_Slot2-3_1_2911_5.3.236 (F014761)	Eukaryotic translation initiation factor 4 gamma 2 OS=Mus musculus GN=Eif4g2 PE=4 SV=1	tr|G3XA17|G3XA17_MOUSE		Uni-mouse-Reference-20131008.fasta	102105	1	41	59	113	0.000366	0.471	possibly correct	TRUE	Cmpd 1058, +MS2(485.2186), 27.4eV, 1.3min, 1/K0=0.794, #717	FSASSGGGGSR	R	G	0.997	48.8	28.1	33.4	2			485.219	968.423	969.438	2	-0.008602	-8.873	79.7003	20653	13	23	TRUE
Welch_007 timsTOF Mouse	Uncategorized Sample	451(1)TurboID2	Welch_007_4501_2171_01_Slot2-3_1_2911_5.3.236 (F014761)	Eukaryotic translation initiation factor 4 gamma 2 OS=Mus musculus GN=Eif4g2 PE=4 SV=1	tr|G3XA17|G3XA17_MOUSE		Uni-mouse-Reference-20131008.fasta	102105	1	41	59	113	0.000366	0.471	possibly correct	TRUE	Cmpd 1356, +MS2(485.2206), 27.5eV, 1.7min, 1/K0=0.797, #937-939	FSASSGGGGSR	R	G	0.997	52.5	28.1	39.7	2			485.221	968.427	969.438	2	-0.004422	-4.561	104.216	23231	13	23	TRUE
Welch_007 timsTOF Mouse	Uncategorized Sample	451(1)TurboID2	Welch_007_4501_2171_01_Slot2-3_1_2911_5.3.236 (F014761)	Eukaryotic translation initiation factor 4 gamma 2 OS=Mus musculus GN=Eif4g2 PE=4 SV=1	tr|G3XA17|G3XA17_MOUSE		Uni-mouse-Reference-20131008.fasta	102105	1	41	59	113	0.000366	0.471	possibly correct	TRUE	Cmpd 42558, +MS2(398.1911), 26.2eV, 21.7min, 1/K0=0.763, #11861	FSPTMGR	R	H	0.9	31	30	15.5	2			398.191	794.368	795.382	2	-0.007022	-8.828	1303.59	58778	393	399	TRUE
Welch_007 timsTOF Mouse	Uncategorized Sample	451(1)TurboID2	Welch_007_4501_2171_01_Slot2-3_1_2911_5.3.236 (F014761)	Eukaryotic translation initiation factor 4 gamma 2 OS=Mus musculus GN=Eif4g2 PE=4 SV=1	tr|G3XA17|G3XA17_MOUSE		Uni-mouse-Reference-20131008.fasta	102105	1	41	59	113	0.000366	0.471	possibly correct	TRUE	Cmpd 281600, +MS2(567.8454), 32.2eV, 98.0min, 1/K0=0.920, #54234	GLSFLFPLLK	K	L	0.997	37	26.4	26.2	2			567.845	1133.68	1134.69	2	-0.008722	-7.687	5881.71	110413	722	731	TRUE
Welch_007 timsTOF Mouse	Uncategorized Sample	451(1)TurboID2	Welch_007_4501_2171_01_Slot2-3_1_2911_5.3.236 (F014761)	Eukaryotic translation initiation factor 4 gamma 2 OS=Mus musculus GN=Eif4g2 PE=4 SV=1	tr|G3XA17|G3XA17_MOUSE		Uni-mouse-Reference-20131008.fasta	102105	1	41	59	113	0.000366	0.471	possibly correct	TRUE	Cmpd 281713, +MS2(567.8462), 32.2eV, 98.1min, 1/K0=0.920, #54254	GLSFLFPLLK	K	L	0.997	48.8	26.4	47.6	2			567.846	1133.68	1134.69	2	-0.007262	-6.4	5883.96	232493	722	731	TRUE
Welch_007 timsTOF Mouse	Uncategorized Sample	451(1)TurboID2	Welch_007_4501_2171_01_Slot2-3_1_2911_5.3.236 (F014761)	Eukaryotic translation initiation factor 4 gamma 2 OS=Mus musculus GN=Eif4g2 PE=4 SV=1	tr|G3XA17|G3XA17_MOUSE		Uni-mouse-Reference-20131008.fasta	102105	1	41	59	113	0.000366	0.471	possibly correct	TRUE	Cmpd 209305, +MS2(744.7175), 32.3eV, 75.9min, 1/K0=0.922, #42003	GQLNADEISLRPAQSFLMNK	K	N	0.997	55.7	36.8	55	2			744.718	2231.13	2232.14	3	-0.006248	-2.799	4555.97	108647	464	483	TRUE
Welch_007 timsTOF Mouse	Uncategorized Sample	451(1)TurboID2	Welch_007_4501_2171_01_Slot2-3_1_2911_5.3.236 (F014761)	Eukaryotic translation initiation factor 4 gamma 2 OS=Mus musculus GN=Eif4g2 PE=4 SV=1	tr|G3XA17|G3XA17_MOUSE		Uni-mouse-Reference-20131008.fasta	102105	1	41	59	113	0.000366	0.471	possibly correct	TRUE	Cmpd 198166, +MS2(485.3183), 29.5eV, 72.9min, 1/K0=0.849, #40319	GVILLIVDK	K	A	0.997	54.1	25	31.2	2			485.318	968.622	969.635	2	-0.005162	-5.324	4372.04	32280	113	121	TRUE
Welch_007 timsTOF Mouse	Uncategorized Sample	451(1)TurboID2	Welch_007_4501_2171_01_Slot2-3_1_2911_5.3.236 (F014761)	Eukaryotic translation initiation factor 4 gamma 2 OS=Mus musculus GN=Eif4g2 PE=4 SV=1	tr|G3XA17|G3XA17_MOUSE		Uni-mouse-Reference-20131008.fasta	102105	1	41	59	113	0.000366	0.471	possibly correct	TRUE	Cmpd 125966, +MS2(551.2911), 32.6eV, 50.8min, 1/K0=0.929, #28089	HFLPEMLSK	K	V	0.996	25.7	33.6	22.8	2			551.291	1100.57	1101.58	2	-0.001242	-1.127	3045.38	36009	575	583	TRUE
Welch_007 timsTOF Mouse	Uncategorized Sample	451(1)TurboID2	Welch_007_4501_2171_01_Slot2-3_1_2911_5.3.236 (F014761)	Eukaryotic translation initiation factor 4 gamma 2 OS=Mus musculus GN=Eif4g2 PE=4 SV=1	tr|G3XA17|G3XA17_MOUSE		Uni-mouse-Reference-20131008.fasta	102105	1	41	59	113	0.000366	0.471	possibly correct	TRUE	Cmpd 126129, +MS2(551.2921), 32.6eV, 50.8min, 1/K0=0.929, #28118	HFLPEMLSK	K	V	0.997	31.5	33.6	24.6	2			551.292	1100.57	1101.58	2	0.0006181	0.5611	3048.78	177758	575	583	TRUE
Welch_007 timsTOF Mouse	Uncategorized Sample	451(1)TurboID2	Welch_007_4501_2171_01_Slot2-3_1_2911_5.3.236 (F014761)	Eukaryotic translation initiation factor 4 gamma 2 OS=Mus musculus GN=Eif4g2 PE=4 SV=1	tr|G3XA17|G3XA17_MOUSE		Uni-mouse-Reference-20131008.fasta	102105	1	41	59	113	0.000366	0.471	possibly correct	TRUE	Cmpd 184808, +MS2(590.8137), 31.1eV, 69.1min, 1/K0=0.890, #38260	KGQLNADEISLRPAQSFLMNK	K	N	0.997	31.3	36.3	27.5	2			590.814	2359.23	2360.24	4	-0.006494	-2.751	4147.64	78040	463	483	TRUE
Welch_007 timsTOF Mouse	Uncategorized Sample	451(1)TurboID2	Welch_007_4501_2171_01_Slot2-3_1_2911_5.3.236 (F014761)	Eukaryotic translation initiation factor 4 gamma 2 OS=Mus musculus GN=Eif4g2 PE=4 SV=1	tr|G3XA17|G3XA17_MOUSE		Uni-mouse-Reference-20131008.fasta	102105	1	41	59	113	0.000366	0.471	possibly correct	TRUE	Cmpd 184845, +MS2(787.4182), 34.9eV, 69.1min, 1/K0=0.989, #38265-38268	KGQLNADEISLRPAQSFLMNK	K	N	0.997	47.2	36.1	46.9	2			787.418	2359.23	2360.24	3	0.0006721	0.2847	4148.08	131274	463	483	TRUE
Welch_007 timsTOF Mouse	Uncategorized Sample	451(1)TurboID2	Welch_007_4501_2171_01_Slot2-3_1_2911_5.3.236 (F014761)	Eukaryotic translation initiation factor 4 gamma 2 OS=Mus musculus GN=Eif4g2 PE=4 SV=1	tr|G3XA17|G3XA17_MOUSE		Uni-mouse-Reference-20131008.fasta	102105	1	41	59	113	0.000366	0.471	possibly correct	TRUE	Cmpd 115205, +MS2(1006.4590), 40.6eV, 47.3min, 1/K0=1.135, #26154-26156	LAEDAPNFDGPAAEGQPGQK	R	Q	0.961	18.2	32.8	18.2	2			1006.46	2010.9	2011.94	2	-0.0253	-12.58	2836.75	30107	139	158	TRUE
Welch_007 timsTOF Mouse	Uncategorized Sample	451(1)TurboID2	Welch_007_4501_2171_01_Slot2-3_1_2911_5.3.236 (F014761)	Eukaryotic translation initiation factor 4 gamma 2 OS=Mus musculus GN=Eif4g2 PE=4 SV=1	tr|G3XA17|G3XA17_MOUSE		Uni-mouse-Reference-20131008.fasta	102105	1	41	59	113	0.000366	0.471	possibly correct	TRUE	Cmpd 113923, +MS2(1006.4715), 40.6eV, 46.9min, 1/K0=1.137, #25918	LAEDAPNFDGPAAEGQPGQK	R	Q	0.994	132	33.9	118	2			1006.47	2010.93	2011.94	2	-0.0001419	-0.07055	2811.44	228708	139	158	TRUE
Welch_007 timsTOF Mouse	Uncategorized Sample	451(1)TurboID2	Welch_007_4501_2171_01_Slot2-3_1_2911_5.3.236 (F014761)	Eukaryotic translation initiation factor 4 gamma 2 OS=Mus musculus GN=Eif4g2 PE=4 SV=1	tr|G3XA17|G3XA17_MOUSE		Uni-mouse-Reference-20131008.fasta	102105	1	41	59	113	0.000366	0.471	possibly correct	TRUE	Cmpd 113850, +MS2(671.3087), 33.0eV, 46.8min, 1/K0=0.939, #25903-25905	LAEDAPNFDGPAAEGQPGQK	R	Q	0.995	28.6	32.9	28.6	2			671.309	2010.9	2011.94	3	-0.02452	-12.19	2809.56	103807	139	158	TRUE
Welch_007 timsTOF Mouse	Uncategorized Sample	451(1)TurboID2	Welch_007_4501_2171_01_Slot2-3_1_2911_5.3.236 (F014761)	Eukaryotic translation initiation factor 4 gamma 2 OS=Mus musculus GN=Eif4g2 PE=4 SV=1	tr|G3XA17|G3XA17_MOUSE		Uni-mouse-Reference-20131008.fasta	102105	1	41	59	113	0.000366	0.471	possibly correct	TRUE	Cmpd 114132, +MS2(1006.4704), 41.9eV, 46.9min, 1/K0=1.169, #25953-25956	LAEDAPNFDGPAAEGQPGQK	R	Q	0.997	79.6	41.2	75.1	2			1006.47	2010.93	2011.94	2	-0.001022	-0.5079	2815.28	86161	139	158	TRUE
Welch_007 timsTOF Mouse	Uncategorized Sample	451(1)TurboID2	Welch_007_4501_2171_01_Slot2-3_1_2911_5.3.236 (F014761)	Eukaryotic translation initiation factor 4 gamma 2 OS=Mus musculus GN=Eif4g2 PE=4 SV=1	tr|G3XA17|G3XA17_MOUSE		Uni-mouse-Reference-20131008.fasta	102105	1	41	59	113	0.000366	0.471	possibly correct	TRUE	Cmpd 114082, +MS2(1006.4678), 42.5eV, 46.9min, 1/K0=1.183, #25945-25948	LAEDAPNFDGPAAEGQPGQK	R	Q	0.997	48.1	33.7	48.1	2			1006.47	2010.92	2011.94	2	-0.007582	-3.768	2814.25	49811	139	158	TRUE
Welch_007 timsTOF Mouse	Uncategorized Sample	451(1)TurboID2	Welch_007_4501_2171_01_Slot2-3_1_2911_5.3.236 (F014761)	Eukaryotic translation initiation factor 4 gamma 2 OS=Mus musculus GN=Eif4g2 PE=4 SV=1	tr|G3XA17|G3XA17_MOUSE		Uni-mouse-Reference-20131008.fasta	102105	1	41	59	113	0.000366	0.471	possibly correct	TRUE	Cmpd 113951, +MS2(671.3177), 33.5eV, 46.9min, 1/K0=0.954, #25921	LAEDAPNFDGPAAEGQPGQK	R	Q	0.997	51	34.1	51	2			671.318	2010.93	2011.94	3	0.002602	1.293	2811.6	59475	139	158	TRUE
Welch_007 timsTOF Mouse	Uncategorized Sample	451(1)TurboID2	Welch_007_4501_2171_01_Slot2-3_1_2911_5.3.236 (F014761)	Eukaryotic translation initiation factor 4 gamma 2 OS=Mus musculus GN=Eif4g2 PE=4 SV=1	tr|G3XA17|G3XA17_MOUSE		Uni-mouse-Reference-20131008.fasta	102105	1	41	59	113	0.000366	0.471	possibly correct	TRUE	Cmpd 113748, +MS2(1006.4696), 40.7eV, 46.8min, 1/K0=1.137, #25886	LAEDAPNFDGPAAEGQPGQK	R	Q	0.997	69.3	33.8	63.6	2			1006.47	2010.92	2011.94	2	-0.003942	-1.959	2807.94	58398	139	158	TRUE
Welch_007 timsTOF Mouse	Uncategorized Sample	451(1)TurboID2	Welch_007_4501_2171_01_Slot2-3_1_2911_5.3.236 (F014761)	Eukaryotic translation initiation factor 4 gamma 2 OS=Mus musculus GN=Eif4g2 PE=4 SV=1	tr|G3XA17|G3XA17_MOUSE		Uni-mouse-Reference-20131008.fasta	102105	1	41	59	113	0.000366	0.471	possibly correct	TRUE	Cmpd 229113, +MS2(737.4016), 36.1eV, 81.7min, 1/K0=1.022, #45145	LcLELLNVGVESK	K	L	0.997	52.5	34.5	45.7	2	c2: Carbamidomethyl (+57.02)		737.402	1472.79	1473.8	2	-0.002396	-1.626	4898.36	68615	96	108	TRUE
Welch_007 timsTOF Mouse	Uncategorized Sample	451(1)TurboID2	Welch_007_4501_2171_01_Slot2-3_1_2911_5.3.236 (F014761)	Eukaryotic translation initiation factor 4 gamma 2 OS=Mus musculus GN=Eif4g2 PE=4 SV=1	tr|G3XA17|G3XA17_MOUSE		Uni-mouse-Reference-20131008.fasta	102105	1	41	59	113	0.000366	0.471	possibly correct	TRUE	Cmpd 229134, +MS2(737.4024), 36.2eV, 81.7min, 1/K0=1.022, #45147	LcLELLNVGVESK	K	L	0.997	58.2	34.4	46.1	2	c2: Carbamidomethyl (+57.02)		737.402	1472.79	1473.8	2	-0.0007358	-0.4993	4899.07	80152	96	108	TRUE
Welch_007 timsTOF Mouse	Uncategorized Sample	451(1)TurboID2	Welch_007_4501_2171_01_Slot2-3_1_2911_5.3.236 (F014761)	Eukaryotic translation initiation factor 4 gamma 2 OS=Mus musculus GN=Eif4g2 PE=4 SV=1	tr|G3XA17|G3XA17_MOUSE		Uni-mouse-Reference-20131008.fasta	102105	1	41	59	113	0.000366	0.471	possibly correct	TRUE	Cmpd 229341, +MS2(737.4011), 36.2eV, 81.7min, 1/K0=1.024, #45179	LcLELLNVGVESK	K	L	0.997	67.7	34.6	62.2	2	c2: Carbamidomethyl (+57.02)		737.401	1472.79	1473.8	2	-0.003336	-2.263	4902.61	189414	96	108	TRUE
Welch_007 timsTOF Mouse	Uncategorized Sample	451(1)TurboID2	Welch_007_4501_2171_01_Slot2-3_1_2911_5.3.236 (F014761)	Eukaryotic translation initiation factor 4 gamma 2 OS=Mus musculus GN=Eif4g2 PE=4 SV=1	tr|G3XA17|G3XA17_MOUSE		Uni-mouse-Reference-20131008.fasta	102105	1	41	59	113	0.000366	0.471	possibly correct	TRUE	Cmpd 136425, +MS2(439.9168), 26.1eV, 54.1min, 1/K0=0.761, #29933	LDLIHESILHK	K	C	0.995	28.9	33	28.9	2			439.917	1316.73	1317.75	3	-0.01693	-12.85	3245.03	90200	220	230	TRUE
Welch_007 timsTOF Mouse	Uncategorized Sample	451(1)TurboID2	Welch_007_4501_2171_01_Slot2-3_1_2911_5.3.236 (F014761)	Eukaryotic translation initiation factor 4 gamma 2 OS=Mus musculus GN=Eif4g2 PE=4 SV=1	tr|G3XA17|G3XA17_MOUSE		Uni-mouse-Reference-20131008.fasta	102105	1	41	59	113	0.000366	0.471	possibly correct	TRUE	Cmpd 136438, +MS2(659.3790), 35.3eV, 54.1min, 1/K0=1.000, #29935	LDLIHESILHK	K	C	0.996	26	32	24	2			659.379	1316.74	1317.75	2	-0.001942	-1.474	3245.14	80110	220	230	TRUE
Welch_007 timsTOF Mouse	Uncategorized Sample	451(1)TurboID2	Welch_007_4501_2171_01_Slot2-3_1_2911_5.3.236 (F014761)	Eukaryotic translation initiation factor 4 gamma 2 OS=Mus musculus GN=Eif4g2 PE=4 SV=1	tr|G3XA17|G3XA17_MOUSE		Uni-mouse-Reference-20131008.fasta	102105	1	41	59	113	0.000366	0.471	possibly correct	TRUE	Cmpd 136357, +MS2(439.9176), 26.1eV, 54.1min, 1/K0=0.762, #29920-29921	LDLIHESILHK	K	C	0.997	50	32.9	40.4	2			439.918	1316.73	1317.75	3	-0.01453	-11.02	3243.18	80043	220	230	TRUE
Welch_007 timsTOF Mouse	Uncategorized Sample	451(1)TurboID2	Welch_007_4501_2171_01_Slot2-3_1_2911_5.3.236 (F014761)	Eukaryotic translation initiation factor 4 gamma 2 OS=Mus musculus GN=Eif4g2 PE=4 SV=1	tr|G3XA17|G3XA17_MOUSE		Uni-mouse-Reference-20131008.fasta	102105	1	41	59	113	0.000366	0.471	possibly correct	TRUE	Cmpd 136597, +MS2(439.9188), 26.2eV, 54.1min, 1/K0=0.763, #29966	LDLIHESILHK	K	C	0.997	50.8	32.6	41.3	2			439.919	1316.73	1317.75	3	-0.01099	-8.338	3248.61	314572	220	230	TRUE
Welch_007 timsTOF Mouse	Uncategorized Sample	451(1)TurboID2	Welch_007_4501_2171_01_Slot2-3_1_2911_5.3.236 (F014761)	Eukaryotic translation initiation factor 4 gamma 2 OS=Mus musculus GN=Eif4g2 PE=4 SV=1	tr|G3XA17|G3XA17_MOUSE		Uni-mouse-Reference-20131008.fasta	102105	1	41	59	113	0.000366	0.471	possibly correct	TRUE	Cmpd 136593, +MS2(659.3789), 35.4eV, 54.1min, 1/K0=1.000, #29966	LDLIHESILHK	K	C	0.997	60.2	32	56.2	2			659.379	1316.74	1317.75	2	-0.002142	-1.625	3248.61	158851	220	230	TRUE
Welch_007 timsTOF Mouse	Uncategorized Sample	451(1)TurboID2	Welch_007_4501_2171_01_Slot2-3_1_2911_5.3.236 (F014761)	Eukaryotic translation initiation factor 4 gamma 2 OS=Mus musculus GN=Eif4g2 PE=4 SV=1	tr|G3XA17|G3XA17_MOUSE		Uni-mouse-Reference-20131008.fasta	102105	1	41	59	113	0.000366	0.471	possibly correct	TRUE	Cmpd 204799, +MS2(513.3157), 30.9eV, 74.7min, 1/K0=0.884, #41333-41338	LEVDIPLVK	K	S	0.986	22.2	27	14.9	2			513.316	1024.62	1025.62	2	-0.0001219	-0.1189	4482.97	300899	631	639	TRUE
Welch_007 timsTOF Mouse	Uncategorized Sample	451(1)TurboID2	Welch_007_4501_2171_01_Slot2-3_1_2911_5.3.236 (F014761)	Eukaryotic translation initiation factor 4 gamma 2 OS=Mus musculus GN=Eif4g2 PE=4 SV=1	tr|G3XA17|G3XA17_MOUSE		Uni-mouse-Reference-20131008.fasta	102105	1	41	59	113	0.000366	0.471	possibly correct	TRUE	Cmpd 204908, +MS2(513.3135), 31.3eV, 74.8min, 1/K0=0.895, #41351	LEVDIPLVK	K	S	0.996	28.8	27	26.1	2			513.314	1024.61	1025.62	2	-0.004602	-4.487	4484.86	187992	631	639	TRUE
Welch_007 timsTOF Mouse	Uncategorized Sample	451(1)TurboID2	Welch_007_4501_2171_01_Slot2-3_1_2911_5.3.236 (F014761)	Eukaryotic translation initiation factor 4 gamma 2 OS=Mus musculus GN=Eif4g2 PE=4 SV=1	tr|G3XA17|G3XA17_MOUSE		Uni-mouse-Reference-20131008.fasta	102105	1	41	59	113	0.000366	0.471	possibly correct	TRUE	Cmpd 204993, +MS2(513.3128), 30.2eV, 74.8min, 1/K0=0.868, #41363	LEVDIPLVK	K	S	0.997	36.5	27	35.5	2			513.313	1024.61	1025.62	2	-0.006062	-5.911	4486.11	113045	631	639	TRUE
Welch_007 timsTOF Mouse	Uncategorized Sample	451(1)TurboID2	Welch_007_4501_2171_01_Slot2-3_1_2911_5.3.236 (F014761)	Eukaryotic translation initiation factor 4 gamma 2 OS=Mus musculus GN=Eif4g2 PE=4 SV=1	tr|G3XA17|G3XA17_MOUSE		Uni-mouse-Reference-20131008.fasta	102105	1	41	59	113	0.000366	0.471	possibly correct	TRUE	Cmpd 46232, +MS2(525.7458), 30.2eV, 23.2min, 1/K0=0.867, #12667	LQDEFENR	K	T	0.99	41.3	31.5	30.9	2			525.746	1049.48	1050.49	2	-0.0008019	-0.7634	1389.5	86346	171	178	TRUE
Welch_007 timsTOF Mouse	Uncategorized Sample	451(1)TurboID2	Welch_007_4501_2171_01_Slot2-3_1_2911_5.3.236 (F014761)	Eukaryotic translation initiation factor 4 gamma 2 OS=Mus musculus GN=Eif4g2 PE=4 SV=1	tr|G3XA17|G3XA17_MOUSE		Uni-mouse-Reference-20131008.fasta	102105	1	41	59	113	0.000366	0.471	possibly correct	TRUE	Cmpd 46321, +MS2(525.7464), 30.2eV, 23.2min, 1/K0=0.868, #12685	LQDEFENR	K	T	0.99	53.6	31.5	33.9	2			525.746	1049.48	1050.49	2	0.0004781	0.4551	1391.65	218417	171	178	TRUE
Welch_007 timsTOF Mouse	Uncategorized Sample	451(1)TurboID2	Welch_007_4501_2171_01_Slot2-3_1_2911_5.3.236 (F014761)	Eukaryotic translation initiation factor 4 gamma 2 OS=Mus musculus GN=Eif4g2 PE=4 SV=1	tr|G3XA17|G3XA17_MOUSE		Uni-mouse-Reference-20131008.fasta	102105	1	41	59	113	0.000366	0.471	possibly correct	TRUE	Cmpd 225226, +MS2(640.9940), 29.7eV, 80.4min, 1/K0=0.853, #44433	LQDREWLTELFQQSK	K	V	0.932	18.5	35.6	14.2	2			640.994	1919.96	1920.98	3	-0.01429	-7.438	4821.78	67219	683	697	TRUE
Welch_007 timsTOF Mouse	Uncategorized Sample	451(1)TurboID2	Welch_007_4501_2171_01_Slot2-3_1_2911_5.3.236 (F014761)	Eukaryotic translation initiation factor 4 gamma 2 OS=Mus musculus GN=Eif4g2 PE=4 SV=1	tr|G3XA17|G3XA17_MOUSE		Uni-mouse-Reference-20131008.fasta	102105	1	41	59	113	0.000366	0.471	possibly correct	TRUE	Cmpd 225345, +MS2(640.9950), 29.7eV, 80.4min, 1/K0=0.854, #44453	LQDREWLTELFQQSK	K	V	0.997	50.9	35.6	44.3	2			640.995	1919.96	1920.98	3	-0.01129	-5.876	4824.08	247283	683	697	TRUE
Welch_007 timsTOF Mouse	Uncategorized Sample	451(1)TurboID2	Welch_007_4501_2171_01_Slot2-3_1_2911_5.3.236 (F014761)	Eukaryotic translation initiation factor 4 gamma 2 OS=Mus musculus GN=Eif4g2 PE=4 SV=1	tr|G3XA17|G3XA17_MOUSE		Uni-mouse-Reference-20131008.fasta	102105	1	41	59	113	0.000366	0.471	possibly correct	TRUE	Cmpd 180912, +MS2(887.4900), 39.5eV, 68.0min, 1/K0=1.106, #37644	LQPQITMIPPSAQPPR	K	T	0.995	27.2	33.8	27.2	2			887.49	1772.97	1773.97	2	0.004358	2.457	4080.54	101016	489	504	TRUE
Welch_007 timsTOF Mouse	Uncategorized Sample	451(1)TurboID2	Welch_007_4501_2171_01_Slot2-3_1_2911_5.3.236 (F014761)	Eukaryotic translation initiation factor 4 gamma 2 OS=Mus musculus GN=Eif4g2 PE=4 SV=1	tr|G3XA17|G3XA17_MOUSE		Uni-mouse-Reference-20131008.fasta	102105	1	41	59	113	0.000366	0.471	possibly correct	TRUE	Cmpd 179583, +MS2(887.4861), 39.5eV, 67.6min, 1/K0=1.106, #37427-37432	LQPQITMIPPSAQPPR	K	T	0.997	27.5	34.2	27.5	2			887.486	1772.96	1773.97	2	-0.003342	-1.884	4056.94	62946	489	504	TRUE
Welch_007 timsTOF Mouse	Uncategorized Sample	451(1)TurboID2	Welch_007_4501_2171_01_Slot2-3_1_2911_5.3.236 (F014761)	Eukaryotic translation initiation factor 4 gamma 2 OS=Mus musculus GN=Eif4g2 PE=4 SV=1	tr|G3XA17|G3XA17_MOUSE		Uni-mouse-Reference-20131008.fasta	102105	1	41	59	113	0.000366	0.471	possibly correct	TRUE	Cmpd 204363, +MS2(1183.0889), 45.9eV, 74.6min, 1/K0=1.269, #41272-41273	LTEAVVTDYLNSGNANDAVSGVR	K	E	0.931	14.6	37.1	14.6	2			1183.09	2364.16	2365.16	2	0.007398	3.128	4475.8	17441	546	568	TRUE
Welch_007 timsTOF Mouse	Uncategorized Sample	451(1)TurboID2	Welch_007_4501_2171_01_Slot2-3_1_2911_5.3.236 (F014761)	Eukaryotic translation initiation factor 4 gamma 2 OS=Mus musculus GN=Eif4g2 PE=4 SV=1	tr|G3XA17|G3XA17_MOUSE		Uni-mouse-Reference-20131008.fasta	102105	1	41	59	113	0.000366	0.471	possibly correct	TRUE	Cmpd 201320, +MS2(1183.5741), 45.7eV, 73.7min, 1/K0=1.264, #40794-40798	LTEAVVTDYLnSGNANDAVSGVR	K	E	0.936	22.2	36.5	1.86	2		n11: Deamidated (+0.98)	1183.57	2365.13	2366.15	2	-0.006238	-2.636	4424.08	48425	546	568	TRUE
Welch_007 timsTOF Mouse	Uncategorized Sample	451(1)TurboID2	Welch_007_4501_2171_01_Slot2-3_1_2911_5.3.236 (F014761)	Eukaryotic translation initiation factor 4 gamma 2 OS=Mus musculus GN=Eif4g2 PE=4 SV=1	tr|G3XA17|G3XA17_MOUSE		Uni-mouse-Reference-20131008.fasta	102105	1	41	59	113	0.000366	0.471	possibly correct	TRUE	Cmpd 204130, +MS2(1183.0945), 46.6eV, 74.5min, 1/K0=1.287, #41235-41240	LTEAVVTDYLNSGNANDAVSGVR	K	E	0.967	22.9	37.1	22.9	2			1183.09	2364.17	2365.16	2	0.01862	7.872	4472.19	32942	546	568	TRUE
Welch_007 timsTOF Mouse	Uncategorized Sample	451(1)TurboID2	Welch_007_4501_2171_01_Slot2-3_1_2911_5.3.236 (F014761)	Eukaryotic translation initiation factor 4 gamma 2 OS=Mus musculus GN=Eif4g2 PE=4 SV=1	tr|G3XA17|G3XA17_MOUSE		Uni-mouse-Reference-20131008.fasta	102105	1	41	59	113	0.000366	0.471	possibly correct	TRUE	Cmpd 203978, +MS2(1183.0809), 44.7eV, 74.5min, 1/K0=1.239, #41212-41213	LTEAVVTDYLNSGNANDAVSGVR	K	E	0.969	16	36.9	16	2			1183.08	2364.15	2365.16	2	-0.008502	-3.595	4469.51	16366	546	568	TRUE
Welch_007 timsTOF Mouse	Uncategorized Sample	451(1)TurboID2	Welch_007_4501_2171_01_Slot2-3_1_2911_5.3.236 (F014761)	Eukaryotic translation initiation factor 4 gamma 2 OS=Mus musculus GN=Eif4g2 PE=4 SV=1	tr|G3XA17|G3XA17_MOUSE		Uni-mouse-Reference-20131008.fasta	102105	1	41	59	113	0.000366	0.471	possibly correct	TRUE	Cmpd 201302, +MS2(1184.0763), 46.2eV, 73.7min, 1/K0=1.277, #40792-40793	LTEAVVTDYLnSGnANDAVSGVR	K	E	0.974	37.3	36.6	10.9	2		n11: Deamidated (+0.98), n14: Deamidated (+0.98)	1184.08	2366.14	2367.13	2	0.01421	6.001	4423.79	36489	546	568	TRUE
Welch_007 timsTOF Mouse	Uncategorized Sample	451(1)TurboID2	Welch_007_4501_2171_01_Slot2-3_1_2911_5.3.236 (F014761)	Eukaryotic translation initiation factor 4 gamma 2 OS=Mus musculus GN=Eif4g2 PE=4 SV=1	tr|G3XA17|G3XA17_MOUSE		Uni-mouse-Reference-20131008.fasta	102105	1	41	59	113	0.000366	0.471	possibly correct	TRUE	Cmpd 204574, +MS2(1183.0795), 45.6eV, 74.7min, 1/K0=1.263, #41301-41304	LTEAVVTDYLNSGNANDAVSGVR	K	E	0.988	19.8	36.9	19.8	2			1183.08	2364.14	2365.16	2	-0.0114	-4.821	4479.31	26056	546	568	TRUE
Welch_007 timsTOF Mouse	Uncategorized Sample	451(1)TurboID2	Welch_007_4501_2171_01_Slot2-3_1_2911_5.3.236 (F014761)	Eukaryotic translation initiation factor 4 gamma 2 OS=Mus musculus GN=Eif4g2 PE=4 SV=1	tr|G3XA17|G3XA17_MOUSE		Uni-mouse-Reference-20131008.fasta	102105	1	41	59	113	0.000366	0.471	possibly correct	TRUE	Cmpd 204280, +MS2(1183.0772), 46.5eV, 74.6min, 1/K0=1.285, #41260-41262	LTEAVVTDYLNSGNANDAVSGVR	K	E	0.991	26.1	36.7	26.1	2			1183.08	2364.14	2365.16	2	-0.01594	-6.74	4474.6	30962	546	568	TRUE
Welch_007 timsTOF Mouse	Uncategorized Sample	451(1)TurboID2	Welch_007_4501_2171_01_Slot2-3_1_2911_5.3.236 (F014761)	Eukaryotic translation initiation factor 4 gamma 2 OS=Mus musculus GN=Eif4g2 PE=4 SV=1	tr|G3XA17|G3XA17_MOUSE		Uni-mouse-Reference-20131008.fasta	102105	1	41	59	113	0.000366	0.471	possibly correct	TRUE	Cmpd 201207, +MS2(1183.5780), 47.0eV, 73.7min, 1/K0=1.300, #40779-40781	LTEAVVTDYLnSGNANDAVSGVR	K	E	0.994	41.5	36.7	10.6	2		n11: Deamidated (+0.98)	1183.58	2365.14	2366.15	2	0.001722	0.7278	4422.53	40588	546	568	TRUE
Welch_007 timsTOF Mouse	Uncategorized Sample	451(1)TurboID2	Welch_007_4501_2171_01_Slot2-3_1_2911_5.3.236 (F014761)	Eukaryotic translation initiation factor 4 gamma 2 OS=Mus musculus GN=Eif4g2 PE=4 SV=1	tr|G3XA17|G3XA17_MOUSE		Uni-mouse-Reference-20131008.fasta	102105	1	41	59	113	0.000366	0.471	possibly correct	TRUE	Cmpd 201239, +MS2(1183.5763), 46.4eV, 73.7min, 1/K0=1.283, #40782-40789	LTEAVVTDYLnSGNANDAVSGVR	K	E	0.995	42.2	36.6	11.6	2		n11: Deamidated (+0.98)	1183.58	2365.14	2366.15	2	-0.001798	-0.7599	4422.98	49164	546	568	TRUE
Welch_007 timsTOF Mouse	Uncategorized Sample	451(1)TurboID2	Welch_007_4501_2171_01_Slot2-3_1_2911_5.3.236 (F014761)	Eukaryotic translation initiation factor 4 gamma 2 OS=Mus musculus GN=Eif4g2 PE=4 SV=1	tr|G3XA17|G3XA17_MOUSE		Uni-mouse-Reference-20131008.fasta	102105	1	41	59	113	0.000366	0.471	possibly correct	TRUE	Cmpd 203842, +MS2(1183.0873), 44.1eV, 74.5min, 1/K0=1.225, #41193-41194	LTEAVVTDYLNSGNANDAVSGVR	K	E	0.997	37.3	37	35.2	2			1183.09	2364.16	2365.16	2	0.004278	1.809	4467.29	19004	546	568	TRUE
Welch_007 timsTOF Mouse	Uncategorized Sample	451(1)TurboID2	Welch_007_4501_2171_01_Slot2-3_1_2911_5.3.236 (F014761)	Eukaryotic translation initiation factor 4 gamma 2 OS=Mus musculus GN=Eif4g2 PE=4 SV=1	tr|G3XA17|G3XA17_MOUSE		Uni-mouse-Reference-20131008.fasta	102105	1	41	59	113	0.000366	0.471	possibly correct	TRUE	Cmpd 203387, +MS2(789.0598), 36.1eV, 74.3min, 1/K0=1.019, #41116-41117	LTEAVVTDYLNSGNANDAVSGVR	K	E	0.997	51.6	36.9	51.6	2			789.06	2364.16	2365.16	3	0.001922	0.8127	4458.92	60584	546	568	TRUE
Welch_007 timsTOF Mouse	Uncategorized Sample	451(1)TurboID2	Welch_007_4501_2171_01_Slot2-3_1_2911_5.3.236 (F014761)	Eukaryotic translation initiation factor 4 gamma 2 OS=Mus musculus GN=Eif4g2 PE=4 SV=1	tr|G3XA17|G3XA17_MOUSE		Uni-mouse-Reference-20131008.fasta	102105	1	41	59	113	0.000366	0.471	possibly correct	TRUE	Cmpd 203280, +MS2(1183.0927), 43.5eV, 74.3min, 1/K0=1.208, #41098-41107	LTEAVVTDYLNSGNANDAVSGVR	K	E	0.997	55.8	37	55.8	2			1183.09	2364.17	2365.16	2	0.0151	6.383	4457.78	42551	546	568	TRUE
Welch_007 timsTOF Mouse	Uncategorized Sample	451(1)TurboID2	Welch_007_4501_2171_01_Slot2-3_1_2911_5.3.236 (F014761)	Eukaryotic translation initiation factor 4 gamma 2 OS=Mus musculus GN=Eif4g2 PE=4 SV=1	tr|G3XA17|G3XA17_MOUSE		Uni-mouse-Reference-20131008.fasta	102105	1	41	59	113	0.000366	0.471	possibly correct	TRUE	Cmpd 203372, +MS2(1183.0863), 43.1eV, 74.3min, 1/K0=1.198, #41113-41116	LTEAVVTDYLNSGNANDAVSGVR	K	E	0.997	64.3	36.9	62.7	2			1183.09	2364.16	2365.16	2	0.002198	0.9293	4458.87	103284	546	568	TRUE
Welch_007 timsTOF Mouse	Uncategorized Sample	451(1)TurboID2	Welch_007_4501_2171_01_Slot2-3_1_2911_5.3.236 (F014761)	Eukaryotic translation initiation factor 4 gamma 2 OS=Mus musculus GN=Eif4g2 PE=4 SV=1	tr|G3XA17|G3XA17_MOUSE		Uni-mouse-Reference-20131008.fasta	102105	1	41	59	113	0.000366	0.471	possibly correct	TRUE	Cmpd 88735, +MS2(485.2337), 29.4eV, 38.5min, 1/K0=0.847, #21269	McSLMLSK	R	E	0.968	21.5	29.7	15.1	2	c2: Carbamidomethyl (+57.02)		485.234	968.453	969.457	2	0.003524	3.635	2310.24	51859	281	288	TRUE
Welch_007 timsTOF Mouse	Uncategorized Sample	451(1)TurboID2	Welch_007_4501_2171_01_Slot2-3_1_2911_5.3.236 (F014761)	Eukaryotic translation initiation factor 4 gamma 2 OS=Mus musculus GN=Eif4g2 PE=4 SV=1	tr|G3XA17|G3XA17_MOUSE		Uni-mouse-Reference-20131008.fasta	102105	1	41	59	113	0.000366	0.471	possibly correct	TRUE	Cmpd 63462, +MS2(493.2304), 29.7eV, 29.6min, 1/K0=0.853, #16279-16280	mcSLMLSK	R	E	0.99	27.1	29.5	24.4	2	c2: Carbamidomethyl (+57.02)	m1: Oxidation (+15.99)	493.23	984.446	985.452	2	0.001989	2.019	1774.78	44372	281	288	TRUE
Welch_007 timsTOF Mouse	Uncategorized Sample	451(1)TurboID2	Welch_007_4501_2171_01_Slot2-3_1_2911_5.3.236 (F014761)	Eukaryotic translation initiation factor 4 gamma 2 OS=Mus musculus GN=Eif4g2 PE=4 SV=1	tr|G3XA17|G3XA17_MOUSE		Uni-mouse-Reference-20131008.fasta	102105	1	41	59	113	0.000366	0.471	possibly correct	TRUE	Cmpd 272890, +MS2(1054.5028), 37.3eV, 95.2min, 1/K0=1.049, #52666-52669	MDRDPLGGLADMFGQmPGSGIGTGPGVIQDR	K	F	0.904	24.4	37.7	0	2		m16: Oxidation (+15.99)	1054.5	3160.49	3161.48	3	0.01188	3.757	5713.39	49356	362	392	TRUE
Welch_007 timsTOF Mouse	Uncategorized Sample	451(1)TurboID2	Welch_007_4501_2171_01_Slot2-3_1_2911_5.3.236 (F014761)	Eukaryotic translation initiation factor 4 gamma 2 OS=Mus musculus GN=Eif4g2 PE=4 SV=1	tr|G3XA17|G3XA17_MOUSE		Uni-mouse-Reference-20131008.fasta	102105	1	41	59	113	0.000366	0.471	possibly correct	TRUE	Cmpd 274851, +MS2(1049.1693), 36.9eV, 95.8min, 1/K0=1.040, #53011	MDRDPLGGLADMFGQMPGSGIGTGPGVIQDR	K	F	0.997	36.1	37.6	36.1	2			1049.17	3144.49	3145.49	3	0.006262	1.991	5750.71	55577	362	392	TRUE
Welch_007 timsTOF Mouse	Uncategorized Sample	451(1)TurboID2	Welch_007_4501_2171_01_Slot2-3_1_2911_5.3.236 (F014761)	Eukaryotic translation initiation factor 4 gamma 2 OS=Mus musculus GN=Eif4g2 PE=4 SV=1	tr|G3XA17|G3XA17_MOUSE		Uni-mouse-Reference-20131008.fasta	102105	1	41	59	113	0.000366	0.471	possibly correct	TRUE	Cmpd 274756, +MS2(1049.1748), 37.6eV, 95.8min, 1/K0=1.058, #52991-52992	MDRDPLGGLADMFGQMPGSGIGTGPGVIQDR	K	F	0.997	66	38	66	2			1049.17	3144.5	3145.49	3	0.0227	7.217	5748.51	106476	362	392	TRUE
Welch_007 timsTOF Mouse	Uncategorized Sample	451(1)TurboID2	Welch_007_4501_2171_01_Slot2-3_1_2911_5.3.236 (F014761)	Eukaryotic translation initiation factor 4 gamma 2 OS=Mus musculus GN=Eif4g2 PE=4 SV=1	tr|G3XA17|G3XA17_MOUSE		Uni-mouse-Reference-20131008.fasta	102105	1	41	59	113	0.000366	0.471	possibly correct	TRUE	Cmpd 147872, +MS2(466.7566), 28.4eV, 57.7min, 1/K0=0.821, #31958	MLEILEGK	R	G	0.99	37.3	33.5	14.2	2			466.757	931.499	932.512	2	-0.006462	-6.93	3463.96	45090	714	721	TRUE
Welch_007 timsTOF Mouse	Uncategorized Sample	451(1)TurboID2	Welch_007_4501_2171_01_Slot2-3_1_2911_5.3.236 (F014761)	Eukaryotic translation initiation factor 4 gamma 2 OS=Mus musculus GN=Eif4g2 PE=4 SV=1	tr|G3XA17|G3XA17_MOUSE		Uni-mouse-Reference-20131008.fasta	102105	1	41	59	113	0.000366	0.471	possibly correct	TRUE	Cmpd 62959, +MS2(552.2747), 30.4eV, 29.4min, 1/K0=0.871, #16179-16180	mLPEIDQNK	K	D	0.901	14.8	33.4	9.41	2		m1: Oxidation (+15.99)	552.275	1102.53	1103.54	2	0.001723	1.561	1764.13	70358	703	711	TRUE
Welch_007 timsTOF Mouse	Uncategorized Sample	451(1)TurboID2	Welch_007_4501_2171_01_Slot2-3_1_2911_5.3.236 (F014761)	Eukaryotic translation initiation factor 4 gamma 2 OS=Mus musculus GN=Eif4g2 PE=4 SV=1	tr|G3XA17|G3XA17_MOUSE		Uni-mouse-Reference-20131008.fasta	102105	1	41	59	113	0.000366	0.471	possibly correct	TRUE	Cmpd 81833, +MS2(544.2761), 29.8eV, 36.1min, 1/K0=0.857, #19947	MLPEIDQNK	K	D	0.997	54.4	32.6	35.3	2			544.276	1086.54	1087.55	2	-0.0005619	-0.5167	2168.41	49082	703	711	TRUE
Welch_007 timsTOF Mouse	Uncategorized Sample	451(1)TurboID2	Welch_007_4501_2171_01_Slot2-3_1_2911_5.3.236 (F014761)	Eukaryotic translation initiation factor 4 gamma 2 OS=Mus musculus GN=Eif4g2 PE=4 SV=1	tr|G3XA17|G3XA17_MOUSE		Uni-mouse-Reference-20131008.fasta	102105	1	41	59	113	0.000366	0.471	possibly correct	TRUE	Cmpd 236431, +MS2(791.8733), 37.0eV, 83.8min, 1/K0=1.044, #46300	NDFFLEGPFmPPR	R	M	0.992	22.9	32.9	22.9	2		m10: Oxidation (+15.99)	791.873	1581.73	1582.74	2	0.003363	2.125	5024.52	31631	347	359	TRUE
Welch_007 timsTOF Mouse	Uncategorized Sample	451(1)TurboID2	Welch_007_4501_2171_01_Slot2-3_1_2911_5.3.236 (F014761)	Eukaryotic translation initiation factor 4 gamma 2 OS=Mus musculus GN=Eif4g2 PE=4 SV=1	tr|G3XA17|G3XA17_MOUSE		Uni-mouse-Reference-20131008.fasta	102105	1	41	59	113	0.000366	0.471	possibly correct	TRUE	Cmpd 255578, +MS2(783.8750), 36.8eV, 89.4min, 1/K0=1.038, #49435	NDFFLEGPFMPPR	R	M	0.994	23	33.6	20	2			783.875	1565.74	1566.74	2	0.001518	0.9689	5365.54	47442	347	359	TRUE
Welch_007 timsTOF Mouse	Uncategorized Sample	451(1)TurboID2	Welch_007_4501_2171_01_Slot2-3_1_2911_5.3.236 (F014761)	Eukaryotic translation initiation factor 4 gamma 2 OS=Mus musculus GN=Eif4g2 PE=4 SV=1	tr|G3XA17|G3XA17_MOUSE		Uni-mouse-Reference-20131008.fasta	102105	1	41	59	113	0.000366	0.471	possibly correct	TRUE	Cmpd 256183, +MS2(522.9120), 29.3eV, 89.6min, 1/K0=0.844, #49540-49542	NDFFLEGPFMPPR	R	M	0.995	28.8	32.6	28.8	2			522.912	1565.71	1566.74	3	-0.01964	-12.53	5377.29	26116	347	359	TRUE
Welch_007 timsTOF Mouse	Uncategorized Sample	451(1)TurboID2	Welch_007_4501_2171_01_Slot2-3_1_2911_5.3.236 (F014761)	Eukaryotic translation initiation factor 4 gamma 2 OS=Mus musculus GN=Eif4g2 PE=4 SV=1	tr|G3XA17|G3XA17_MOUSE		Uni-mouse-Reference-20131008.fasta	102105	1	41	59	113	0.000366	0.471	possibly correct	TRUE	Cmpd 255869, +MS2(783.8741), 37.6eV, 89.5min, 1/K0=1.058, #49488-49489	NDFFLEGPFMPPR	R	M	0.997	41.2	33.5	31.6	2			783.874	1565.73	1566.74	2	-0.0001419	-0.0906	5371.46	79299	347	359	TRUE
Welch_007 timsTOF Mouse	Uncategorized Sample	451(1)TurboID2	Welch_007_4501_2171_01_Slot2-3_1_2911_5.3.236 (F014761)	Eukaryotic translation initiation factor 4 gamma 2 OS=Mus musculus GN=Eif4g2 PE=4 SV=1	tr|G3XA17|G3XA17_MOUSE		Uni-mouse-Reference-20131008.fasta	102105	1	41	59	113	0.000366	0.471	possibly correct	TRUE	Cmpd 255599, +MS2(783.8727), 36.8eV, 89.4min, 1/K0=1.038, #49437	NDFFLEGPFMPPR	R	M	0.997	40	33.4	40	2			783.873	1565.73	1566.74	2	-0.003022	-1.929	5366.24	43791	347	359	TRUE
Welch_007 timsTOF Mouse	Uncategorized Sample	451(1)TurboID2	Welch_007_4501_2171_01_Slot2-3_1_2911_5.3.236 (F014761)	Eukaryotic translation initiation factor 4 gamma 2 OS=Mus musculus GN=Eif4g2 PE=4 SV=1	tr|G3XA17|G3XA17_MOUSE		Uni-mouse-Reference-20131008.fasta	102105	1	41	59	113	0.000366	0.471	possibly correct	TRUE	Cmpd 257194, +MS2(783.8730), 37.4eV, 90.0min, 1/K0=1.054, #49722	NDFFLEGPFMPPR	R	M	0.997	42.9	33.4	41.8	2			783.873	1565.73	1566.74	2	-0.002482	-1.584	5397.21	59833	347	359	TRUE
Welch_007 timsTOF Mouse	Uncategorized Sample	451(1)TurboID2	Welch_007_4501_2171_01_Slot2-3_1_2911_5.3.236 (F014761)	Eukaryotic translation initiation factor 4 gamma 2 OS=Mus musculus GN=Eif4g2 PE=4 SV=1	tr|G3XA17|G3XA17_MOUSE		Uni-mouse-Reference-20131008.fasta	102105	1	41	59	113	0.000366	0.471	possibly correct	TRUE	Cmpd 257136, +MS2(783.8741), 37.1eV, 89.9min, 1/K0=1.045, #49711-49712	NDFFLEGPFMPPR	R	M	0.997	51.1	38.8	43	2			783.874	1565.73	1566.74	2	-0.0002819	-0.18	5396.07	136679	347	359	TRUE
Welch_007 timsTOF Mouse	Uncategorized Sample	451(1)TurboID2	Welch_007_4501_2171_01_Slot2-3_1_2911_5.3.236 (F014761)	Eukaryotic translation initiation factor 4 gamma 2 OS=Mus musculus GN=Eif4g2 PE=4 SV=1	tr|G3XA17|G3XA17_MOUSE		Uni-mouse-Reference-20131008.fasta	102105	1	41	59	113	0.000366	0.471	possibly correct	TRUE	Cmpd 277746, +MS2(784.3705), 36.8eV, 96.8min, 1/K0=1.037, #53526-53527	nDFFLEGPFMPPR	R	M	0.997	46.4	33.3	42.5	2		n1: Deamidated (+0.98)	784.37	1566.73	1567.73	2	0.008522	5.436	5805.65	52010	347	359	TRUE
Welch_007 timsTOF Mouse	Uncategorized Sample	451(1)TurboID2	Welch_007_4501_2171_01_Slot2-3_1_2911_5.3.236 (F014761)	Eukaryotic translation initiation factor 4 gamma 2 OS=Mus musculus GN=Eif4g2 PE=4 SV=1	tr|G3XA17|G3XA17_MOUSE		Uni-mouse-Reference-20131008.fasta	102105	1	41	59	113	0.000366	0.471	possibly correct	TRUE	Cmpd 255838, +MS2(783.8742), 36.7eV, 89.5min, 1/K0=1.036, #49481	NDFFLEGPFMPPR	R	M	0.997	50.4	33.5	41	2			783.874	1565.73	1566.74	2	-0.0001019	-0.06507	5371.03	112322	347	359	TRUE
Welch_007 timsTOF Mouse	Uncategorized Sample	451(1)TurboID2	Welch_007_4501_2171_01_Slot2-3_1_2911_5.3.236 (F014761)	Eukaryotic translation initiation factor 4 gamma 2 OS=Mus musculus GN=Eif4g2 PE=4 SV=1	tr|G3XA17|G3XA17_MOUSE		Uni-mouse-Reference-20131008.fasta	102105	1	41	59	113	0.000366	0.471	possibly correct	TRUE	Cmpd 256167, +MS2(783.8741), 37.6eV, 89.6min, 1/K0=1.060, #49538-49543	NDFFLEGPFMPPR	R	M	0.997	57.8	38.8	48.7	2			783.874	1565.73	1566.74	2	-0.0001219	-0.07783	5377.34	131656	347	359	TRUE
Welch_007 timsTOF Mouse	Uncategorized Sample	451(1)TurboID2	Welch_007_4501_2171_01_Slot2-3_1_2911_5.3.236 (F014761)	Eukaryotic translation initiation factor 4 gamma 2 OS=Mus musculus GN=Eif4g2 PE=4 SV=1	tr|G3XA17|G3XA17_MOUSE		Uni-mouse-Reference-20131008.fasta	102105	1	41	59	113	0.000366	0.471	possibly correct	TRUE	Cmpd 24481, +MS2(426.7072), 27.0eV, 14.4min, 1/K0=0.784, #7742-7743	NVDVYDK	R	R	0.9	26.8	30.5	26.8	2			426.707	851.4	852.41	2	-0.002742	-3.217	865.046	69653	181	187	TRUE
Welch_007 timsTOF Mouse	Uncategorized Sample	451(1)TurboID2	Welch_007_4501_2171_01_Slot2-3_1_2911_5.3.236 (F014761)	Eukaryotic translation initiation factor 4 gamma 2 OS=Mus musculus GN=Eif4g2 PE=4 SV=1	tr|G3XA17|G3XA17_MOUSE		Uni-mouse-Reference-20131008.fasta	102105	1	41	59	113	0.000366	0.471	possibly correct	TRUE	Cmpd 15292, +MS2(504.7574), 29.9eV, 10.7min, 1/K0=0.860, #5613	NVDVYDKR	R	E	0.99	40.4	32	31.8	2			504.757	1007.5	1008.51	2	-0.003442	-3.413	639.1	119497	181	188	TRUE
Welch_007 timsTOF Mouse	Uncategorized Sample	451(1)TurboID2	Welch_007_4501_2171_01_Slot2-3_1_2911_5.3.236 (F014761)	Eukaryotic translation initiation factor 4 gamma 2 OS=Mus musculus GN=Eif4g2 PE=4 SV=1	tr|G3XA17|G3XA17_MOUSE		Uni-mouse-Reference-20131008.fasta	102105	1	41	59	113	0.000366	0.471	possibly correct	TRUE	Cmpd 15375, +MS2(504.7573), 30.0eV, 10.7min, 1/K0=0.862, #5634	NVDVYDKR	R	E	0.99	53.6	32	36.3	2			504.757	1007.5	1008.51	2	-0.003562	-3.532	641.388	353898	181	188	TRUE
Welch_007 timsTOF Mouse	Uncategorized Sample	451(1)TurboID2	Welch_007_4501_2171_01_Slot2-3_1_2911_5.3.236 (F014761)	Eukaryotic translation initiation factor 4 gamma 2 OS=Mus musculus GN=Eif4g2 PE=4 SV=1	tr|G3XA17|G3XA17_MOUSE		Uni-mouse-Reference-20131008.fasta	102105	1	41	59	113	0.000366	0.471	possibly correct	TRUE	Cmpd 244732, +MS2(707.9117), 36.0eV, 86.1min, 1/K0=1.017, #47611	qLLLSFKPVMQK	K	F	0.997	44.8	32	44.8	2		n-term: Gln->pyro-Glu (-17.03)	707.912	1413.81	1414.81	2	0.003146	2.224	5167.99	154554	806	817	TRUE
Welch_007 timsTOF Mouse	Uncategorized Sample	451(1)TurboID2	Welch_007_4501_2171_01_Slot2-3_1_2911_5.3.236 (F014761)	Eukaryotic translation initiation factor 4 gamma 2 OS=Mus musculus GN=Eif4g2 PE=4 SV=1	tr|G3XA17|G3XA17_MOUSE		Uni-mouse-Reference-20131008.fasta	102105	1	41	59	113	0.000366	0.471	possibly correct	TRUE	Cmpd 181028, +MS2(477.9491), 30.0eV, 68.0min, 1/K0=0.863, #37660-37662	QLLLSFKPVMQK	K	F	0.997	43.4	30.5	35.6	2			477.949	1430.83	1431.84	3	-0.006758	-4.72	4082.12	73581	806	817	TRUE
Welch_007 timsTOF Mouse	Uncategorized Sample	451(1)TurboID2	Welch_007_4501_2171_01_Slot2-3_1_2911_5.3.236 (F014761)	Eukaryotic translation initiation factor 4 gamma 2 OS=Mus musculus GN=Eif4g2 PE=4 SV=1	tr|G3XA17|G3XA17_MOUSE		Uni-mouse-Reference-20131008.fasta	102105	1	41	59	113	0.000366	0.471	possibly correct	TRUE	Cmpd 181092, +MS2(716.4217), 37.6eV, 68.1min, 1/K0=1.057, #37671	QLLLSFKPVMQK	K	F	0.997	49.5	30.2	43.3	2			716.422	1430.83	1431.84	2	-0.003262	-2.278	4083.19	32302	806	817	TRUE
Welch_007 timsTOF Mouse	Uncategorized Sample	451(1)TurboID2	Welch_007_4501_2171_01_Slot2-3_1_2911_5.3.236 (F014761)	Eukaryotic translation initiation factor 4 gamma 2 OS=Mus musculus GN=Eif4g2 PE=4 SV=1	tr|G3XA17|G3XA17_MOUSE		Uni-mouse-Reference-20131008.fasta	102105	1	41	59	113	0.000366	0.471	possibly correct	TRUE	Cmpd 165725, +MS2(565.7684), 31.3eV, 63.4min, 1/K0=0.896, #35094-35095	SLMDQYFAR	K	M	0.972	15.7	30.1	15.7	2			565.768	1129.52	1130.53	2	-0.0003219	-0.2848	3803.35	95559	272	280	TRUE
Welch_007 timsTOF Mouse	Uncategorized Sample	451(1)TurboID2	Welch_007_4501_2171_01_Slot2-3_1_2911_5.3.236 (F014761)	Eukaryotic translation initiation factor 4 gamma 2 OS=Mus musculus GN=Eif4g2 PE=4 SV=1	tr|G3XA17|G3XA17_MOUSE		Uni-mouse-Reference-20131008.fasta	102105	1	41	59	113	0.000366	0.471	possibly correct	TRUE	Cmpd 164213, +MS2(565.7676), 31.6eV, 62.9min, 1/K0=0.902, #34833	SLMDQYFAR	K	M	0.997	34.9	30.2	33.1	2			565.768	1129.52	1130.53	2	-0.002002	-1.771	3774.88	57362	272	280	TRUE
Welch_007 timsTOF Mouse	Uncategorized Sample	451(1)TurboID2	Welch_007_4501_2171_01_Slot2-3_1_2911_5.3.236 (F014761)	Eukaryotic translation initiation factor 4 gamma 2 OS=Mus musculus GN=Eif4g2 PE=4 SV=1	tr|G3XA17|G3XA17_MOUSE		Uni-mouse-Reference-20131008.fasta	102105	1	41	59	113	0.000366	0.471	possibly correct	TRUE	Cmpd 164360, +MS2(565.7686), 31.4eV, 63.0min, 1/K0=0.899, #34861	SLMDQYFAR	K	M	0.997	61.8	30.1	55.8	2			565.769	1129.52	1130.53	2	5.806e-05	0.05135	3778.18	160067	272	280	TRUE
Welch_007 timsTOF Mouse	Uncategorized Sample	451(1)TurboID2	Welch_007_4501_2171_01_Slot2-3_1_2911_5.3.236 (F014761)	Eukaryotic translation initiation factor 4 gamma 2 OS=Mus musculus GN=Eif4g2 PE=4 SV=1	tr|G3XA17|G3XA17_MOUSE		Uni-mouse-Reference-20131008.fasta	102105	1	41	59	113	0.000366	0.471	possibly correct	TRUE	Cmpd 116126, +MS2(513.7717), 29.5eV, 47.6min, 1/K0=0.850, #26325	SYLAQFAAR	K	A	0.997	50.5	31.2	39	2			513.772	1025.53	1026.54	2	-0.0004419	-0.4305	2855.35	86878	640	648	TRUE
Welch_007 timsTOF Mouse	Uncategorized Sample	451(1)TurboID2	Welch_007_4501_2171_01_Slot2-3_1_2911_5.3.236 (F014761)	Eukaryotic translation initiation factor 4 gamma 2 OS=Mus musculus GN=Eif4g2 PE=4 SV=1	tr|G3XA17|G3XA17_MOUSE		Uni-mouse-Reference-20131008.fasta	102105	1	41	59	113	0.000366	0.471	possibly correct	TRUE	Cmpd 42869, +MS2(512.2562), 29.0eV, 21.9min, 1/K0=0.836, #11929	TAGNSEFLGK	K	T	0.997	37.9	31.7	37.1	2			512.256	1022.5	1023.51	2	-0.005502	-5.376	1310.74	139953	32	41	TRUE
Welch_007 timsTOF Mouse	Uncategorized Sample	451(1)TurboID2	Welch_007_4501_2171_01_Slot2-3_1_2911_5.3.236 (F014761)	Eukaryotic translation initiation factor 4 gamma 2 OS=Mus musculus GN=Eif4g2 PE=4 SV=1	tr|G3XA17|G3XA17_MOUSE		Uni-mouse-Reference-20131008.fasta	102105	1	41	59	113	0.000366	0.471	possibly correct	TRUE	Cmpd 160060, +MS2(789.9483), 37.6eV, 61.6min, 1/K0=1.059, #34102	TQTPPLGQTPQLGLK	R	T	0.997	48.9	31.3	46	2			789.948	1577.88	1578.89	2	0.003818	2.418	3695.9	62735	505	519	TRUE
Welch_007 timsTOF Mouse	Uncategorized Sample	451(1)TurboID2	Welch_007_4501_2171_01_Slot2-3_1_2911_5.3.236 (F014761)	Eukaryotic translation initiation factor 4 gamma 2 OS=Mus musculus GN=Eif4g2 PE=4 SV=1	tr|G3XA17|G3XA17_MOUSE		Uni-mouse-Reference-20131008.fasta	102105	1	41	59	113	0.000366	0.471	possibly correct	TRUE	Cmpd 160012, +MS2(789.9486), 38.2eV, 61.6min, 1/K0=1.075, #34093	TQTPPLGQTPQLGLK	R	T	0.997	57.7	31.2	55.1	2			789.949	1577.88	1578.89	2	0.004438	2.811	3694.82	124143	505	519	TRUE
Welch_007 timsTOF Mouse	Uncategorized Sample	451(1)TurboID2	Welch_007_4501_2171_01_Slot2-3_1_2911_5.3.236 (F014761)	Eukaryotic translation initiation factor 4 gamma 2 OS=Mus musculus GN=Eif4g2 PE=4 SV=1	tr|G3XA17|G3XA17_MOUSE		Uni-mouse-Reference-20131008.fasta	102105	1	41	59	113	0.000366	0.471	possibly correct	TRUE	Cmpd 159844, +MS2(789.9479), 38.0eV, 61.5min, 1/K0=1.070, #34065-34068	TQTPPLGQTPQLGLK	R	T	0.997	64.3	31.4	62.5	2			789.948	1577.88	1578.89	2	0.003118	1.975	3691.7	93654	505	519	TRUE
Welch_007 timsTOF Mouse	Uncategorized Sample	451(1)TurboID2	Welch_007_4501_2171_01_Slot2-3_1_2911_5.3.236 (F014761)	Eukaryotic translation initiation factor 4 gamma 2 OS=Mus musculus GN=Eif4g2 PE=4 SV=1	tr|G3XA17|G3XA17_MOUSE		Uni-mouse-Reference-20131008.fasta	102105	1	41	59	113	0.000366	0.471	possibly correct	TRUE	Cmpd 162748, +MS2(464.7922), 29.1eV, 62.4min, 1/K0=0.840, #34567	VIILSLDR	K	S	0.99	48.3	30	32.3	2			464.792	927.57	928.583	2	-0.005642	-6.076	3746.2	55398	584	591	TRUE
Welch_007 timsTOF Mouse	Uncategorized Sample	451(1)TurboID2	Welch_007_4501_2171_01_Slot2-3_1_2911_5.3.236 (F014761)	Eukaryotic translation initiation factor 4 gamma 2 OS=Mus musculus GN=Eif4g2 PE=4 SV=1	tr|G3XA17|G3XA17_MOUSE		Uni-mouse-Reference-20131008.fasta	102105	1	41	59	113	0.000366	0.471	possibly correct	TRUE	Cmpd 132296, +MS2(501.6045), 28.6eV, 52.8min, 1/K0=0.825, #29210	VIILSLDRSDEDK	K	E	0.992	23.8	34.8	23.8	2			501.605	1501.79	1502.81	3	-0.007248	-4.823	3166.66	62114	584	596	TRUE
Welch_007 timsTOF Mouse	Uncategorized Sample	451(1)TurboID2	Welch_007_4501_2171_01_Slot2-3_1_2911_5.3.236 (F014761)	Eukaryotic translation initiation factor 4 gamma 2 OS=Mus musculus GN=Eif4g2 PE=4 SV=1	tr|G3XA17|G3XA17_MOUSE		Uni-mouse-Reference-20131008.fasta	102105	1	41	59	113	0.000366	0.471	possibly correct	TRUE	Cmpd 132293, +MS2(751.9034), 37.7eV, 52.8min, 1/K0=1.061, #29210	VIILSLDRSDEDK	K	E	0.994	26.5	34.8	26.4	2			751.903	1501.79	1502.81	2	-0.006822	-4.539	3166.66	36784	584	596	TRUE
Welch_007 timsTOF Mouse	Uncategorized Sample	451(1)TurboID2	Welch_007_4501_2171_01_Slot2-3_1_2911_5.3.236 (F014761)	Eukaryotic translation initiation factor 4 gamma 2 OS=Mus musculus GN=Eif4g2 PE=4 SV=1	tr|G3XA17|G3XA17_MOUSE		Uni-mouse-Reference-20131008.fasta	102105	1	41	59	113	0.000366	0.471	possibly correct	TRUE	Cmpd 179910, +MS2(687.3486), 35.4eV, 67.7min, 1/K0=1.001, #37483	YSSLYAQLcLR	K	L	0.997	37.8	33.8	36	2	c9: Carbamidomethyl (+57.02)		687.349	1372.68	1373.69	2	0.001764	1.284	4062.7	87256	128	138	TRUE
Welch_007 timsTOF Mouse	Uncategorized Sample	451(1)TurboID2	Welch_007_4501_2171_01_Slot2-3_1_2911_5.3.236 (F014761)	Eukaryotic translation initiation factor 4 gamma 2 OS=Mus musculus GN=Eif4g2 PE=4 SV=1	tr|G3XA17|G3XA17_MOUSE		Uni-mouse-Reference-20131008.fasta	102105	1	41	59	113	0.000366	0.471	possibly correct	TRUE	Cmpd 179868, +MS2(687.3488), 35.4eV, 67.7min, 1/K0=1.002, #37478	YSSLYAQLcLR	K	L	0.997	49	33.9	44.3	2	c9: Carbamidomethyl (+57.02)		687.349	1372.68	1373.69	2	0.002144	1.561	4061.84	80458	128	138	TRUE
Welch_007 timsTOF Mouse	Uncategorized Sample	451(1)TurboID2	Welch_007_4501_2171_01_Slot2-3_1_2911_5.3.236 (F014761)	COP9 signalosome complex subunit 2 OS=Mus musculus GN=Cops2 PE=1 SV=1	sp|P61202|CSN2_MOUSE		Uni-mouse-Reference-20131008.fasta	51599.7	1	7	8	9	2.91e-05	0.192	possibly correct	TRUE	Cmpd 88171, +MS2(601.3322), 34.2eV, 38.3min, 1/K0=0.971, #21163-21164	ALYEQSLHIK	K	S	0.997	58.6	34	53.4	2			601.332	1200.65	1201.66	2	-0.0005219	-0.4344	2298.67	28147	216	225	TRUE
Welch_007 timsTOF Mouse	Uncategorized Sample	451(1)TurboID2	Welch_007_4501_2171_01_Slot2-3_1_2911_5.3.236 (F014761)	COP9 signalosome complex subunit 2 OS=Mus musculus GN=Cops2 PE=1 SV=1	sp|P61202|CSN2_MOUSE		Uni-mouse-Reference-20131008.fasta	51599.7	1	7	8	9	2.91e-05	0.192	possibly correct	TRUE	Cmpd 166813, +MS2(846.9489), 40.5eV, 63.7min, 1/K0=1.133, #35282-35283	IDQVNQLLELDHQK	R	R	0.996	26.7	34.8	19	2			846.949	1691.88	1692.89	2	-0.001262	-0.7454	3823.69	30814	402	415	TRUE
Welch_007 timsTOF Mouse	Uncategorized Sample	451(1)TurboID2	Welch_007_4501_2171_01_Slot2-3_1_2911_5.3.236 (F014761)	COP9 signalosome complex subunit 2 OS=Mus musculus GN=Cops2 PE=1 SV=1	sp|P61202|CSN2_MOUSE		Uni-mouse-Reference-20131008.fasta	51599.7	1	7	8	9	2.91e-05	0.192	possibly correct	TRUE	Cmpd 166637, +MS2(564.9662), 29.4eV, 63.7min, 1/K0=0.846, #35251-35253	IDQVNQLLELDHQK	R	R	0.997	55.4	34.8	48.7	2			564.966	1691.88	1692.89	3	-0.007918	-4.677	3820.29	80894	402	415	TRUE
Welch_007 timsTOF Mouse	Uncategorized Sample	451(1)TurboID2	Welch_007_4501_2171_01_Slot2-3_1_2911_5.3.236 (F014761)	COP9 signalosome complex subunit 2 OS=Mus musculus GN=Cops2 PE=1 SV=1	sp|P61202|CSN2_MOUSE		Uni-mouse-Reference-20131008.fasta	51599.7	1	7	8	9	2.91e-05	0.192	possibly correct	TRUE	Cmpd 61509, +MS2(650.3306), 34.9eV, 28.9min, 1/K0=0.989, #15887-15888	LYLEREEYGK	K	L	0.936	15.3	32.8	12.4	2			650.331	1298.65	1299.66	2	-0.004122	-3.172	1733.3	18818	158	167	TRUE
Welch_007 timsTOF Mouse	Uncategorized Sample	451(1)TurboID2	Welch_007_4501_2171_01_Slot2-3_1_2911_5.3.236 (F014761)	COP9 signalosome complex subunit 2 OS=Mus musculus GN=Cops2 PE=1 SV=1	sp|P61202|CSN2_MOUSE		Uni-mouse-Reference-20131008.fasta	51599.7	1	7	8	9	2.91e-05	0.192	possibly correct	TRUE	Cmpd 184353, +MS2(468.6081), 29.1eV, 69.0min, 1/K0=0.839, #38188	SAIPHPLIMGVIR	K	E	0.997	42.2	30.8	40.1	2			468.608	1402.8	1403.82	3	-0.009568	-6.816	4139.54	26312	226	238	TRUE
Welch_007 timsTOF Mouse	Uncategorized Sample	451(1)TurboID2	Welch_007_4501_2171_01_Slot2-3_1_2911_5.3.236 (F014761)	COP9 signalosome complex subunit 2 OS=Mus musculus GN=Cops2 PE=1 SV=1	sp|P61202|CSN2_MOUSE		Uni-mouse-Reference-20131008.fasta	51599.7	1	7	8	9	2.91e-05	0.192	possibly correct	TRUE	Cmpd 184422, +MS2(468.6085), 29.0eV, 69.0min, 1/K0=0.837, #38198-38199	SAIPHPLIMGVIR	K	E	0.997	45.8	30.4	43.6	2			468.609	1402.8	1403.82	3	-0.008308	-5.918	4140.73	44627	226	238	TRUE
Welch_007 timsTOF Mouse	Uncategorized Sample	451(1)TurboID2	Welch_007_4501_2171_01_Slot2-3_1_2911_5.3.236 (F014761)	COP9 signalosome complex subunit 2 OS=Mus musculus GN=Cops2 PE=1 SV=1	sp|P61202|CSN2_MOUSE		Uni-mouse-Reference-20131008.fasta	51599.7	1	7	8	9	2.91e-05	0.192	possibly correct	TRUE	Cmpd 233823, +MS2(720.8822), 36.0eV, 83.0min, 1/K0=1.017, #45883	SINSILDYISTSK	K	Q	0.997	32.1	33.5	32.1	2			720.882	1439.75	1440.76	2	-0.001042	-0.7232	4979.47	56474	111	123	TRUE
Welch_007 timsTOF Mouse	Uncategorized Sample	451(1)TurboID2	Welch_007_4501_2171_01_Slot2-3_1_2911_5.3.236 (F014761)	COP9 signalosome complex subunit 2 OS=Mus musculus GN=Cops2 PE=1 SV=1	sp|P61202|CSN2_MOUSE		Uni-mouse-Reference-20131008.fasta	51599.7	1	7	8	9	2.91e-05	0.192	possibly correct	TRUE	Cmpd 157245, +MS2(851.4488), 39.7eV, 60.7min, 1/K0=1.111, #33618	WTNQLNSLNQAVVSK	K	L	0.997	38.2	35.4	37	2			851.449	1700.88	1701.89	2	-0.001602	-0.9413	3643.49	36637	427	441	TRUE
Welch_007 timsTOF Mouse	Uncategorized Sample	451(1)TurboID2	Welch_007_4501_2171_01_Slot2-3_1_2911_5.3.236 (F014761)	COP9 signalosome complex subunit 2 OS=Mus musculus GN=Cops2 PE=1 SV=1	sp|P61202|CSN2_MOUSE		Uni-mouse-Reference-20131008.fasta	51599.7	1	7	8	9	2.91e-05	0.192	possibly correct	TRUE	Cmpd 234162, +MS2(598.3310), 32.8eV, 83.1min, 1/K0=0.935, #45936-45937	YLVLANMLMK	K	S	0.997	32.3	31.5	25.6	2			598.331	1194.65	1195.66	2	-0.003122	-2.611	4984.82	62023	279	288	TRUE
Welch_007 timsTOF Mouse	Uncategorized Sample	451(1)TurboID2	Welch_007_4501_2171_01_Slot2-3_1_2911_5.3.236 (F014761)	Pre-mRNA-processing factor 6 OS=Mus musculus GN=Prpf6 PE=2 SV=1	sp|Q91YR7|PRP6_MOUSE		Uni-mouse-Reference-20131008.fasta	106724	1	20	21	25	8.09e-05	0.233	possibly correct	TRUE	Cmpd 66793, +MS2(509.2650), 29.5eV, 30.8min, 1/K0=0.849, #16962-16963	AAELETDIR	R	A	0.997	39.7	33.9	25.5	2			509.265	1016.52	1017.52	2	0.001478	1.453	1847.62	83889	379	387	TRUE
Welch_007 timsTOF Mouse	Uncategorized Sample	451(1)TurboID2	Welch_007_4501_2171_01_Slot2-3_1_2911_5.3.236 (F014761)	Pre-mRNA-processing factor 6 OS=Mus musculus GN=Prpf6 PE=2 SV=1	sp|Q91YR7|PRP6_MOUSE		Uni-mouse-Reference-20131008.fasta	106724	1	20	21	25	8.09e-05	0.233	possibly correct	TRUE	Cmpd 86747, +MS2(664.8197), 33.5eV, 37.8min, 1/K0=0.952, #20890	AAVELEEPEDAR	K	I	0.909	18.9	31.8	0	2			664.82	1327.62	1328.63	2	-0.0008819	-0.6638	2269.19	44305	409	420	TRUE
Welch_007 timsTOF Mouse	Uncategorized Sample	451(1)TurboID2	Welch_007_4501_2171_01_Slot2-3_1_2911_5.3.236 (F014761)	Pre-mRNA-processing factor 6 OS=Mus musculus GN=Prpf6 PE=2 SV=1	sp|Q91YR7|PRP6_MOUSE		Uni-mouse-Reference-20131008.fasta	106724	1	20	21	25	8.09e-05	0.233	possibly correct	TRUE	Cmpd 209457, +MS2(559.3054), 30.7eV, 76.0min, 1/K0=0.880, #42024	AEVLWLMGAK	K	S	0.997	34.8	33.8	25.7	2			559.305	1116.6	1117.61	2	-0.004122	-3.688	4558.32	42582	607	616	TRUE
Welch_007 timsTOF Mouse	Uncategorized Sample	451(1)TurboID2	Welch_007_4501_2171_01_Slot2-3_1_2911_5.3.236 (F014761)	Pre-mRNA-processing factor 6 OS=Mus musculus GN=Prpf6 PE=2 SV=1	sp|Q91YR7|PRP6_MOUSE		Uni-mouse-Reference-20131008.fasta	106724	1	20	21	25	8.09e-05	0.233	possibly correct	TRUE	Cmpd 225540, +MS2(735.9046), 38.1eV, 80.5min, 1/K0=1.072, #44479	AIYAYALQVFPSK	R	K	0.997	51.8	33.9	51.8	2			735.905	1469.79	1470.8	2	0.002858	1.943	4826.71	43861	561	573	TRUE
Welch_007 timsTOF Mouse	Uncategorized Sample	451(1)TurboID2	Welch_007_4501_2171_01_Slot2-3_1_2911_5.3.236 (F014761)	Pre-mRNA-processing factor 6 OS=Mus musculus GN=Prpf6 PE=2 SV=1	sp|Q91YR7|PRP6_MOUSE		Uni-mouse-Reference-20131008.fasta	106724	1	20	21	25	8.09e-05	0.233	possibly correct	TRUE	Cmpd 111224, +MS2(789.8291), 36.3eV, 46.0min, 1/K0=1.024, #25413-25417	EQWIQDAEEcDR	R	A	0.997	48.7	25.7	48.7	2	c10: Carbamidomethyl (+57.02)		789.829	1577.64	1578.65	2	0.001844	1.168	2757.22	53447	504	515	TRUE
Welch_007 timsTOF Mouse	Uncategorized Sample	451(1)TurboID2	Welch_007_4501_2171_01_Slot2-3_1_2911_5.3.236 (F014761)	Pre-mRNA-processing factor 6 OS=Mus musculus GN=Prpf6 PE=2 SV=1	sp|Q91YR7|PRP6_MOUSE		Uni-mouse-Reference-20131008.fasta	106724	1	20	21	25	8.09e-05	0.233	possibly correct	TRUE	Cmpd 169891, +MS2(529.7957), 30.5eV, 64.7min, 1/K0=0.875, #35816-35817	ESLEALLQR	R	A	0.997	53.5	34.5	31.4	2			529.796	1057.58	1058.58	2	-2.194e-05	-0.02073	3881.19	67696	591	599	TRUE
Welch_007 timsTOF Mouse	Uncategorized Sample	451(1)TurboID2	Welch_007_4501_2171_01_Slot2-3_1_2911_5.3.236 (F014761)	Pre-mRNA-processing factor 6 OS=Mus musculus GN=Prpf6 PE=2 SV=1	sp|Q91YR7|PRP6_MOUSE		Uni-mouse-Reference-20131008.fasta	106724	1	20	21	25	8.09e-05	0.233	possibly correct	TRUE	Cmpd 57884, +MS2(561.9477), 29.4eV, 27.5min, 1/K0=0.847, #15125-15126	ETNPHHPPAWIASAR	R	L	0.997	43	34.4	42.4	2			561.948	1682.82	1683.84	3	-0.006498	-3.859	1651.58	58502	303	317	TRUE
Welch_007 timsTOF Mouse	Uncategorized Sample	451(1)TurboID2	Welch_007_4501_2171_01_Slot2-3_1_2911_5.3.236 (F014761)	Pre-mRNA-processing factor 6 OS=Mus musculus GN=Prpf6 PE=2 SV=1	sp|Q91YR7|PRP6_MOUSE		Uni-mouse-Reference-20131008.fasta	106724	1	20	21	25	8.09e-05	0.233	possibly correct	TRUE	Cmpd 68174, +MS2(620.2901), 29.7eV, 31.3min, 1/K0=0.854, #17221	FELQHGTEEQQEEVR	K	K	0.997	61.6	33.3	55.5	2			620.29	1857.85	1858.86	3	-0.001058	-0.5691	1875.56	56313	884	898	TRUE
Welch_007 timsTOF Mouse	Uncategorized Sample	451(1)TurboID2	Welch_007_4501_2171_01_Slot2-3_1_2911_5.3.236 (F014761)	Pre-mRNA-processing factor 6 OS=Mus musculus GN=Prpf6 PE=2 SV=1	sp|Q91YR7|PRP6_MOUSE		Uni-mouse-Reference-20131008.fasta	106724	1	20	21	25	8.09e-05	0.233	possibly correct	TRUE	Cmpd 48074, +MS2(662.9864), 32.0eV, 23.9min, 1/K0=0.914, #13077	FELQHGTEEQQEEVRK	K	R	0.97	16	34.9	16	2			662.986	1985.94	1986.95	3	-0.007218	-3.633	1433.09	35438	884	899	TRUE
Welch_007 timsTOF Mouse	Uncategorized Sample	451(1)TurboID2	Welch_007_4501_2171_01_Slot2-3_1_2911_5.3.236 (F014761)	Pre-mRNA-processing factor 6 OS=Mus musculus GN=Prpf6 PE=2 SV=1	sp|Q91YR7|PRP6_MOUSE		Uni-mouse-Reference-20131008.fasta	106724	1	20	21	25	8.09e-05	0.233	possibly correct	TRUE	Cmpd 48109, +MS2(662.9872), 32.0eV, 23.9min, 1/K0=0.915, #13083-13084	FELQHGTEEQQEEVRK	K	R	0.997	75.7	35	73.7	2			662.987	1985.94	1986.95	3	-0.004788	-2.41	1434.04	67644	884	899	TRUE
Welch_007 timsTOF Mouse	Uncategorized Sample	451(1)TurboID2	Welch_007_4501_2171_01_Slot2-3_1_2911_5.3.236 (F014761)	Pre-mRNA-processing factor 6 OS=Mus musculus GN=Prpf6 PE=2 SV=1	sp|Q91YR7|PRP6_MOUSE		Uni-mouse-Reference-20131008.fasta	106724	1	20	21	25	8.09e-05	0.233	possibly correct	TRUE	Cmpd 75782, +MS2(695.8276), 34.1eV, 34.0min, 1/K0=0.969, #18744-18745	GQIEEQGELMEK	K	A	0.927	12.4	32.3	12.4	2			695.828	1389.64	1390.65	2	-0.004202	-3.022	2038.9	89267	716	727	TRUE
Welch_007 timsTOF Mouse	Uncategorized Sample	451(1)TurboID2	Welch_007_4501_2171_01_Slot2-3_1_2911_5.3.236 (F014761)	Pre-mRNA-processing factor 6 OS=Mus musculus GN=Prpf6 PE=2 SV=1	sp|Q91YR7|PRP6_MOUSE		Uni-mouse-Reference-20131008.fasta	106724	1	20	21	25	8.09e-05	0.233	possibly correct	TRUE	Cmpd 75871, +MS2(695.8286), 34.0eV, 34.0min, 1/K0=0.965, #18760-18761	GQIEEQGELMEK	K	A	0.997	35.4	32.3	35.4	2			695.829	1389.64	1390.65	2	-0.002302	-1.655	2040.93	78033	716	727	TRUE
Welch_007 timsTOF Mouse	Uncategorized Sample	451(1)TurboID2	Welch_007_4501_2171_01_Slot2-3_1_2911_5.3.236 (F014761)	Pre-mRNA-processing factor 6 OS=Mus musculus GN=Prpf6 PE=2 SV=1	sp|Q91YR7|PRP6_MOUSE		Uni-mouse-Reference-20131008.fasta	106724	1	20	21	25	8.09e-05	0.233	possibly correct	TRUE	Cmpd 74653, +MS2(593.7838), 31.6eV, 33.6min, 1/K0=0.903, #18509-18511	HGELWcAVSK	R	D	0.997	34.5	31	27.4	2	c6: Carbamidomethyl (+57.02)		593.784	1185.55	1186.57	2	-0.007136	-6.014	2013.84	133073	908	917	TRUE
Welch_007 timsTOF Mouse	Uncategorized Sample	451(1)TurboID2	Welch_007_4501_2171_01_Slot2-3_1_2911_5.3.236 (F014761)	Pre-mRNA-processing factor 6 OS=Mus musculus GN=Prpf6 PE=2 SV=1	sp|Q91YR7|PRP6_MOUSE		Uni-mouse-Reference-20131008.fasta	106724	1	20	21	25	8.09e-05	0.233	possibly correct	TRUE	Cmpd 53651, +MS2(470.2724), 29.9eV, 26.0min, 1/K0=0.859, #14252	HIWITAAK	R	L	0.99	25.1	27.8	17.3	2			470.272	938.53	939.541	2	-0.003542	-3.77	1558.53	31766	465	472	TRUE
Welch_007 timsTOF Mouse	Uncategorized Sample	451(1)TurboID2	Welch_007_4501_2171_01_Slot2-3_1_2911_5.3.236 (F014761)	Pre-mRNA-processing factor 6 OS=Mus musculus GN=Prpf6 PE=2 SV=1	sp|Q91YR7|PRP6_MOUSE		Uni-mouse-Reference-20131008.fasta	106724	1	20	21	25	8.09e-05	0.233	possibly correct	TRUE	Cmpd 270315, +MS2(824.3874), 38.8eV, 94.4min, 1/K0=1.090, #52212-52215	IDSDLGDAWAFFYK	K	F	0.957	14.3	33.4	14.3	2			824.387	1646.76	1647.77	2	-0.001662	-1.009	5664.74	62320	870	883	TRUE
Welch_007 timsTOF Mouse	Uncategorized Sample	451(1)TurboID2	Welch_007_4501_2171_01_Slot2-3_1_2911_5.3.236 (F014761)	Pre-mRNA-processing factor 6 OS=Mus musculus GN=Prpf6 PE=2 SV=1	sp|Q91YR7|PRP6_MOUSE		Uni-mouse-Reference-20131008.fasta	106724	1	20	21	25	8.09e-05	0.233	possibly correct	TRUE	Cmpd 55278, +MS2(732.3359), 35.2eV, 26.6min, 1/K0=0.998, #14590	LEEAnGNTQMVEK	K	I	0.997	34.3	32.1	17.7	2		n5: Deamidated (+0.98)	732.336	1462.66	1463.67	2	-0.003778	-2.581	1594.76	25160	473	485	TRUE
Welch_007 timsTOF Mouse	Uncategorized Sample	451(1)TurboID2	Welch_007_4501_2171_01_Slot2-3_1_2911_5.3.236 (F014761)	Pre-mRNA-processing factor 6 OS=Mus musculus GN=Prpf6 PE=2 SV=1	sp|Q91YR7|PRP6_MOUSE		Uni-mouse-Reference-20131008.fasta	106724	1	20	21	25	8.09e-05	0.233	possibly correct	TRUE	Cmpd 46531, +MS2(731.8433), 34.6eV, 23.3min, 1/K0=0.982, #12732	LEEANGNTQMVEK	K	I	0.997	40.5	32.9	40.5	2			731.843	1461.67	1462.68	2	-0.004982	-3.406	1396.52	28074	473	485	TRUE
Welch_007 timsTOF Mouse	Uncategorized Sample	451(1)TurboID2	Welch_007_4501_2171_01_Slot2-3_1_2911_5.3.236 (F014761)	Pre-mRNA-processing factor 6 OS=Mus musculus GN=Prpf6 PE=2 SV=1	sp|Q91YR7|PRP6_MOUSE		Uni-mouse-Reference-20131008.fasta	106724	1	20	21	25	8.09e-05	0.233	possibly correct	TRUE	Cmpd 22981, +MS2(641.7791), 31.6eV, 13.8min, 1/K0=0.904, #7386	LESENNEYER	K	A	0.949	15.9	28.6	13.5	2			641.779	1281.54	1282.55	2	-0.003522	-2.746	827.376	12605	651	660	TRUE
Welch_007 timsTOF Mouse	Uncategorized Sample	451(1)TurboID2	Welch_007_4501_2171_01_Slot2-3_1_2911_5.3.236 (F014761)	Pre-mRNA-processing factor 6 OS=Mus musculus GN=Prpf6 PE=2 SV=1	sp|Q91YR7|PRP6_MOUSE		Uni-mouse-Reference-20131008.fasta	106724	1	20	21	25	8.09e-05	0.233	possibly correct	TRUE	Cmpd 22848, +MS2(641.7810), 32.3eV, 13.7min, 1/K0=0.921, #7357-7358	LESENNEYER	K	A	0.997	59.4	28.9	48.3	2			641.781	1281.55	1282.55	2	0.0001181	0.09205	824.125	56025	651	660	TRUE
Welch_007 timsTOF Mouse	Uncategorized Sample	451(1)TurboID2	Welch_007_4501_2171_01_Slot2-3_1_2911_5.3.236 (F014761)	Pre-mRNA-processing factor 6 OS=Mus musculus GN=Prpf6 PE=2 SV=1	sp|Q91YR7|PRP6_MOUSE		Uni-mouse-Reference-20131008.fasta	106724	1	20	21	25	8.09e-05	0.233	possibly correct	TRUE	Cmpd 26222, +MS2(498.2417), 29.2eV, 15.1min, 1/K0=0.843, #8144	LETYENAR	R	K	0.99	25	30.8	17.7	2			498.242	994.469	995.479	2	-0.003102	-3.116	907.973	61485	443	450	TRUE
Welch_007 timsTOF Mouse	Uncategorized Sample	451(1)TurboID2	Welch_007_4501_2171_01_Slot2-3_1_2911_5.3.236 (F014761)	Pre-mRNA-processing factor 6 OS=Mus musculus GN=Prpf6 PE=2 SV=1	sp|Q91YR7|PRP6_MOUSE		Uni-mouse-Reference-20131008.fasta	106724	1	20	21	25	8.09e-05	0.233	possibly correct	TRUE	Cmpd 105502, +MS2(873.4484), 40.3eV, 44.1min, 1/K0=1.126, #24374-24375	LSQVSDSVSGQTVVDPK	R	G	0.997	63.8	35.4	61	2			873.448	1744.88	1745.89	2	-0.002202	-1.261	2644.47	56961	255	271	TRUE
Welch_007 timsTOF Mouse	Uncategorized Sample	451(1)TurboID2	Welch_007_4501_2171_01_Slot2-3_1_2911_5.3.236 (F014761)	Pre-mRNA-processing factor 6 OS=Mus musculus GN=Prpf6 PE=2 SV=1	sp|Q91YR7|PRP6_MOUSE		Uni-mouse-Reference-20131008.fasta	106724	1	20	21	25	8.09e-05	0.233	possibly correct	TRUE	Cmpd 189950, +MS2(611.3285), 32.8eV, 70.5min, 1/K0=0.933, #39027-39028	LTPVPDSFFAK	K	H	0.997	46.4	32.8	36.3	2			611.328	1220.64	1221.65	2	-0.001902	-1.557	4231.09	59630	179	189	TRUE
Welch_007 timsTOF Mouse	Uncategorized Sample	451(1)TurboID2	Welch_007_4501_2171_01_Slot2-3_1_2911_5.3.236 (F014761)	Pre-mRNA-processing factor 6 OS=Mus musculus GN=Prpf6 PE=2 SV=1	sp|Q91YR7|PRP6_MOUSE		Uni-mouse-Reference-20131008.fasta	106724	1	20	21	25	8.09e-05	0.233	possibly correct	TRUE	Cmpd 178100, +MS2(585.8164), 32.0eV, 67.2min, 1/K0=0.916, #37174-37176	NPGLWLESVR	K	L	0.997	48.4	31.8	40	2			585.816	1169.62	1170.63	2	-0.001062	-0.9072	4029.09	104918	776	785	TRUE
Welch_007 timsTOF Mouse	Uncategorized Sample	451(1)TurboID2	Welch_007_4501_2171_01_Slot2-3_1_2911_5.3.236 (F014761)	Pre-mRNA-processing factor 6 OS=Mus musculus GN=Prpf6 PE=2 SV=1	sp|Q91YR7|PRP6_MOUSE		Uni-mouse-Reference-20131008.fasta	106724	1	20	21	25	8.09e-05	0.233	possibly correct	TRUE	Cmpd 112490, +MS2(528.2845), 30.1eV, 46.4min, 1/K0=0.865, #25655-25657	WLAGDVPAAR	K	S	0.997	40.7	31.4	31.3	2			528.285	1054.55	1055.56	2	-0.001582	-1.499	2783.2	107490	619	628	TRUE
Welch_007 timsTOF Mouse	Uncategorized Sample	451(1)TurboID2	Welch_007_4501_2171_01_Slot2-3_1_2911_5.3.236 (F014761)	Pre-mRNA-processing factor 6 OS=Mus musculus GN=Prpf6 PE=2 SV=1	sp|Q91YR7|PRP6_MOUSE		Uni-mouse-Reference-20131008.fasta	106724	1	20	21	25	8.09e-05	0.233	possibly correct	TRUE	Cmpd 112467, +MS2(528.2853), 30.3eV, 46.4min, 1/K0=0.870, #25653	WLAGDVPAAR	K	S	0.997	44.5	38.5	32.4	2			528.285	1054.56	1055.56	2	0.0002381	0.2255	2782.4	50087	619	628	TRUE
Welch_007 timsTOF Mouse	Uncategorized Sample	451(1)TurboID2	Welch_007_4501_2171_01_Slot2-3_1_2911_5.3.236 (F014761)	Protein SDE2 homolog OS=Mus musculus GN=Sde2 PE=1 SV=1	sp|Q8K1J5|SDE2_MOUSE		Uni-mouse-Reference-20131008.fasta	48579.7	1	8	10	15	4.85e-05	0.196	possibly correct	TRUE	Cmpd 189924, +MS2(531.7854), 31.3eV, 70.5min, 1/K0=0.895, #39022-39023	cELMVLGLK	K	C	0.997	57.5	33.2	47.7	2	c1: Carbamidomethyl (+57.02)		531.785	1061.56	1062.57	2	-0.005256	-4.946	4230.81	60721	403	411	TRUE
Welch_007 timsTOF Mouse	Uncategorized Sample	451(1)TurboID2	Welch_007_4501_2171_01_Slot2-3_1_2911_5.3.236 (F014761)	Protein SDE2 homolog OS=Mus musculus GN=Sde2 PE=1 SV=1	sp|Q8K1J5|SDE2_MOUSE		Uni-mouse-Reference-20131008.fasta	48579.7	1	8	10	15	4.85e-05	0.196	possibly correct	TRUE	Cmpd 1738, +MS2(460.7148), 27.4eV, 2.3min, 1/K0=0.795, #1230-1233	cGGTLQER	K	A	0.938	13.8	30.8	13.5	2	c1: Carbamidomethyl (+57.02)		460.715	919.415	920.426	2	-0.003216	-3.494	136.565	15320	412	419	TRUE
Welch_007 timsTOF Mouse	Uncategorized Sample	451(1)TurboID2	Welch_007_4501_2171_01_Slot2-3_1_2911_5.3.236 (F014761)	Protein SDE2 homolog OS=Mus musculus GN=Sde2 PE=1 SV=1	sp|Q8K1J5|SDE2_MOUSE		Uni-mouse-Reference-20131008.fasta	48579.7	1	8	10	15	4.85e-05	0.196	possibly correct	TRUE	Cmpd 90375, +MS2(597.9438), 29.1eV, 39.1min, 1/K0=0.838, #21586-21589	LAEPAHcFTSPDYQR	K	Q	0.997	90.6	33	90.5	2	c7: Carbamidomethyl (+57.02)		597.944	1790.81	1791.81	3	0.004908	2.739	2344.52	94052	144	158	TRUE
Welch_007 timsTOF Mouse	Uncategorized Sample	451(1)TurboID2	Welch_007_4501_2171_01_Slot2-3_1_2911_5.3.236 (F014761)	Protein SDE2 homolog OS=Mus musculus GN=Sde2 PE=1 SV=1	sp|Q8K1J5|SDE2_MOUSE		Uni-mouse-Reference-20131008.fasta	48579.7	1	8	10	15	4.85e-05	0.196	possibly correct	TRUE	Cmpd 90423, +MS2(896.4098), 40.1eV, 39.1min, 1/K0=1.123, #21596-21599	LAEPAHcFTSPDYQR	K	Q	0.997	30.9	32.7	30.9	2	c7: Carbamidomethyl (+57.02)		896.41	1790.8	1791.81	2	0.0002442	0.1363	2345.65	56507	144	158	TRUE
Welch_007 timsTOF Mouse	Uncategorized Sample	451(1)TurboID2	Welch_007_4501_2171_01_Slot2-3_1_2911_5.3.236 (F014761)	Protein SDE2 homolog OS=Mus musculus GN=Sde2 PE=1 SV=1	sp|Q8K1J5|SDE2_MOUSE		Uni-mouse-Reference-20131008.fasta	48579.7	1	8	10	15	4.85e-05	0.196	possibly correct	TRUE	Cmpd 90592, +MS2(597.9418), 29.1eV, 39.2min, 1/K0=0.839, #21628	LAEPAHcFTSPDYQR	K	Q	0.997	82.6	32.7	80.9	2	c7: Carbamidomethyl (+57.02)		597.942	1790.8	1791.81	3	-0.001242	-0.693	2348.98	121591	144	158	TRUE
Welch_007 timsTOF Mouse	Uncategorized Sample	451(1)TurboID2	Welch_007_4501_2171_01_Slot2-3_1_2911_5.3.236 (F014761)	Protein SDE2 homolog OS=Mus musculus GN=Sde2 PE=1 SV=1	sp|Q8K1J5|SDE2_MOUSE		Uni-mouse-Reference-20131008.fasta	48579.7	1	8	10	15	4.85e-05	0.196	possibly correct	TRUE	Cmpd 90872, +MS2(597.9411), 29.8eV, 39.3min, 1/K0=0.859, #21682	LAEPAHcFTSPDYQR	K	Q	0.997	41.8	32.4	41.8	2	c7: Carbamidomethyl (+57.02)		597.941	1790.8	1791.81	3	-0.003192	-1.781	2354.24	23367	144	158	TRUE
Welch_007 timsTOF Mouse	Uncategorized Sample	451(1)TurboID2	Welch_007_4501_2171_01_Slot2-3_1_2911_5.3.236 (F014761)	Protein SDE2 homolog OS=Mus musculus GN=Sde2 PE=1 SV=1	sp|Q8K1J5|SDE2_MOUSE		Uni-mouse-Reference-20131008.fasta	48579.7	1	8	10	15	4.85e-05	0.196	possibly correct	TRUE	Cmpd 171344, +MS2(919.7694), 39.1eV, 65.2min, 1/K0=1.096, #36071	LQcPVTEPGQGILENTGTEPGETSDK	K	E	0.997	80.3	36.6	80.3	2	c3: Carbamidomethyl (+57.02)		919.769	2756.29	2757.29	3	0.004778	1.733	3909.22	119702	285	310	TRUE
Welch_007 timsTOF Mouse	Uncategorized Sample	451(1)TurboID2	Welch_007_4501_2171_01_Slot2-3_1_2911_5.3.236 (F014761)	Protein SDE2 homolog OS=Mus musculus GN=Sde2 PE=1 SV=1	sp|Q8K1J5|SDE2_MOUSE		Uni-mouse-Reference-20131008.fasta	48579.7	1	8	10	15	4.85e-05	0.196	possibly correct	TRUE	Cmpd 171176, +MS2(919.7705), 39.1eV, 65.1min, 1/K0=1.098, #36040	LQcPVTEPGQGILENTGTEPGETSDK	K	E	0.997	38.5	36.6	38.5	2	c3: Carbamidomethyl (+57.02)		919.77	2756.29	2757.29	3	0.007988	2.897	3905.75	60205	285	310	TRUE
Welch_007 timsTOF Mouse	Uncategorized Sample	451(1)TurboID2	Welch_007_4501_2171_01_Slot2-3_1_2911_5.3.236 (F014761)	Protein SDE2 homolog OS=Mus musculus GN=Sde2 PE=1 SV=1	sp|Q8K1J5|SDE2_MOUSE		Uni-mouse-Reference-20131008.fasta	48579.7	1	8	10	15	4.85e-05	0.196	possibly correct	TRUE	Cmpd 171146, +MS2(919.7671), 39.1eV, 65.1min, 1/K0=1.097, #36037	LQcPVTEPGQGILENTGTEPGETSDK	K	E	0.997	37	36.2	37	2	c3: Carbamidomethyl (+57.02)		919.767	2756.28	2757.29	3	-0.002242	-0.813	3905	55665	285	310	TRUE
Welch_007 timsTOF Mouse	Uncategorized Sample	451(1)TurboID2	Welch_007_4501_2171_01_Slot2-3_1_2911_5.3.236 (F014761)	Protein SDE2 homolog OS=Mus musculus GN=Sde2 PE=1 SV=1	sp|Q8K1J5|SDE2_MOUSE		Uni-mouse-Reference-20131008.fasta	48579.7	1	8	10	15	4.85e-05	0.196	possibly correct	TRUE	Cmpd 68052, +MS2(568.7848), 31.3eV, 31.2min, 1/K0=0.896, #17198	MVSAEITETR	K	K	0.997	34.7	32.1	28.5	2			568.785	1135.55	1136.56	2	0.0006181	0.5438	1873.16	50656	182	191	TRUE
Welch_007 timsTOF Mouse	Uncategorized Sample	451(1)TurboID2	Welch_007_4501_2171_01_Slot2-3_1_2911_5.3.236 (F014761)	Protein SDE2 homolog OS=Mus musculus GN=Sde2 PE=1 SV=1	sp|Q8K1J5|SDE2_MOUSE		Uni-mouse-Reference-20131008.fasta	48579.7	1	8	10	15	4.85e-05	0.196	possibly correct	TRUE	Cmpd 13126, +MS2(522.2021), 29.9eV, 9.7min, 1/K0=0.861, #5086-5089	qcHEMAER	R	L	0.985	25.7	25	14.8	2	c2: Carbamidomethyl (+57.02)	n-term: Gln->pyro-Glu (-17.03)	522.202	1042.39	1043.4	2	-0.006347	-6.083	583.23	95570	159	166	TRUE
Welch_007 timsTOF Mouse	Uncategorized Sample	451(1)TurboID2	Welch_007_4501_2171_01_Slot2-3_1_2911_5.3.236 (F014761)	Protein SDE2 homolog OS=Mus musculus GN=Sde2 PE=1 SV=1	sp|Q8K1J5|SDE2_MOUSE		Uni-mouse-Reference-20131008.fasta	48579.7	1	8	10	15	4.85e-05	0.196	possibly correct	TRUE	Cmpd 36456, +MS2(608.2941), 31.5eV, 19.3min, 1/K0=0.902, #10510	TVTDPEETPAR	K	K	0.997	40.8	31.3	37.8	2			608.294	1214.57	1215.59	2	-0.004422	-3.638	1159.53	36632	317	327	TRUE
Welch_007 timsTOF Mouse	Uncategorized Sample	451(1)TurboID2	Welch_007_4501_2171_01_Slot2-3_1_2911_5.3.236 (F014761)	Protein SDE2 homolog OS=Mus musculus GN=Sde2 PE=1 SV=1	sp|Q8K1J5|SDE2_MOUSE		Uni-mouse-Reference-20131008.fasta	48579.7	1	8	10	15	4.85e-05	0.196	possibly correct	TRUE	Cmpd 19048, +MS2(448.5619), 27.1eV, 12.2min, 1/K0=0.788, #6463	TVTDPEETPARK	K	E	0.997	42.7	32.8	37.5	2			448.562	1342.66	1343.68	3	-0.009078	-6.756	729.269	30985	317	328	TRUE
Welch_007 timsTOF Mouse	Uncategorized Sample	451(1)TurboID2	Welch_007_4501_2171_01_Slot2-3_1_2911_5.3.236 (F014761)	Protein SDE2 homolog OS=Mus musculus GN=Sde2 PE=1 SV=1	sp|Q8K1J5|SDE2_MOUSE		Uni-mouse-Reference-20131008.fasta	48579.7	1	8	10	15	4.85e-05	0.196	possibly correct	TRUE	Cmpd 18849, +MS2(672.3426), 34.0eV, 12.1min, 1/K0=0.965, #6418	TVTDPEETPARK	K	E	0.997	46.4	33.1	40	2			672.343	1342.67	1343.68	2	-0.002482	-1.847	724.546	20491	317	328	TRUE
Welch_007 timsTOF Mouse	Uncategorized Sample	451(1)TurboID2	Welch_007_4501_2171_01_Slot2-3_1_2911_5.3.236 (F014761)	Protein SDE2 homolog OS=Mus musculus GN=Sde2 PE=1 SV=1	sp|Q8K1J5|SDE2_MOUSE		Uni-mouse-Reference-20131008.fasta	48579.7	1	8	10	15	4.85e-05	0.196	possibly correct	TRUE	Cmpd 19012, +MS2(448.5645), 27.2eV, 12.2min, 1/K0=0.791, #6456	TVTDPEETPARK	K	E	0.997	60.1	33	57.5	2			448.564	1342.67	1343.68	3	-0.001458	-1.085	728.314	42195	317	328	TRUE
Welch_007 timsTOF Mouse	Uncategorized Sample	451(1)TurboID2	Welch_007_4501_2171_01_Slot2-3_1_2911_5.3.236 (F014761)	Q3UH99|SHSA6_MOUSE-DECOY	Q3UH99|SHSA6_MOUSE-DECOY			0	0.837	1	1	2	6.47e-06	0	possibly correct	FALSE	Cmpd 288298, +MS2(521.3089), 30.7eV, 100.7min, 1/K0=0.881, #55717-55720	GGRALAGGARR	?	?	0.976	25.4	29.1	24	2			521.309	1040.6	1041.6	2	0.007878	7.563	6039.82	15060	0	0	TRUE
Welch_007 timsTOF Mouse	Uncategorized Sample	451(1)TurboID2	Welch_007_4501_2171_01_Slot2-3_1_2911_5.3.236 (F014761)	Q3UH99|SHSA6_MOUSE-DECOY	Q3UH99|SHSA6_MOUSE-DECOY			0	0.837	1	1	2	6.47e-06	0	possibly correct	FALSE	Cmpd 288274, +MS2(521.3052), 30.6eV, 100.7min, 1/K0=0.877, #55710-55711	GGRALAGGARR	?	?	0.977	16.4	29.7	16.1	2			521.305	1040.6	1041.6	2	0.0006381	0.6126	6038.76	7799	0	0	TRUE
Welch_007 timsTOF Mouse	Uncategorized Sample	451(1)TurboID2	Welch_007_4501_2171_01_Slot2-3_1_2911_5.3.236 (F014761)	Protein spire homolog 2 OS=Mus musculus GN=Spire2 PE=2 SV=1	sp|Q8K1S6|SPIR2_MOUSE		Uni-mouse-Reference-20131008.fasta	80209.8	0.869	1	1	1	3.23e-06	0.0125	possibly correct	TRUE	Cmpd 136503, +MS2(579.3231), 31.6eV, 54.1min, 1/K0=0.905, #29947	ILEEIKQER	K	R	0.979	32.5	33.3	12.2	2			579.323	1156.63	1157.65	2	-0.01368	-11.82	3246.37	56532	349	357	TRUE
Welch_007 timsTOF Mouse	Uncategorized Sample	451(1)TurboID2	Welch_007_4501_2171_01_Slot2-3_1_2911_5.3.236 (F014761)	F8WIA1|F8WIA1_MOUSE-DECOY	F8WIA1|F8WIA1_MOUSE-DECOY			0	0.993	1	1	1	3.23e-06	0	possibly correct	FALSE	Cmpd 217240, +MS2(549.9320), 29.7eV, 78.1min, 1/K0=0.855, #43208-43209	LTDLEnqLRAnTqK	?	?	0.969	23.6	33.8	20.2	2		n6: Deamidated (+0.98), q7: Deamidated (+0.98), n11: Deamidated (+0.98), q13: Deamidated (+0.98)	549.932	1646.77	1647.81	3	-0.02587	-15.7	4687.54	59903	0	0	TRUE
Welch_007 timsTOF Mouse	Uncategorized Sample	451(1)TurboID2	Welch_007_4501_2171_01_Slot2-3_1_2911_5.3.236 (F014761)	F8WIA1|F8WIA1_MOUSE-DECOY	F8WIA1|F8WIA1_MOUSE-DECOY			0	0.993	1	1	1	3.23e-06	0	possibly correct	FALSE	Cmpd 237362, +MS2(1011.4749), 42.8eV, 84.0min, 1/K0=1.192, #46444	qLSAKEEDADKRFESER	?	?	0.95	0.28	34.9	-12.8	2		q1: Deamidated (+0.98), n-term: Gln->pyro-Glu (-17.03)	1011.47	2020.94	2021.94	2	0.00137	0.6778	5040.82	65708	0	0	TRUE
Welch_007 timsTOF Mouse	Uncategorized Sample	451(1)TurboID2	Welch_007_4501_2171_01_Slot2-3_1_2911_5.3.236 (F014761)	F8WIA1|F8WIA1_MOUSE-DECOY	F8WIA1|F8WIA1_MOUSE-DECOY			0	0.993	1	1	1	3.23e-06	0	possibly correct	FALSE	Cmpd 124436, +MS2(693.8504), 35.8eV, 50.3min, 1/K0=1.012, #27814-27815	TLNSIqPTASPEK	?	?	0.955	18.5	33.7	17.7	2		q6: Deamidated (+0.98)	693.85	1385.69	1386.71	2	-0.01778	-12.82	3015.77	55108	0	0	TRUE
Welch_007 timsTOF Mouse	Uncategorized Sample	451(1)TurboID2	Welch_007_4501_2171_01_Slot2-3_1_2911_5.3.236 (F014761)	ATP-dependent Clp protease ATP-binding subunit clpX-like, mitochondrial OS=Mus musculus GN=Clpx PE=1 SV=2	sp|Q9JHS4|CLPX_MOUSE		Uni-mouse-Reference-20131008.fasta	69229.5	0.943	1	1	1	3.23e-06	0.0205	possibly correct	TRUE	Cmpd 5412, +MS2(737.3195), 35.4eV, 5.7min, 1/K0=1.001, #3060-3064	SGESNTHQDIEEK	R	D	0.981	21.9	28.4	21.9	2			737.319	1472.62	1473.65	2	-0.01364	-9.257	342.012	14516	464	476	TRUE
Welch_007 timsTOF Mouse	Uncategorized Sample	451(1)TurboID2	Welch_007_4501_2171_01_Slot2-3_1_2911_5.3.236 (F014761)	Q9WVC6|SGK1_MOUSE-DECOY	Q9WVC6|SGK1_MOUSE-DECOY			0	0.869	1	1	2	6.47e-06	0	possibly correct	FALSE	Cmpd 35823, +MS2(512.7920), 31.8eV, 19.1min, 1/K0=0.908, #10364	LISQVEAHK	?	?	0.924	13.3	29.8	11.1	2			512.792	1023.57	1024.58	2	-0.001982	-1.934	1144.19	38270	0	0	TRUE
Welch_007 timsTOF Mouse	Uncategorized Sample	451(1)TurboID2	Welch_007_4501_2171_01_Slot2-3_1_2911_5.3.236 (F014761)	Q9WVC6|SGK1_MOUSE-DECOY	Q9WVC6|SGK1_MOUSE-DECOY			0	0.869	1	1	2	6.47e-06	0	possibly correct	FALSE	Cmpd 35954, +MS2(512.7922), 31.8eV, 19.1min, 1/K0=0.909, #10397	LISQVEAHK	?	?	0.956	18.5	29.8	11.9	2			512.792	1023.57	1024.58	2	-0.001482	-1.446	1147.7	128176	0	0	TRUE
Welch_007 timsTOF Mouse	Uncategorized Sample	451(1)TurboID2	Welch_007_4501_2171_01_Slot2-3_1_2911_5.3.236 (F014761)	DCN1-like protein 5 OS=Mus musculus GN=Dcun1d5 PE=2 SV=1	sp|Q9CXV9|DCNL5_MOUSE		Uni-mouse-Reference-20131008.fasta	27579.5	1	2	2	2	6.47e-06	0.0928	possibly correct	TRUE	Cmpd 46478, +MS2(715.2900), 34.5eV, 23.3min, 1/K0=0.977, #12720-12723	GMTSLQcDcTEK	K	L	0.997	37.7	25	37.7	2	c7: Carbamidomethyl (+57.02), c9: Carbamidomethyl (+57.02)		715.29	1428.57	1429.58	2	-0.00313	-2.189	1395.45	34694	109	120	TRUE
Welch_007 timsTOF Mouse	Uncategorized Sample	451(1)TurboID2	Welch_007_4501_2171_01_Slot2-3_1_2911_5.3.236 (F014761)	DCN1-like protein 5 OS=Mus musculus GN=Dcun1d5 PE=2 SV=1	sp|Q9CXV9|DCNL5_MOUSE		Uni-mouse-Reference-20131008.fasta	27579.5	1	2	2	2	6.47e-06	0.0928	possibly correct	TRUE	Cmpd 81791, +MS2(576.7786), 31.0eV, 36.1min, 1/K0=0.888, #19941-19942	LISGEEDFSR	R	K	0.997	29.3	31.8	21.4	2			576.779	1151.54	1152.55	2	-0.003302	-2.865	2167.55	95738	39	48	TRUE
Welch_007 timsTOF Mouse	Uncategorized Sample	451(1)TurboID2	Welch_007_4501_2171_01_Slot2-3_1_2911_5.3.236 (F014761)	DAZ-associated protein 1 OS=Mus musculus GN=Dazap1 PE=2 SV=2	sp|Q9JII5|DAZP1_MOUSE,tr|Q3UGB5|Q3UGB5_MOUSE		Uni-mouse-Reference-20131008.fasta	43213.9	1	4	5	7	2.26e-05	0.167	possibly correct	TRUE	Cmpd 115248, +MS2(585.8035), 30.5eV, 47.3min, 1/K0=0.876, #26162	FKDPNcVGTVLASRPHTLDGR	K	N	0.997	75.6	36.7	70	2	c6: Carbamidomethyl (+57.02)		585.804	2339.19	2340.19	4	0.004332	1.851	2837.66	69897	58	78	TRUE
Welch_007 timsTOF Mouse	Uncategorized Sample	451(1)TurboID2	Welch_007_4501_2171_01_Slot2-3_1_2911_5.3.236 (F014761)	DAZ-associated protein 1 OS=Mus musculus GN=Dazap1 PE=2 SV=2	sp|Q9JII5|DAZP1_MOUSE,tr|Q3UGB5|Q3UGB5_MOUSE		Uni-mouse-Reference-20131008.fasta	43213.9	1	4	5	7	2.26e-05	0.167	possibly correct	TRUE	Cmpd 132048, +MS2(899.9493), 41.2eV, 52.7min, 1/K0=1.152, #29167-29170	IFVGGIPHNcGETELR	K	E	0.997	31.5	34.9	31.5	2	c10: Carbamidomethyl (+57.02)		899.949	1797.88	1798.89	2	0.0005842	0.3248	3162.11	55171	115	130	TRUE
Welch_007 timsTOF Mouse	Uncategorized Sample	451(1)TurboID2	Welch_007_4501_2171_01_Slot2-3_1_2911_5.3.236 (F014761)	DAZ-associated protein 1 OS=Mus musculus GN=Dazap1 PE=2 SV=2	sp|Q9JII5|DAZP1_MOUSE,tr|Q3UGB5|Q3UGB5_MOUSE		Uni-mouse-Reference-20131008.fasta	43213.9	1	4	5	7	2.26e-05	0.167	possibly correct	TRUE	Cmpd 132157, +MS2(600.3013), 29.0eV, 52.7min, 1/K0=0.838, #29186	IFVGGIPHNcGETELR	K	E	0.997	44.2	35	42.5	2	c10: Carbamidomethyl (+57.02)		600.301	1797.88	1798.89	3	-0.001232	-0.6848	3164.16	64902	115	130	TRUE
Welch_007 timsTOF Mouse	Uncategorized Sample	451(1)TurboID2	Welch_007_4501_2171_01_Slot2-3_1_2911_5.3.236 (F014761)	DAZ-associated protein 1 OS=Mus musculus GN=Dazap1 PE=2 SV=2	sp|Q9JII5|DAZP1_MOUSE,tr|Q3UGB5|Q3UGB5_MOUSE		Uni-mouse-Reference-20131008.fasta	43213.9	1	4	5	7	2.26e-05	0.167	possibly correct	TRUE	Cmpd 131973, +MS2(600.2993), 29.8eV, 52.7min, 1/K0=0.857, #29154	IFVGGIPHNcGETELR	K	E	0.997	59.3	35	56.6	2	c10: Carbamidomethyl (+57.02)		600.299	1797.88	1798.89	3	-0.007472	-4.154	3160.63	96207	115	130	TRUE
Welch_007 timsTOF Mouse	Uncategorized Sample	451(1)TurboID2	Welch_007_4501_2171_01_Slot2-3_1_2911_5.3.236 (F014761)	DAZ-associated protein 1 OS=Mus musculus GN=Dazap1 PE=2 SV=2	sp|Q9JII5|DAZP1_MOUSE,tr|Q3UGB5|Q3UGB5_MOUSE		Uni-mouse-Reference-20131008.fasta	43213.9	1	4	5	7	2.26e-05	0.167	possibly correct	TRUE	Cmpd 236087, +MS2(911.9783), 40.1eV, 83.6min, 1/K0=1.122, #46239-46240	LFVGGLDWSTTQETLR	K	S	0.984	30.1	35	21.8	2			911.978	1821.94	1822.93	2	0.01568	8.6	5018.22	55211	12	27	TRUE
Welch_007 timsTOF Mouse	Uncategorized Sample	451(1)TurboID2	Welch_007_4501_2171_01_Slot2-3_1_2911_5.3.236 (F014761)	DAZ-associated protein 1 OS=Mus musculus GN=Dazap1 PE=2 SV=2	sp|Q9JII5|DAZP1_MOUSE,tr|Q3UGB5|Q3UGB5_MOUSE		Uni-mouse-Reference-20131008.fasta	43213.9	1	4	5	7	2.26e-05	0.167	possibly correct	TRUE	Cmpd 235734, +MS2(911.9685), 40.9eV, 83.5min, 1/K0=1.142, #46182-46184	LFVGGLDWSTTQETLR	K	S	0.997	100	35.4	88.2	2			911.968	1821.92	1822.93	2	-0.003962	-2.173	5012.14	83768	12	27	TRUE
Welch_007 timsTOF Mouse	Uncategorized Sample	451(1)TurboID2	Welch_007_4501_2171_01_Slot2-3_1_2911_5.3.236 (F014761)	DAZ-associated protein 1 OS=Mus musculus GN=Dazap1 PE=2 SV=2	sp|Q9JII5|DAZP1_MOUSE,tr|Q3UGB5|Q3UGB5_MOUSE		Uni-mouse-Reference-20131008.fasta	43213.9	1	4	5	7	2.26e-05	0.167	possibly correct	TRUE	Cmpd 50785, +MS2(770.8647), 35.6eV, 25.0min, 1/K0=1.008, #13679	NQAPGQPGASQWGSR	K	V	0.997	43.9	32.8	43.9	2			770.865	1539.71	1540.73	2	-0.003122	-2.026	1497.35	34248	195	209	TRUE
Welch_007 timsTOF Mouse	Uncategorized Sample	451(1)TurboID2	Welch_007_4501_2171_01_Slot2-3_1_2911_5.3.236 (F014761)	DmX-like protein 1 OS=Mus musculus GN=Dmxl1 PE=1 SV=1	sp|Q6PNC0|DMXL1_MOUSE		Uni-mouse-Reference-20131008.fasta	336011	1	6	6	7	2.26e-05	0.0402	possibly correct	FALSE	Cmpd 63282, +MS2(440.7822), 29.4eV, 29.5min, 1/K0=0.846, #16246	AILSHLVK	K	C	0.989	22.4	25	22.4	2			440.782	879.55	880.562	2	-0.004442	-5.044	1771.2	12464	1342	1349	FALSE	tr|B0V2P5|B0V2P5_MOUSE
Welch_007 timsTOF Mouse	Uncategorized Sample	451(1)TurboID2	Welch_007_4501_2171_01_Slot2-3_1_2911_5.3.236 (F014761)	DmX-like protein 1 OS=Mus musculus GN=Dmxl1 PE=1 SV=1	sp|Q6PNC0|DMXL1_MOUSE		Uni-mouse-Reference-20131008.fasta	336011	1	6	6	7	2.26e-05	0.0402	possibly correct	TRUE	Cmpd 263326, +MS2(996.0472), 42.2eV, 92.0min, 1/K0=1.177, #50878-50882	IAASYGNVISVFEPVSLPK	K	K	0.949	15.3	34	12.7	2			996.047	1990.08	1991.08	2	0.002378	1.194	5521.74	53783	72	90	TRUE
Welch_007 timsTOF Mouse	Uncategorized Sample	451(1)TurboID2	Welch_007_4501_2171_01_Slot2-3_1_2911_5.3.236 (F014761)	DmX-like protein 1 OS=Mus musculus GN=Dmxl1 PE=1 SV=1	sp|Q6PNC0|DMXL1_MOUSE		Uni-mouse-Reference-20131008.fasta	336011	1	6	6	7	2.26e-05	0.0402	possibly correct	TRUE	Cmpd 169504, +MS2(703.3820), 35.9eV, 64.6min, 1/K0=1.016, #35749-35750	LLYELSNPEISK	K	Y	0.931	11.9	33.4	11.9	2			703.382	1404.75	1405.76	2	-0.0007219	-0.5136	3873.95	57256	780	791	TRUE
Welch_007 timsTOF Mouse	Uncategorized Sample	451(1)TurboID2	Welch_007_4501_2171_01_Slot2-3_1_2911_5.3.236 (F014761)	DmX-like protein 1 OS=Mus musculus GN=Dmxl1 PE=1 SV=1	sp|Q6PNC0|DMXL1_MOUSE		Uni-mouse-Reference-20131008.fasta	336011	1	6	6	7	2.26e-05	0.0402	possibly correct	TRUE	Cmpd 169600, +MS2(703.3812), 35.8eV, 64.6min, 1/K0=1.012, #35765	LLYELSNPEISK	K	Y	0.996	26.1	33.4	20	2			703.381	1404.75	1405.76	2	-0.002362	-1.68	3875.96	44238	780	791	TRUE
Welch_007 timsTOF Mouse	Uncategorized Sample	451(1)TurboID2	Welch_007_4501_2171_01_Slot2-3_1_2911_5.3.236 (F014761)	DmX-like protein 1 OS=Mus musculus GN=Dmxl1 PE=1 SV=1	sp|Q6PNC0|DMXL1_MOUSE		Uni-mouse-Reference-20131008.fasta	336011	1	6	6	7	2.26e-05	0.0402	possibly correct	TRUE	Cmpd 47126, +MS2(1021.9567), 42.1eV, 23.5min, 1/K0=1.175, #12869-12871	QAHDAVNTEEcSLAQQNK	K	S	0.897	13.5	32.1	13.5	2	c11: Carbamidomethyl (+57.02)		1021.96	2041.9	2042.92	2	-0.01368	-6.694	1410.97	6520	669	686	TRUE
Welch_007 timsTOF Mouse	Uncategorized Sample	451(1)TurboID2	Welch_007_4501_2171_01_Slot2-3_1_2911_5.3.236 (F014761)	DmX-like protein 1 OS=Mus musculus GN=Dmxl1 PE=1 SV=1	sp|Q6PNC0|DMXL1_MOUSE		Uni-mouse-Reference-20131008.fasta	336011	1	6	6	7	2.26e-05	0.0402	possibly correct	TRUE	Cmpd 256120, +MS2(782.7105), 32.7eV, 89.6min, 1/K0=0.933, #49531-49532	SGQFFLDSIAHNITWDPAGNR	K	L	0.997	29.8	35.7	29.8	2			782.711	2345.11	2346.13	3	-0.009398	-4.006	5376.16	40686	104	124	TRUE
Welch_007 timsTOF Mouse	Uncategorized Sample	451(1)TurboID2	Welch_007_4501_2171_01_Slot2-3_1_2911_5.3.236 (F014761)	DmX-like protein 1 OS=Mus musculus GN=Dmxl1 PE=1 SV=1	sp|Q6PNC0|DMXL1_MOUSE		Uni-mouse-Reference-20131008.fasta	336011	1	6	6	7	2.26e-05	0.0402	possibly correct	TRUE	Cmpd 229863, +MS2(893.9710), 39.5eV, 81.9min, 1/K0=1.108, #45274-45275	VDPVGPLSFSGGVSELAR	R	I	0.997	62.3	35.6	61	2			893.971	1785.93	1786.93	2	0.001198	0.6705	4912.66	92092	708	725	TRUE
Welch_007 timsTOF Mouse	Uncategorized Sample	451(1)TurboID2	Welch_007_4501_2171_01_Slot2-3_1_2911_5.3.236 (F014761)	DmX-like protein 1 OS=Mus musculus GN=Dmxl1 PE=1 SV=1	sp|Q6PNC0|DMXL1_MOUSE		Uni-mouse-Reference-20131008.fasta	336011	1	6	6	7	2.26e-05	0.0402	possibly correct	TRUE	Cmpd 199709, +MS2(648.5857), 31.8eV, 73.3min, 1/K0=0.910, #40556-40557	VLGIGSPASELSSSSINAHHDPFLR	K	S	0.997	42.4	37.2	42.4	2			648.586	2590.31	2591.32	4	-0.0004939	-0.1906	4397.68	70648	1747	1771	TRUE
Welch_007 timsTOF Mouse	Uncategorized Sample	451(1)TurboID2	Welch_007_4501_2171_01_Slot2-3_1_2911_5.3.236 (F014761)	PCNA-associated factor OS=Mus musculus GN=Paf PE=2 SV=1	sp|Q9CQX4|PAF15_MOUSE		Uni-mouse-Reference-20131008.fasta	11993.5	1	2	2	2	6.47e-06	0.273	possibly correct	TRUE	Cmpd 88954, +MS2(808.4013), 37.5eV, 38.6min, 1/K0=1.056, #21310	VLGSSTFVTNSSSSSR	K	K	0.997	48.9	34.4	48.9	2			808.401	1614.79	1615.79	2	0.003258	2.016	2314.8	31974	25	40	TRUE
Welch_007 timsTOF Mouse	Uncategorized Sample	451(1)TurboID2	Welch_007_4501_2171_01_Slot2-3_1_2911_5.3.236 (F014761)	PCNA-associated factor OS=Mus musculus GN=Paf PE=2 SV=1	sp|Q9CQX4|PAF15_MOUSE		Uni-mouse-Reference-20131008.fasta	11993.5	1	2	2	2	6.47e-06	0.273	possibly correct	TRUE	Cmpd 52027, +MS2(505.9303), 30.3eV, 25.4min, 1/K0=0.870, #13920-13922	YAGGNPVcVRPTPK	K	W	0.997	51.2	34.7	44.2	2	c8: Carbamidomethyl (+57.02)		505.93	1514.77	1515.77	3	0.002458	1.622	1523.29	58455	46	59	TRUE
Welch_007 timsTOF Mouse	Uncategorized Sample	451(1)TurboID2	Welch_007_4501_2171_01_Slot2-3_1_2911_5.3.236 (F014761)	Guanine nucleotide-binding protein-like 3 OS=Mus musculus GN=Gnl3 PE=1 SV=2	sp|Q8CI11|GNL3_MOUSE		Uni-mouse-Reference-20131008.fasta	60787.9	1	4	4	4	1.29e-05	0.0967	possibly correct	TRUE	Cmpd 231972, +MS2(721.9031), 36.0eV, 82.5min, 1/K0=1.016, #45594-45595	DIQVGVIGFPNVGK	K	S	0.993	21.1	33.8	19.8	2			721.903	1441.79	1442.8	2	-0.001462	-1.013	4947.5	53008	249	262	TRUE
Welch_007 timsTOF Mouse	Uncategorized Sample	451(1)TurboID2	Welch_007_4501_2171_01_Slot2-3_1_2911_5.3.236 (F014761)	Guanine nucleotide-binding protein-like 3 OS=Mus musculus GN=Gnl3 PE=1 SV=2	sp|Q8CI11|GNL3_MOUSE		Uni-mouse-Reference-20131008.fasta	60787.9	1	4	4	4	1.29e-05	0.0967	possibly correct	TRUE	Cmpd 244561, +MS2(775.3898), 36.9eV, 86.1min, 1/K0=1.042, #47584-47585	ENLENWLNYLNK	K	E	0.997	44.8	34.6	44.8	2			775.39	1548.76	1549.76	2	0.007698	4.967	5164.79	92134	184	195	TRUE
Welch_007 timsTOF Mouse	Uncategorized Sample	451(1)TurboID2	Welch_007_4501_2171_01_Slot2-3_1_2911_5.3.236 (F014761)	Guanine nucleotide-binding protein-like 3 OS=Mus musculus GN=Gnl3 PE=1 SV=2	sp|Q8CI11|GNL3_MOUSE		Uni-mouse-Reference-20131008.fasta	60787.9	1	4	4	4	1.29e-05	0.0967	possibly correct	TRUE	Cmpd 87742, +MS2(626.8039), 32.9eV, 38.2min, 1/K0=0.938, #21083-21085	LLGDFQQScGK	K	D	0.997	39.8	32.5	38.8	2	c9: Carbamidomethyl (+57.02)		626.804	1251.59	1252.6	2	0.001324	1.057	2290.31	70113	238	248	TRUE
Welch_007 timsTOF Mouse	Uncategorized Sample	451(1)TurboID2	Welch_007_4501_2171_01_Slot2-3_1_2911_5.3.236 (F014761)	Guanine nucleotide-binding protein-like 3 OS=Mus musculus GN=Gnl3 PE=1 SV=2	sp|Q8CI11|GNL3_MOUSE		Uni-mouse-Reference-20131008.fasta	60787.9	1	4	4	4	1.29e-05	0.0967	possibly correct	TRUE	Cmpd 280585, +MS2(547.9681), 29.4eV, 97.7min, 1/K0=0.847, #54042-54043	VIEASDIVLEVLDAR	K	D	0.997	30.1	33.6	30.1	2			547.968	1640.88	1641.91	3	-0.01617	-9.847	5860.94	16538	135	149	TRUE
Welch_007 timsTOF Mouse	Uncategorized Sample	451(1)TurboID2	Welch_007_4501_2171_01_Slot2-3_1_2911_5.3.236 (F014761)	MCG113054, isoform CRA_a OS=Mus musculus GN=Cep85l PE=4 SV=2	tr|E9QA61|E9QA61_MOUSE		Uni-mouse-Reference-20131008.fasta	91833.3	1	4	4	4	1.29e-05	0.0521	possibly correct	TRUE	Cmpd 104827, +MS2(537.7874), 30.9eV, 43.9min, 1/K0=0.886, #24260-24265	ALcSILNQR	K	A	0.952	17.4	34.5	14.4	2	c3: Carbamidomethyl (+57.02)		537.787	1073.56	1074.57	2	-0.004916	-4.575	2632.59	56368	729	737	TRUE
Welch_007 timsTOF Mouse	Uncategorized Sample	451(1)TurboID2	Welch_007_4501_2171_01_Slot2-3_1_2911_5.3.236 (F014761)	MCG113054, isoform CRA_a OS=Mus musculus GN=Cep85l PE=4 SV=2	tr|E9QA61|E9QA61_MOUSE		Uni-mouse-Reference-20131008.fasta	91833.3	1	4	4	4	1.29e-05	0.0521	possibly correct	TRUE	Cmpd 109246, +MS2(680.3784), 34.4eV, 45.3min, 1/K0=0.976, #25041-25042	ELVTSVQSLQQK	K	V	0.997	45.1	33.9	35.5	2			680.378	1358.74	1359.75	2	0.001618	1.19	2716.81	66050	576	587	TRUE
Welch_007 timsTOF Mouse	Uncategorized Sample	451(1)TurboID2	Welch_007_4501_2171_01_Slot2-3_1_2911_5.3.236 (F014761)	MCG113054, isoform CRA_a OS=Mus musculus GN=Cep85l PE=4 SV=2	tr|E9QA61|E9QA61_MOUSE		Uni-mouse-Reference-20131008.fasta	91833.3	1	4	4	4	1.29e-05	0.0521	possibly correct	TRUE	Cmpd 93418, +MS2(593.8255), 32.4eV, 40.1min, 1/K0=0.923, #22160-22161	LTEALLENQR	R	Q	0.997	60.2	33.8	42.6	2			593.826	1185.64	1186.64	2	0.001018	0.8579	2406.02	70620	669	678	TRUE
Welch_007 timsTOF Mouse	Uncategorized Sample	451(1)TurboID2	Welch_007_4501_2171_01_Slot2-3_1_2911_5.3.236 (F014761)	MCG113054, isoform CRA_a OS=Mus musculus GN=Cep85l PE=4 SV=2	tr|E9QA61|E9QA61_MOUSE		Uni-mouse-Reference-20131008.fasta	91833.3	1	4	4	4	1.29e-05	0.0521	possibly correct	TRUE	Cmpd 121554, +MS2(652.3397), 35.8eV, 49.3min, 1/K0=1.012, #27301-27302	NLQETLIDTEK	K	Q	0.997	31.1	34.4	29.8	2			652.34	1302.66	1303.67	2	-0.002022	-1.551	2960.25	51076	541	551	TRUE
Welch_007 timsTOF Mouse	Uncategorized Sample	451(1)TurboID2	Welch_007_4501_2171_01_Slot2-3_1_2911_5.3.236 (F014761)	Zinc finger protein 608 OS=Mus musculus GN=Znf608 PE=2 SV=1	sp|Q56A10|ZN608_MOUSE		Uni-mouse-Reference-20131008.fasta	162346	1	1	1	1	3.23e-06	0.0132	possibly correct	TRUE	Cmpd 47308, +MS2(568.3048), 30.9eV, 23.6min, 1/K0=0.886, #12909	KVDHTSAPLQPQHQSVITQR	K	H	0.996	24.8	35.8	24.8	2			568.305	2269.19	2270.2	4	-0.002954	-1.301	1415.33	47685	1050	1069	TRUE
Welch_007 timsTOF Mouse	Uncategorized Sample	451(1)TurboID2	Welch_007_4501_2171_01_Slot2-3_1_2911_5.3.236 (F014761)	Keratin, type I cytoskeletal 16 OS=Mus musculus GN=Krt16 PE=1 SV=3	sp|Q9Z2K1|K1C16_MOUSE		Uni-mouse-Reference-20131008.fasta	51607.7	1	4	5	5	1.62e-05	0.23	possibly correct	TRUE	Cmpd 74046, +MS2(610.7995), 32.2eV, 33.3min, 1/K0=0.919, #18377-18382	ASLENSLEETK	K	G	0.992	27.7	33	20.3	2			610.8	1219.58	1220.6	2	-0.008782	-7.195	1999.8	148139	351	361	TRUE
Welch_007 timsTOF Mouse	Uncategorized Sample	451(1)TurboID2	Welch_007_4501_2171_01_Slot2-3_1_2911_5.3.236 (F014761)	Keratin, type I cytoskeletal 16 OS=Mus musculus GN=Krt16 PE=1 SV=3	sp|Q9Z2K1|K1C16_MOUSE		Uni-mouse-Reference-20131008.fasta	51607.7	1	4	5	5	1.62e-05	0.23	possibly correct	FALSE	Cmpd 96809, +MS2(460.2098), 28.3eV, 41.2min, 1/K0=0.817, #22783-22784	DYSPYFK	K	T	0.9	17.5	29.5	17.5	2			460.21	918.405	919.42	2	-0.007322	-7.964	2473.27	44705	159	165	FALSE	sp|Q61781|K1C14_MOUSE
Welch_007 timsTOF Mouse	Uncategorized Sample	451(1)TurboID2	Welch_007_4501_2171_01_Slot2-3_1_2911_5.3.236 (F014761)	Keratin, type I cytoskeletal 16 OS=Mus musculus GN=Krt16 PE=1 SV=3	sp|Q9Z2K1|K1C16_MOUSE		Uni-mouse-Reference-20131008.fasta	51607.7	1	4	5	5	1.62e-05	0.23	possibly correct	TRUE	Cmpd 135713, +MS2(1052.4832), 42.4eV, 53.9min, 1/K0=1.181, #29812-29820	GQTGGDVNVEmDAAPGVDLSR	R	I	0.943	21.1	33.4	4.39	2		m11: Oxidation (+15.99)	1052.48	2102.95	2103.96	2	-0.002297	-1.092	3232.34	66042	260	280	TRUE
Welch_007 timsTOF Mouse	Uncategorized Sample	451(1)TurboID2	Welch_007_4501_2171_01_Slot2-3_1_2911_5.3.236 (F014761)	Keratin, type I cytoskeletal 16 OS=Mus musculus GN=Krt16 PE=1 SV=3	sp|Q9Z2K1|K1C16_MOUSE		Uni-mouse-Reference-20131008.fasta	51607.7	1	4	5	5	1.62e-05	0.23	possibly correct	TRUE	Cmpd 169228, +MS2(1044.4843), 42.1eV, 64.5min, 1/K0=1.173, #35704-35705	GQTGGDVNVEMDAAPGVDLSR	R	I	0.997	58.3	33.6	28	2			1044.48	2086.95	2087.97	2	-0.005282	-2.53	3869.15	50850	260	280	TRUE
Welch_007 timsTOF Mouse	Uncategorized Sample	451(1)TurboID2	Welch_007_4501_2171_01_Slot2-3_1_2911_5.3.236 (F014761)	Keratin, type I cytoskeletal 16 OS=Mus musculus GN=Krt16 PE=1 SV=3	sp|Q9Z2K1|K1C16_MOUSE		Uni-mouse-Reference-20131008.fasta	51607.7	1	4	5	5	1.62e-05	0.23	possibly correct	TRUE	Cmpd 127213, +MS2(633.2969), 29.8eV, 51.2min, 1/K0=0.858, #28310-28313	ILNEMRDQYEQMAEK	R	N	0.992	49.6	33.6	0	2			633.297	1896.87	1897.88	3	-0.002178	-1.148	3069.41	92492	281	295	TRUE
Welch_007 timsTOF Mouse	Uncategorized Sample	451(1)TurboID2	Welch_007_4501_2171_01_Slot2-3_1_2911_5.3.236 (F014761)	Keratin, type I cytoskeletal 16 OS=Mus musculus GN=Krt16 PE=1 SV=3	sp|Q9Z2K1|K1C16_MOUSE		Uni-mouse-Reference-20131008.fasta	51607.7	1	4	5	5	1.62e-05	0.23	possibly correct	FALSE	Cmpd 39174, +MS2(518.7696), 29.7eV, 20.4min, 1/K0=0.854, #11114	IRDWYQR	K	Q	0.9	13	32.5	9.96	2			518.77	1035.52	1036.53	2	-0.0003619	-0.3492	1223.92	59291	145	151	FALSE	sp|Q61781|K1C14_MOUSE
Welch_007 timsTOF Mouse	Uncategorized Sample	451(1)TurboID2	Welch_007_4501_2171_01_Slot2-3_1_2911_5.3.236 (F014761)	Keratin, type I cytoskeletal 16 OS=Mus musculus GN=Krt16 PE=1 SV=3	sp|Q9Z2K1|K1C16_MOUSE		Uni-mouse-Reference-20131008.fasta	51607.7	1	4	5	5	1.62e-05	0.23	possibly correct	FALSE	Cmpd 39163, +MS2(346.1772), 23.4eV, 20.4min, 1/K0=0.691, #11112	IRDWYQR	K	Q	0.9	27.3	32.9	20.7	2			346.177	1035.51	1036.53	3	-0.01527	-14.73	1223.81	24904	145	151	FALSE	sp|Q61781|K1C14_MOUSE
Welch_007 timsTOF Mouse	Uncategorized Sample	451(1)TurboID2	Welch_007_4501_2171_01_Slot2-3_1_2911_5.3.236 (F014761)	Keratin, type I cytoskeletal 16 OS=Mus musculus GN=Krt16 PE=1 SV=3	sp|Q9Z2K1|K1C16_MOUSE		Uni-mouse-Reference-20131008.fasta	51607.7	1	4	5	5	1.62e-05	0.23	possibly correct	FALSE	Cmpd 39267, +MS2(346.1780), 23.4eV, 20.4min, 1/K0=0.690, #11134	IRDWYQR	K	Q	0.9	27.9	32.8	24	2			346.178	1035.51	1036.53	3	-0.01296	-12.5	1226.15	93361	145	151	FALSE	sp|Q61781|K1C14_MOUSE
Welch_007 timsTOF Mouse	Uncategorized Sample	451(1)TurboID2	Welch_007_4501_2171_01_Slot2-3_1_2911_5.3.236 (F014761)	Keratin, type I cytoskeletal 16 OS=Mus musculus GN=Krt16 PE=1 SV=3	sp|Q9Z2K1|K1C16_MOUSE		Uni-mouse-Reference-20131008.fasta	51607.7	1	4	5	5	1.62e-05	0.23	possibly correct	FALSE	Cmpd 39314, +MS2(518.7697), 30.0eV, 20.5min, 1/K0=0.862, #11145	IRDWYQR	K	Q	0.9	37.5	32.5	25.4	2			518.77	1035.52	1036.53	2	-0.0002619	-0.2527	1227.32	203702	145	151	FALSE	sp|Q61781|K1C14_MOUSE
Welch_007 timsTOF Mouse	Uncategorized Sample	451(1)TurboID2	Welch_007_4501_2171_01_Slot2-3_1_2911_5.3.236 (F014761)	Keratin, type I cytoskeletal 16 OS=Mus musculus GN=Krt16 PE=1 SV=3	sp|Q9Z2K1|K1C16_MOUSE		Uni-mouse-Reference-20131008.fasta	51607.7	1	4	5	5	1.62e-05	0.23	possibly correct	FALSE	Cmpd 57902, +MS2(404.1997), 27.7eV, 27.5min, 1/K0=0.802, #15128	LAADDFR	R	T	0.9	31.3	31.9	22.3	2			404.2	806.385	807.4	2	-0.007522	-9.316	1652.28	19006	193	199	FALSE	sp|Q61781|K1C14_MOUSE
Welch_007 timsTOF Mouse	Uncategorized Sample	451(1)TurboID2	Welch_007_4501_2171_01_Slot2-3_1_2911_5.3.236 (F014761)	Keratin, type I cytoskeletal 16 OS=Mus musculus GN=Krt16 PE=1 SV=3	sp|Q9Z2K1|K1C16_MOUSE		Uni-mouse-Reference-20131008.fasta	51607.7	1	4	5	5	1.62e-05	0.23	possibly correct	FALSE	Cmpd 57579, +MS2(404.2004), 27.1eV, 27.4min, 1/K0=0.786, #15063	LAADDFR	R	T	0.9	32	31.7	22	2			404.2	806.386	807.4	2	-0.006222	-7.706	1645.29	48575	193	199	FALSE	sp|Q61781|K1C14_MOUSE
Welch_007 timsTOF Mouse	Uncategorized Sample	451(1)TurboID2	Welch_007_4501_2171_01_Slot2-3_1_2911_5.3.236 (F014761)	Keratin, type I cytoskeletal 16 OS=Mus musculus GN=Krt16 PE=1 SV=3	sp|Q9Z2K1|K1C16_MOUSE		Uni-mouse-Reference-20131008.fasta	51607.7	1	4	5	5	1.62e-05	0.23	possibly correct	FALSE	Cmpd 57732, +MS2(404.2008), 27.1eV, 27.5min, 1/K0=0.786, #15094	LAADDFR	R	T	0.9	41.8	32.1	29.3	2			404.201	806.387	807.4	2	-0.005242	-6.492	1648.69	113080	193	199	FALSE	sp|Q61781|K1C14_MOUSE
Welch_007 timsTOF Mouse	Uncategorized Sample	451(1)TurboID2	Welch_007_4501_2171_01_Slot2-3_1_2911_5.3.236 (F014761)	Keratin, type I cytoskeletal 16 OS=Mus musculus GN=Krt16 PE=1 SV=3	sp|Q9Z2K1|K1C16_MOUSE		Uni-mouse-Reference-20131008.fasta	51607.7	1	4	5	5	1.62e-05	0.23	possibly correct	TRUE	Cmpd 78456, +MS2(621.2990), 34.3eV, 35.0min, 1/K0=0.974, #19293-19294	NHEEEMLALR	K	G	0.996	43.3	31.7	14.4	2			621.299	1240.58	1241.59	2	-0.003702	-2.982	2097.92	96238	250	259	TRUE
Welch_007 timsTOF Mouse	Uncategorized Sample	451(1)TurboID2	Welch_007_4501_2171_01_Slot2-3_1_2911_5.3.236 (F014761)	Keratin, type I cytoskeletal 16 OS=Mus musculus GN=Krt16 PE=1 SV=3	sp|Q9Z2K1|K1C16_MOUSE		Uni-mouse-Reference-20131008.fasta	51607.7	1	4	5	5	1.62e-05	0.23	possibly correct	FALSE	Cmpd 16188, +MS2(501.7291), 29.4eV, 11.0min, 1/K0=0.846, #5818-5819	QFTSSSSMK	R	G	0.997	58.8	28.3	50.8	2			501.729	1001.44	1002.46	2	-0.005202	-5.189	660.56	62767	7	15	FALSE	sp|Q61781|K1C14_MOUSE
Welch_007 timsTOF Mouse	Uncategorized Sample	451(1)TurboID2	Welch_007_4501_2171_01_Slot2-3_1_2911_5.3.236 (F014761)	Keratin, type I cytoskeletal 16 OS=Mus musculus GN=Krt16 PE=1 SV=3	sp|Q9Z2K1|K1C16_MOUSE		Uni-mouse-Reference-20131008.fasta	51607.7	1	4	5	5	1.62e-05	0.23	possibly correct	FALSE	Cmpd 86027, +MS2(690.3655), 34.3eV, 37.6min, 1/K0=0.974, #20737	TRLEQEIATYR	K	R	0.997	37.4	33.5	18.8	2			690.365	1378.72	1379.73	2	-0.004122	-2.988	2253.32	214418	404	414	FALSE	sp|Q61781|K1C14_MOUSE
Welch_007 timsTOF Mouse	Uncategorized Sample	451(1)TurboID2	Welch_007_4501_2171_01_Slot2-3_1_2911_5.3.236 (F014761)	Keratin, type I cytoskeletal 16 OS=Mus musculus GN=Krt16 PE=1 SV=3	sp|Q9Z2K1|K1C16_MOUSE		Uni-mouse-Reference-20131008.fasta	51607.7	1	4	5	5	1.62e-05	0.23	possibly correct	FALSE	Cmpd 64978, +MS2(512.6108), 28.2eV, 30.2min, 1/K0=0.815, #16595	TRLEQEIATYRR	K	L	0.997	33.3	34	22.9	2			512.611	1534.81	1535.83	3	-0.01107	-7.207	1808.65	88477	404	415	FALSE	sp|Q61781|K1C14_MOUSE
Welch_007 timsTOF Mouse	Uncategorized Sample	451(1)TurboID2	Welch_007_4501_2171_01_Slot2-3_1_2911_5.3.236 (F014761)	Keratin, type I cytoskeletal 16 OS=Mus musculus GN=Krt16 PE=1 SV=3	sp|Q9Z2K1|K1C16_MOUSE		Uni-mouse-Reference-20131008.fasta	51607.7	1	4	5	5	1.62e-05	0.23	possibly correct	FALSE	Cmpd 53830, +MS2(546.2642), 30.6eV, 26.1min, 1/K0=0.877, #14291	VTMQNLnDR	K	L	0.964	49.7	32.5	0	2		n7: Deamidated (+0.98)	546.264	1090.51	1091.52	2	0.005982	5.48	1562.98	66816	115	123	FALSE	sp|Q61781|K1C14_MOUSE
Welch_007 timsTOF Mouse	Uncategorized Sample	451(1)TurboID2	Welch_007_4501_2171_01_Slot2-3_1_2911_5.3.236 (F014761)	Keratin, type I cytoskeletal 16 OS=Mus musculus GN=Krt16 PE=1 SV=3	sp|Q9Z2K1|K1C16_MOUSE		Uni-mouse-Reference-20131008.fasta	51607.7	1	4	5	5	1.62e-05	0.23	possibly correct	FALSE	Cmpd 46055, +MS2(553.7668), 30.2eV, 23.1min, 1/K0=0.868, #12630	VTmQNLNDR	K	L	0.979	29.5	32.8	0	2		m3: Oxidation (+15.99)	553.767	1105.52	1106.53	2	0.000423	0.3823	1385.76	75923	115	123	FALSE	sp|Q61781|K1C14_MOUSE
Welch_007 timsTOF Mouse	Uncategorized Sample	451(1)TurboID2	Welch_007_4501_2171_01_Slot2-3_1_2911_5.3.236 (F014761)	Keratin, type I cytoskeletal 16 OS=Mus musculus GN=Krt16 PE=1 SV=3	sp|Q9Z2K1|K1C16_MOUSE		Uni-mouse-Reference-20131008.fasta	51607.7	1	4	5	5	1.62e-05	0.23	possibly correct	FALSE	Cmpd 17926, +MS2(554.2573), 30.2eV, 11.7min, 1/K0=0.868, #6210-6211	VTmQNLnDR	K	L	0.989	39.2	31.5	0	2		m3: Oxidation (+15.99), n7: Deamidated (+0.98)	554.257	1106.5	1107.51	2	-0.002593	-2.341	702.43	38458	115	123	FALSE	sp|Q61781|K1C14_MOUSE
Welch_007 timsTOF Mouse	Uncategorized Sample	451(1)TurboID2	Welch_007_4501_2171_01_Slot2-3_1_2911_5.3.236 (F014761)	Keratin, type I cytoskeletal 16 OS=Mus musculus GN=Krt16 PE=1 SV=3	sp|Q9Z2K1|K1C16_MOUSE		Uni-mouse-Reference-20131008.fasta	51607.7	1	4	5	5	1.62e-05	0.23	possibly correct	FALSE	Cmpd 13250, +MS2(553.7652), 30.2eV, 9.8min, 1/K0=0.868, #5117	VTmQNLNDR	K	L	0.989	77.3	32.5	0	2		m3: Oxidation (+15.99)	553.765	1105.52	1106.53	2	-0.002777	-2.51	586.464	129589	115	123	FALSE	sp|Q61781|K1C14_MOUSE
Welch_007 timsTOF Mouse	Uncategorized Sample	451(1)TurboID2	Welch_007_4501_2171_01_Slot2-3_1_2911_5.3.236 (F014761)	Keratin, type I cytoskeletal 16 OS=Mus musculus GN=Krt16 PE=1 SV=3	sp|Q9Z2K1|K1C16_MOUSE		Uni-mouse-Reference-20131008.fasta	51607.7	1	4	5	5	1.62e-05	0.23	possibly correct	FALSE	Cmpd 46158, +MS2(545.7695), 31.3eV, 23.1min, 1/K0=0.894, #12652	VTMQNLNDR	K	L	0.992	58.1	33	0	2			545.77	1089.52	1090.53	2	0.0007381	0.6768	1388.1	454377	115	123	FALSE	sp|Q61781|K1C14_MOUSE
Welch_007 timsTOF Mouse	Uncategorized Sample	451(1)TurboID2	Welch_007_4501_2171_01_Slot2-3_1_2911_5.3.236 (F014761)	Keratin, type I cytoskeletal 16 OS=Mus musculus GN=Krt16 PE=1 SV=3	sp|Q9Z2K1|K1C16_MOUSE		Uni-mouse-Reference-20131008.fasta	51607.7	1	4	5	5	1.62e-05	0.23	possibly correct	FALSE	Cmpd 45955, +MS2(545.7690), 30.6eV, 23.1min, 1/K0=0.878, #12608	VTMQNLNDR	K	L	0.992	64	33	0	2			545.769	1089.52	1090.53	2	-0.0003819	-0.3502	1383.41	813131	115	123	FALSE	sp|Q61781|K1C14_MOUSE
Welch_007 timsTOF Mouse	Uncategorized Sample	451(1)TurboID2	Welch_007_4501_2171_01_Slot2-3_1_2911_5.3.236 (F014761)	Keratin, type I cytoskeletal 16 OS=Mus musculus GN=Krt16 PE=1 SV=3	sp|Q9Z2K1|K1C16_MOUSE		Uni-mouse-Reference-20131008.fasta	51607.7	1	4	5	5	1.62e-05	0.23	possibly correct	FALSE	Cmpd 45862, +MS2(545.7693), 30.5eV, 23.0min, 1/K0=0.876, #12586	VTMQNLNDR	K	L	0.992	54.1	33	0	2			545.769	1089.52	1090.53	2	0.0002581	0.2366	1381.03	214802	115	123	FALSE	sp|Q61781|K1C14_MOUSE
Welch_007 timsTOF Mouse	Uncategorized Sample	451(1)TurboID2	Welch_007_4501_2171_01_Slot2-3_1_2911_5.3.236 (F014761)	Phenylalanine--tRNA ligase alpha subunit OS=Mus musculus GN=Farsa PE=2 SV=1	sp|Q8C0C7|SYFA_MOUSE		Uni-mouse-Reference-20131008.fasta	57599.6	1	12	13	15	4.85e-05	0.358	possibly correct	TRUE	Cmpd 293442, +MS2(647.8682), 35.0eV, 103.7min, 1/K0=0.992, #57411-57416	aDNPVLELLLR	M	R	0.997	45.7	30.8	45.1	1		n-term: Acetyl (+42.01)	647.868	1293.72	1294.74	2	-0.007589	-5.861	6219.71	37397	2	12	TRUE
Welch_007 timsTOF Mouse	Uncategorized Sample	451(1)TurboID2	Welch_007_4501_2171_01_Slot2-3_1_2911_5.3.236 (F014761)	Phenylalanine--tRNA ligase alpha subunit OS=Mus musculus GN=Farsa PE=2 SV=1	sp|Q8C0C7|SYFA_MOUSE		Uni-mouse-Reference-20131008.fasta	57599.6	1	12	13	15	4.85e-05	0.358	possibly correct	TRUE	Cmpd 293499, +MS2(647.8692), 35.0eV, 103.7min, 1/K0=0.992, #57433	aDNPVLELLLR	M	R	0.997	46.9	30.6	46.9	1		n-term: Acetyl (+42.01)	647.869	1293.72	1294.74	2	-0.005609	-4.332	6221.78	38858	2	12	TRUE
Welch_007 timsTOF Mouse	Uncategorized Sample	451(1)TurboID2	Welch_007_4501_2171_01_Slot2-3_1_2911_5.3.236 (F014761)	Phenylalanine--tRNA ligase alpha subunit OS=Mus musculus GN=Farsa PE=2 SV=1	sp|Q8C0C7|SYFA_MOUSE		Uni-mouse-Reference-20131008.fasta	57599.6	1	12	13	15	4.85e-05	0.358	possibly correct	TRUE	Cmpd 166225, +MS2(797.3672), 37.1eV, 63.6min, 1/K0=1.046, #35182-35185	cWELTTEGEEIAR	K	E	0.992	26.4	32.5	25.6	2	c1: Carbamidomethyl (+57.02)		797.367	1592.72	1593.72	2	0.005624	3.529	3813.02	60353	60	72	TRUE
Welch_007 timsTOF Mouse	Uncategorized Sample	451(1)TurboID2	Welch_007_4501_2171_01_Slot2-3_1_2911_5.3.236 (F014761)	Phenylalanine--tRNA ligase alpha subunit OS=Mus musculus GN=Farsa PE=2 SV=1	sp|Q8C0C7|SYFA_MOUSE		Uni-mouse-Reference-20131008.fasta	57599.6	1	12	13	15	4.85e-05	0.358	possibly correct	TRUE	Cmpd 76728, +MS2(499.9246), 30.9eV, 34.3min, 1/K0=0.884, #18935	DRPFKPYNFSAR	R	G	0.995	23.5	33.9	22.7	2			499.925	1496.75	1497.76	3	-0.0003779	-0.2523	2059.72	52980	204	215	TRUE
Welch_007 timsTOF Mouse	Uncategorized Sample	451(1)TurboID2	Welch_007_4501_2171_01_Slot2-3_1_2911_5.3.236 (F014761)	Phenylalanine--tRNA ligase alpha subunit OS=Mus musculus GN=Farsa PE=2 SV=1	sp|Q8C0C7|SYFA_MOUSE		Uni-mouse-Reference-20131008.fasta	57599.6	1	12	13	15	4.85e-05	0.358	possibly correct	TRUE	Cmpd 76663, +MS2(499.9246), 30.7eV, 34.3min, 1/K0=0.881, #18923	DRPFKPYNFSAR	R	G	0.997	36	33.9	35.2	2			499.925	1496.75	1497.76	3	-0.0005279	-0.3525	2058.48	65666	204	215	TRUE
Welch_007 timsTOF Mouse	Uncategorized Sample	451(1)TurboID2	Welch_007_4501_2171_01_Slot2-3_1_2911_5.3.236 (F014761)	Phenylalanine--tRNA ligase alpha subunit OS=Mus musculus GN=Farsa PE=2 SV=1	sp|Q8C0C7|SYFA_MOUSE		Uni-mouse-Reference-20131008.fasta	57599.6	1	12	13	15	4.85e-05	0.358	possibly correct	TRUE	Cmpd 191318, +MS2(684.0844), 33.5eV, 70.9min, 1/K0=0.952, #39253	FKPAYNPYTEPSMEVFSYHQGLK	R	K	0.985	25.4	37.1	23.6	2			684.084	2732.31	2733.3	4	0.01389	5.08	4255.84	82400	405	427	TRUE
Welch_007 timsTOF Mouse	Uncategorized Sample	451(1)TurboID2	Welch_007_4501_2171_01_Slot2-3_1_2911_5.3.236 (F014761)	Phenylalanine--tRNA ligase alpha subunit OS=Mus musculus GN=Farsa PE=2 SV=1	sp|Q8C0C7|SYFA_MOUSE		Uni-mouse-Reference-20131008.fasta	57599.6	1	12	13	15	4.85e-05	0.358	possibly correct	TRUE	Cmpd 128968, +MS2(494.9502), 28.3eV, 51.7min, 1/K0=0.820, #28626	GVLPDSGHLHPLLK	R	V	0.992	24.2	31	24.2	2			494.95	1481.83	1482.84	3	-0.007148	-4.82	3103.56	43543	216	229	TRUE
Welch_007 timsTOF Mouse	Uncategorized Sample	451(1)TurboID2	Welch_007_4501_2171_01_Slot2-3_1_2911_5.3.236 (F014761)	Phenylalanine--tRNA ligase alpha subunit OS=Mus musculus GN=Farsa PE=2 SV=1	sp|Q8C0C7|SYFA_MOUSE		Uni-mouse-Reference-20131008.fasta	57599.6	1	12	13	15	4.85e-05	0.358	possibly correct	TRUE	Cmpd 89816, +MS2(400.7494), 27.1eV, 38.9min, 1/K0=0.787, #21477-21478	LGITQLR	K	F	0.9	35.8	31.9	19.2	2			400.749	799.484	800.499	2	-0.007562	-9.447	2332.66	59852	398	404	TRUE
Welch_007 timsTOF Mouse	Uncategorized Sample	451(1)TurboID2	Welch_007_4501_2171_01_Slot2-3_1_2911_5.3.236 (F014761)	Phenylalanine--tRNA ligase alpha subunit OS=Mus musculus GN=Farsa PE=2 SV=1	sp|Q8C0C7|SYFA_MOUSE		Uni-mouse-Reference-20131008.fasta	57599.6	1	12	13	15	4.85e-05	0.358	possibly correct	TRUE	Cmpd 191663, +MS2(903.9236), 39.5eV, 71.0min, 1/K0=1.108, #39308-39309	QEAELSPEMISSGSWR	K	D	0.989	24.4	33.8	24.4	2			903.924	1805.83	1806.83	2	0.007238	4.006	4261.89	67045	188	203	TRUE
Welch_007 timsTOF Mouse	Uncategorized Sample	451(1)TurboID2	Welch_007_4501_2171_01_Slot2-3_1_2911_5.3.236 (F014761)	Phenylalanine--tRNA ligase alpha subunit OS=Mus musculus GN=Farsa PE=2 SV=1	sp|Q8C0C7|SYFA_MOUSE		Uni-mouse-Reference-20131008.fasta	57599.6	1	12	13	15	4.85e-05	0.358	possibly correct	TRUE	Cmpd 215097, +MS2(758.9049), 35.6eV, 77.5min, 1/K0=1.008, #42882	RLEVADGGLDSAELATQLGVEHQAVVGAVK	R	S	0.997	43.4	36.9	43.4	2			758.905	3031.59	3032.6	4	-0.003514	-1.159	4652.15	63335	13	42	TRUE
Welch_007 timsTOF Mouse	Uncategorized Sample	451(1)TurboID2	Welch_007_4501_2171_01_Slot2-3_1_2911_5.3.236 (F014761)	Phenylalanine--tRNA ligase alpha subunit OS=Mus musculus GN=Farsa PE=2 SV=1	sp|Q8C0C7|SYFA_MOUSE		Uni-mouse-Reference-20131008.fasta	57599.6	1	12	13	15	4.85e-05	0.358	possibly correct	TRUE	Cmpd 46215, +MS2(670.8843), 35.1eV, 23.2min, 1/K0=0.994, #12664-12666	RLQLVQAGQAEK	K	L	0.997	98.6	31.6	88.8	2			670.884	1339.75	1340.76	2	-0.003382	-2.522	1389.45	50002	139	150	TRUE
Welch_007 timsTOF Mouse	Uncategorized Sample	451(1)TurboID2	Welch_007_4501_2171_01_Slot2-3_1_2911_5.3.236 (F014761)	Phenylalanine--tRNA ligase alpha subunit OS=Mus musculus GN=Farsa PE=2 SV=1	sp|Q8C0C7|SYFA_MOUSE		Uni-mouse-Reference-20131008.fasta	57599.6	1	12	13	15	4.85e-05	0.358	possibly correct	TRUE	Cmpd 266978, +MS2(679.0327), 32.7eV, 93.3min, 1/K0=0.932, #51592	SIPLEGLVQSELMHLPSGK	R	V	0.997	42.5	35.2	41.6	2			679.033	2034.08	2035.09	3	-0.005998	-2.947	5598.28	34451	83	101	TRUE
Welch_007 timsTOF Mouse	Uncategorized Sample	451(1)TurboID2	Welch_007_4501_2171_01_Slot2-3_1_2911_5.3.236 (F014761)	Phenylalanine--tRNA ligase alpha subunit OS=Mus musculus GN=Farsa PE=2 SV=1	sp|Q8C0C7|SYFA_MOUSE		Uni-mouse-Reference-20131008.fasta	57599.6	1	12	13	15	4.85e-05	0.358	possibly correct	TRUE	Cmpd 265310, +MS2(509.9476), 28.6eV, 92.7min, 1/K0=0.826, #51262-51265	SLQALGEVIEAELR	K	S	0.997	32.6	33.8	22.5	2			509.948	1526.82	1527.84	3	-0.009538	-6.243	5562.97	33157	43	56	TRUE
Welch_007 timsTOF Mouse	Uncategorized Sample	451(1)TurboID2	Welch_007_4501_2171_01_Slot2-3_1_2911_5.3.236 (F014761)	Phenylalanine--tRNA ligase alpha subunit OS=Mus musculus GN=Farsa PE=2 SV=1	sp|Q8C0C7|SYFA_MOUSE		Uni-mouse-Reference-20131008.fasta	57599.6	1	12	13	15	4.85e-05	0.358	possibly correct	TRUE	Cmpd 265252, +MS2(764.4259), 36.4eV, 92.7min, 1/K0=1.028, #51251-51254	SLQALGEVIEAELR	K	S	0.997	55.7	33.2	54.8	2			764.426	1526.84	1527.84	2	0.006738	4.41	5561.79	58259	43	56	TRUE
Welch_007 timsTOF Mouse	Uncategorized Sample	451(1)TurboID2	Welch_007_4501_2171_01_Slot2-3_1_2911_5.3.236 (F014761)	Phenylalanine--tRNA ligase alpha subunit OS=Mus musculus GN=Farsa PE=2 SV=1	sp|Q8C0C7|SYFA_MOUSE		Uni-mouse-Reference-20131008.fasta	57599.6	1	12	13	15	4.85e-05	0.358	possibly correct	TRUE	Cmpd 84939, +MS2(630.8186), 32.9eV, 37.2min, 1/K0=0.937, #20529-20535	VVDSIEDEVQK	R	R	0.997	41.7	34	36.8	2			630.819	1259.62	1260.63	2	-0.002082	-1.652	2231.3	69179	128	138	TRUE
Welch_007 timsTOF Mouse	Uncategorized Sample	451(1)TurboID2	Welch_007_4501_2171_01_Slot2-3_1_2911_5.3.236 (F014761)	Tyrosine-protein phosphatase non-receptor type OS=Mus musculus GN=Ptpn2 PE=2 SV=1	tr|D3Z6W2|D3Z6W2_MOUSE		Uni-mouse-Reference-20131008.fasta	42291.3	1	9	10	11	3.56e-05	0.278	possibly correct	TRUE	Cmpd 85896, +MS2(648.7782), 32.8eV, 37.5min, 1/K0=0.935, #20708	EFEELDAQcR	R	W	0.994	23.4	28.3	21.9	2	c9: Carbamidomethyl (+57.02)		648.778	1295.54	1296.55	2	-0.003576	-2.758	2250	49093	8	17	TRUE
Welch_007 timsTOF Mouse	Uncategorized Sample	451(1)TurboID2	Welch_007_4501_2171_01_Slot2-3_1_2911_5.3.236 (F014761)	Tyrosine-protein phosphatase non-receptor type OS=Mus musculus GN=Ptpn2 PE=2 SV=1	tr|D3Z6W2|D3Z6W2_MOUSE		Uni-mouse-Reference-20131008.fasta	42291.3	1	9	10	11	3.56e-05	0.278	possibly correct	TRUE	Cmpd 101381, +MS2(764.3592), 36.5eV, 42.7min, 1/K0=1.029, #23621	ESGcLTPDHGPAVIHcSAGIGR	R	S	0.997	31.2	35.1	31.2	2	c4: Carbamidomethyl (+57.02), c16: Carbamidomethyl (+57.02)		764.359	2290.06	2291.07	3	-0.002716	-1.185	2563.55	68824	201	222	TRUE
Welch_007 timsTOF Mouse	Uncategorized Sample	451(1)TurboID2	Welch_007_4501_2171_01_Slot2-3_1_2911_5.3.236 (F014761)	Tyrosine-protein phosphatase non-receptor type OS=Mus musculus GN=Ptpn2 PE=2 SV=1	tr|D3Z6W2|D3Z6W2_MOUSE		Uni-mouse-Reference-20131008.fasta	42291.3	1	9	10	11	3.56e-05	0.278	possibly correct	TRUE	Cmpd 101438, +MS2(573.5209), 31.2eV, 42.8min, 1/K0=0.893, #23632	ESGcLTPDHGPAVIHcSAGIGR	R	S	0.997	47.9	35	47.9	2	c4: Carbamidomethyl (+57.02), c16: Carbamidomethyl (+57.02)		573.521	2290.05	2291.07	4	-0.004202	-1.834	2564.73	76199	201	222	TRUE
Welch_007 timsTOF Mouse	Uncategorized Sample	451(1)TurboID2	Welch_007_4501_2171_01_Slot2-3_1_2911_5.3.236 (F014761)	Tyrosine-protein phosphatase non-receptor type OS=Mus musculus GN=Ptpn2 PE=2 SV=1	tr|D3Z6W2|D3Z6W2_MOUSE		Uni-mouse-Reference-20131008.fasta	42291.3	1	9	10	11	3.56e-05	0.278	possibly correct	TRUE	Cmpd 213588, +MS2(615.3150), 32.8eV, 77.1min, 1/K0=0.934, #42640	FSYMAIIEGAK	R	Y	0.997	43.2	33.1	43.2	2			615.315	1228.62	1229.62	2	-0.0009219	-0.7498	4625.74	51555	267	277	TRUE
Welch_007 timsTOF Mouse	Uncategorized Sample	451(1)TurboID2	Welch_007_4501_2171_01_Slot2-3_1_2911_5.3.236 (F014761)	Tyrosine-protein phosphatase non-receptor type OS=Mus musculus GN=Ptpn2 PE=2 SV=1	tr|D3Z6W2|D3Z6W2_MOUSE		Uni-mouse-Reference-20131008.fasta	42291.3	1	9	10	11	3.56e-05	0.278	possibly correct	TRUE	Cmpd 158998, +MS2(636.3437), 33.1eV, 61.3min, 1/K0=0.942, #33917-33924	MGLIQTPDQLR	R	F	0.997	44	33.7	44	2			636.344	1270.67	1271.68	2	0.002098	1.65	3676.1	80935	256	266	TRUE
Welch_007 timsTOF Mouse	Uncategorized Sample	451(1)TurboID2	Welch_007_4501_2171_01_Slot2-3_1_2911_5.3.236 (F014761)	Tyrosine-protein phosphatase non-receptor type OS=Mus musculus GN=Ptpn2 PE=2 SV=1	tr|D3Z6W2|D3Z6W2_MOUSE		Uni-mouse-Reference-20131008.fasta	42291.3	1	9	10	11	3.56e-05	0.278	possibly correct	TRUE	Cmpd 204506, +MS2(751.0484), 31.6eV, 74.6min, 1/K0=0.905, #41293-41294	SYYTVHLLQLENINTGETR	K	T	0.997	46.6	36.6	42.8	2			751.048	2250.12	2251.14	3	-0.004738	-2.105	4478.15	73643	152	170	TRUE
Welch_007 timsTOF Mouse	Uncategorized Sample	451(1)TurboID2	Welch_007_4501_2171_01_Slot2-3_1_2911_5.3.236 (F014761)	Tyrosine-protein phosphatase non-receptor type OS=Mus musculus GN=Ptpn2 PE=2 SV=1	tr|D3Z6W2|D3Z6W2_MOUSE		Uni-mouse-Reference-20131008.fasta	42291.3	1	9	10	11	3.56e-05	0.278	possibly correct	TRUE	Cmpd 124938, +MS2(796.3954), 37.1eV, 50.4min, 1/K0=1.045, #27908	VQDTVEESSESILR	K	K	0.995	25.2	34.9	23.3	2			796.395	1590.78	1591.78	2	0.002498	1.569	3025.58	34490	313	326	TRUE
Welch_007 timsTOF Mouse	Uncategorized Sample	451(1)TurboID2	Welch_007_4501_2171_01_Slot2-3_1_2911_5.3.236 (F014761)	Tyrosine-protein phosphatase non-receptor type OS=Mus musculus GN=Ptpn2 PE=2 SV=1	tr|D3Z6W2|D3Z6W2_MOUSE		Uni-mouse-Reference-20131008.fasta	42291.3	1	9	10	11	3.56e-05	0.278	possibly correct	TRUE	Cmpd 124953, +MS2(796.3927), 36.9eV, 50.4min, 1/K0=1.042, #27910	VQDTVEESSESILR	K	K	0.997	58.9	34.7	50.7	2			796.393	1590.77	1591.78	2	-0.002982	-1.873	3026.29	37670	313	326	TRUE
Welch_007 timsTOF Mouse	Uncategorized Sample	451(1)TurboID2	Welch_007_4501_2171_01_Slot2-3_1_2911_5.3.236 (F014761)	Tyrosine-protein phosphatase non-receptor type OS=Mus musculus GN=Ptpn2 PE=2 SV=1	tr|D3Z6W2|D3Z6W2_MOUSE		Uni-mouse-Reference-20131008.fasta	42291.3	1	9	10	11	3.56e-05	0.278	possibly correct	TRUE	Cmpd 95388, +MS2(573.9658), 31.1eV, 40.8min, 1/K0=0.891, #22522-22523	VQDTVEESSESILRK	K	R	0.997	69	35.6	64.5	2			573.966	1718.88	1719.88	3	0.006682	3.885	2445	92542	313	327	TRUE
Welch_007 timsTOF Mouse	Uncategorized Sample	451(1)TurboID2	Welch_007_4501_2171_01_Slot2-3_1_2911_5.3.236 (F014761)	Tyrosine-protein phosphatase non-receptor type OS=Mus musculus GN=Ptpn2 PE=2 SV=1	tr|D3Z6W2|D3Z6W2_MOUSE		Uni-mouse-Reference-20131008.fasta	42291.3	1	9	10	11	3.56e-05	0.278	possibly correct	TRUE	Cmpd 87183, +MS2(637.3165), 32.6eV, 38.0min, 1/K0=0.930, #20973-20975	VRESGcLTPDHGPAVIHcSAGIGR	K	S	0.997	54.7	36.9	50.3	2	c6: Carbamidomethyl (+57.02), c18: Carbamidomethyl (+57.02)		637.317	2545.24	2546.24	4	0.008938	3.51	2278.51	106587	199	222	TRUE
Welch_007 timsTOF Mouse	Uncategorized Sample	451(1)TurboID2	Welch_007_4501_2171_01_Slot2-3_1_2911_5.3.236 (F014761)	Tyrosine-protein phosphatase non-receptor type OS=Mus musculus GN=Ptpn2 PE=2 SV=1	tr|D3Z6W2|D3Z6W2_MOUSE		Uni-mouse-Reference-20131008.fasta	42291.3	1	9	10	11	3.56e-05	0.278	possibly correct	TRUE	Cmpd 18036, +MS2(465.5514), 26.8eV, 11.8min, 1/K0=0.780, #6233	YRDVSPYDHSR	R	V	0.995	26.5	32.5	26.5	2			465.551	1393.63	1394.64	3	-0.005188	-3.72	704.775	74405	48	58	TRUE
Welch_007 timsTOF Mouse	Uncategorized Sample	451(1)TurboID2	Welch_007_4501_2171_01_Slot2-3_1_2911_5.3.236 (F014761)	Keratin, type I cytoskeletal 28 OS=Mus musculus GN=Krt28 PE=1 SV=1	sp|A6BLY7|K1C28_MOUSE		Uni-mouse-Reference-20131008.fasta	50346.9	0.971	1	2	4	1.29e-05	0.039	possibly correct	FALSE	Cmpd 57902, +MS2(404.1997), 27.7eV, 27.5min, 1/K0=0.802, #15128	LAADDFR	R	L	0.9	31.3	31.9	22.3	2			404.2	806.385	807.4	2	-0.007522	-9.316	1652.28	19006	168	174	FALSE	sp|Q61781|K1C14_MOUSE
Welch_007 timsTOF Mouse	Uncategorized Sample	451(1)TurboID2	Welch_007_4501_2171_01_Slot2-3_1_2911_5.3.236 (F014761)	Keratin, type I cytoskeletal 28 OS=Mus musculus GN=Krt28 PE=1 SV=1	sp|A6BLY7|K1C28_MOUSE		Uni-mouse-Reference-20131008.fasta	50346.9	0.971	1	2	4	1.29e-05	0.039	possibly correct	FALSE	Cmpd 57579, +MS2(404.2004), 27.1eV, 27.4min, 1/K0=0.786, #15063	LAADDFR	R	L	0.9	32	31.7	22	2			404.2	806.386	807.4	2	-0.006222	-7.706	1645.29	48575	168	174	FALSE	sp|Q61781|K1C14_MOUSE
Welch_007 timsTOF Mouse	Uncategorized Sample	451(1)TurboID2	Welch_007_4501_2171_01_Slot2-3_1_2911_5.3.236 (F014761)	Keratin, type I cytoskeletal 28 OS=Mus musculus GN=Krt28 PE=1 SV=1	sp|A6BLY7|K1C28_MOUSE		Uni-mouse-Reference-20131008.fasta	50346.9	0.971	1	2	4	1.29e-05	0.039	possibly correct	FALSE	Cmpd 57732, +MS2(404.2008), 27.1eV, 27.5min, 1/K0=0.786, #15094	LAADDFR	R	L	0.9	41.8	32.1	29.3	2			404.201	806.387	807.4	2	-0.005242	-6.492	1648.69	113080	168	174	FALSE	sp|Q61781|K1C14_MOUSE
Welch_007 timsTOF Mouse	Uncategorized Sample	451(1)TurboID2	Welch_007_4501_2171_01_Slot2-3_1_2911_5.3.236 (F014761)	Keratin, type I cytoskeletal 28 OS=Mus musculus GN=Krt28 PE=1 SV=1	sp|A6BLY7|K1C28_MOUSE		Uni-mouse-Reference-20131008.fasta	50346.9	0.971	1	2	4	1.29e-05	0.039	possibly correct	FALSE	Cmpd 98001, +MS2(350.1916), 24.6eV, 41.6min, 1/K0=0.722, #23004-23006	LAADDFRLK	R	Y	0.968	25.6	33.2	23	2			350.192	1047.55	1048.58	3	-0.01856	-17.7	2497.03	41722	168	176	FALSE	tr|A2A513|A2A513_MOUSE,sp|P02535|K1C10_MOUSE
Welch_007 timsTOF Mouse	Uncategorized Sample	451(1)TurboID2	Welch_007_4501_2171_01_Slot2-3_1_2911_5.3.236 (F014761)	Keratin, type I cytoskeletal 28 OS=Mus musculus GN=Krt28 PE=1 SV=1	sp|A6BLY7|K1C28_MOUSE		Uni-mouse-Reference-20131008.fasta	50346.9	0.971	1	2	4	1.29e-05	0.039	possibly correct	FALSE	Cmpd 98208, +MS2(524.7913), 31.3eV, 41.7min, 1/K0=0.896, #23045-23046	LAADDFRLK	R	Y	0.997	41.5	32.4	39.9	2			524.791	1047.57	1048.58	2	-0.003322	-3.168	2500.96	48622	168	176	FALSE	tr|A2A513|A2A513_MOUSE,sp|P02535|K1C10_MOUSE
Welch_007 timsTOF Mouse	Uncategorized Sample	451(1)TurboID2	Welch_007_4501_2171_01_Slot2-3_1_2911_5.3.236 (F014761)	Keratin, type I cytoskeletal 28 OS=Mus musculus GN=Krt28 PE=1 SV=1	sp|A6BLY7|K1C28_MOUSE		Uni-mouse-Reference-20131008.fasta	50346.9	0.971	1	2	4	1.29e-05	0.039	possibly correct	TRUE	Cmpd 53830, +MS2(546.2642), 30.6eV, 26.1min, 1/K0=0.877, #14291	VTMQNLnnR	K	L	0.964	49.7	32.5	0	2		n7: Deamidated (+0.98), n8: Deamidated (+0.98)	546.264	1090.51	1091.51	2	0.006066	5.557	1562.98	66816	86	94	TRUE
Welch_007 timsTOF Mouse	Uncategorized Sample	451(1)TurboID2	Welch_007_4501_2171_01_Slot2-3_1_2911_5.3.236 (F014761)	Keratin, type I cytoskeletal 28 OS=Mus musculus GN=Krt28 PE=1 SV=1	sp|A6BLY7|K1C28_MOUSE		Uni-mouse-Reference-20131008.fasta	50346.9	0.971	1	2	4	1.29e-05	0.039	possibly correct	TRUE	Cmpd 17926, +MS2(554.2573), 30.2eV, 11.7min, 1/K0=0.868, #6210-6211	VTmQNLnnR	K	L	0.989	39.2	31.5	0	2		m3: Oxidation (+15.99), n7: Deamidated (+0.98), n8: Deamidated (+0.98)	554.257	1106.5	1107.51	2	-0.002509	-2.265	702.43	38458	86	94	TRUE
Welch_007 timsTOF Mouse	Uncategorized Sample	451(1)TurboID2	Welch_007_4501_2171_01_Slot2-3_1_2911_5.3.236 (F014761)	Keratin, type I cytoskeletal 28 OS=Mus musculus GN=Krt28 PE=1 SV=1	sp|A6BLY7|K1C28_MOUSE		Uni-mouse-Reference-20131008.fasta	50346.9	0.971	1	2	4	1.29e-05	0.039	possibly correct	TRUE	Cmpd 46158, +MS2(545.7695), 31.3eV, 23.1min, 1/K0=0.894, #12652	VTMQNLNnR	K	L	0.992	58.1	33	0	2		n8: Deamidated (+0.98)	545.77	1089.52	1090.53	2	0.0008221	0.7538	1388.1	454377	86	94	TRUE
Welch_007 timsTOF Mouse	Uncategorized Sample	451(1)TurboID2	Welch_007_4501_2171_01_Slot2-3_1_2911_5.3.236 (F014761)	Keratin, type I cytoskeletal 28 OS=Mus musculus GN=Krt28 PE=1 SV=1	sp|A6BLY7|K1C28_MOUSE		Uni-mouse-Reference-20131008.fasta	50346.9	0.971	1	2	4	1.29e-05	0.039	possibly correct	TRUE	Cmpd 45955, +MS2(545.7690), 30.6eV, 23.1min, 1/K0=0.878, #12608	VTMQNLNnR	K	L	0.992	64	33	0	2		n8: Deamidated (+0.98)	545.769	1089.52	1090.53	2	-0.0002979	-0.2732	1383.41	813131	86	94	TRUE
Welch_007 timsTOF Mouse	Uncategorized Sample	451(1)TurboID2	Welch_007_4501_2171_01_Slot2-3_1_2911_5.3.236 (F014761)	UPF0428 protein CXorf56 homolog OS=Mus musculus PE=2 SV=1	sp|Q8VDP2|CX056_MOUSE		Uni-mouse-Reference-20131008.fasta	25594.6	1	5	7	10	3.23e-05	0.257	possibly correct	TRUE	Cmpd 176377, +MS2(719.3628), 35.7eV, 66.7min, 1/K0=1.009, #36906	cGLPLFYQSQPK	K	N	0.992	18.8	33.7	18.8	2	c1: Carbamidomethyl (+57.02)		719.363	1436.71	1437.72	2	-0.001476	-1.026	3999.27	32445	96	107	TRUE
Welch_007 timsTOF Mouse	Uncategorized Sample	451(1)TurboID2	Welch_007_4501_2171_01_Slot2-3_1_2911_5.3.236 (F014761)	UPF0428 protein CXorf56 homolog OS=Mus musculus PE=2 SV=1	sp|Q8VDP2|CX056_MOUSE		Uni-mouse-Reference-20131008.fasta	25594.6	1	5	7	10	3.23e-05	0.257	possibly correct	TRUE	Cmpd 176278, +MS2(719.3629), 36.3eV, 66.6min, 1/K0=1.024, #36889-36890	cGLPLFYQSQPK	K	N	0.997	46	33.7	35.4	2	c1: Carbamidomethyl (+57.02)		719.363	1436.71	1437.72	2	-0.001256	-0.8735	3997.78	56188	96	107	TRUE
Welch_007 timsTOF Mouse	Uncategorized Sample	451(1)TurboID2	Welch_007_4501_2171_01_Slot2-3_1_2911_5.3.236 (F014761)	UPF0428 protein CXorf56 homolog OS=Mus musculus PE=2 SV=1	sp|Q8VDP2|CX056_MOUSE		Uni-mouse-Reference-20131008.fasta	25594.6	1	5	7	10	3.23e-05	0.257	possibly correct	TRUE	Cmpd 106405, +MS2(839.8584), 38.4eV, 44.4min, 1/K0=1.079, #24545-24546	FcnTEDEETTYLR	K	R	0.944	19.9	28.3	19.9	2	c2: Carbamidomethyl (+57.02)	n3: Deamidated (+0.98)	839.858	1677.7	1678.69	2	0.01927	11.48	2663.23	46707	68	80	TRUE
Welch_007 timsTOF Mouse	Uncategorized Sample	451(1)TurboID2	Welch_007_4501_2171_01_Slot2-3_1_2911_5.3.236 (F014761)	UPF0428 protein CXorf56 homolog OS=Mus musculus PE=2 SV=1	sp|Q8VDP2|CX056_MOUSE		Uni-mouse-Reference-20131008.fasta	25594.6	1	5	7	10	3.23e-05	0.257	possibly correct	TRUE	Cmpd 106275, +MS2(839.3565), 37.6eV, 44.3min, 1/K0=1.057, #24521	FcNTEDEETTYLR	K	R	0.997	85.3	27.8	85.3	2	c2: Carbamidomethyl (+57.02)		839.356	1676.7	1677.71	2	-0.0004758	-0.2836	2660.69	120144	68	80	TRUE
Welch_007 timsTOF Mouse	Uncategorized Sample	451(1)TurboID2	Welch_007_4501_2171_01_Slot2-3_1_2911_5.3.236 (F014761)	UPF0428 protein CXorf56 homolog OS=Mus musculus PE=2 SV=1	sp|Q8VDP2|CX056_MOUSE		Uni-mouse-Reference-20131008.fasta	25594.6	1	5	7	10	3.23e-05	0.257	possibly correct	TRUE	Cmpd 106133, +MS2(839.3585), 37.6eV, 44.3min, 1/K0=1.059, #24492	FcNTEDEETTYLR	K	R	0.997	70.8	28.1	70.8	2	c2: Carbamidomethyl (+57.02)		839.358	1676.7	1677.71	2	0.003464	2.065	2657.31	50621	68	80	TRUE
Welch_007 timsTOF Mouse	Uncategorized Sample	451(1)TurboID2	Welch_007_4501_2171_01_Slot2-3_1_2911_5.3.236 (F014761)	UPF0428 protein CXorf56 homolog OS=Mus musculus PE=2 SV=1	sp|Q8VDP2|CX056_MOUSE		Uni-mouse-Reference-20131008.fasta	25594.6	1	5	7	10	3.23e-05	0.257	possibly correct	TRUE	Cmpd 121650, +MS2(572.3153), 31.9eV, 49.4min, 1/K0=0.912, #27317	LQELAELEAK	R	K	0.992	29.8	33.8	12.4	2			572.315	1142.62	1143.63	2	-0.002322	-2.03	2962.25	73892	199	208	TRUE
Welch_007 timsTOF Mouse	Uncategorized Sample	451(1)TurboID2	Welch_007_4501_2171_01_Slot2-3_1_2911_5.3.236 (F014761)	UPF0428 protein CXorf56 homolog OS=Mus musculus PE=2 SV=1	sp|Q8VDP2|CX056_MOUSE		Uni-mouse-Reference-20131008.fasta	25594.6	1	5	7	10	3.23e-05	0.257	possibly correct	TRUE	Cmpd 202481, +MS2(477.2676), 28.1eV, 74.1min, 1/K0=0.812, #40967-40968	NAPVTFIVDGAVVK	K	F	0.974	21.2	34.1	21.2	2			477.268	1428.78	1429.81	3	-0.0168	-11.75	4442.98	37952	108	121	TRUE
Welch_007 timsTOF Mouse	Uncategorized Sample	451(1)TurboID2	Welch_007_4501_2171_01_Slot2-3_1_2911_5.3.236 (F014761)	UPF0428 protein CXorf56 homolog OS=Mus musculus PE=2 SV=1	sp|Q8VDP2|CX056_MOUSE		Uni-mouse-Reference-20131008.fasta	25594.6	1	5	7	10	3.23e-05	0.257	possibly correct	TRUE	Cmpd 202544, +MS2(715.4086), 36.0eV, 74.1min, 1/K0=1.017, #40978	NAPVTFIVDGAVVK	K	F	0.997	86.8	32.9	84.6	2			715.409	1428.8	1429.81	2	0.004818	3.37	4444.14	150470	108	121	TRUE
Welch_007 timsTOF Mouse	Uncategorized Sample	451(1)TurboID2	Welch_007_4501_2171_01_Slot2-3_1_2911_5.3.236 (F014761)	UPF0428 protein CXorf56 homolog OS=Mus musculus PE=2 SV=1	sp|Q8VDP2|CX056_MOUSE		Uni-mouse-Reference-20131008.fasta	25594.6	1	5	7	10	3.23e-05	0.257	possibly correct	TRUE	Cmpd 202330, +MS2(715.4080), 35.9eV, 74.0min, 1/K0=1.015, #40945	NAPVTFIVDGAVVK	K	F	0.997	51.2	33	51	2			715.408	1428.8	1429.81	2	0.003618	2.53	4440.52	72250	108	121	TRUE
Welch_007 timsTOF Mouse	Uncategorized Sample	451(1)TurboID2	Welch_007_4501_2171_01_Slot2-3_1_2911_5.3.236 (F014761)	UPF0428 protein CXorf56 homolog OS=Mus musculus PE=2 SV=1	sp|Q8VDP2|CX056_MOUSE		Uni-mouse-Reference-20131008.fasta	25594.6	1	5	7	10	3.23e-05	0.257	possibly correct	TRUE	Cmpd 7014, +MS2(462.2129), 27.9eV, 6.7min, 1/K0=0.807, #3566	SVVcSDTR	R	D	0.99	30.8	29.9	27.5	2	c4: Carbamidomethyl (+57.02)		462.213	922.411	923.425	2	-0.006636	-7.186	402.05	25391	8	15	TRUE
Welch_007 timsTOF Mouse	Uncategorized Sample	451(1)TurboID2	Welch_007_4501_2171_01_Slot2-3_1_2911_5.3.236 (F014761)	Actin-related protein 8 OS=Mus musculus GN=Actr8 PE=2 SV=1	sp|Q8R2S9|ARP8_MOUSE		Uni-mouse-Reference-20131008.fasta	70546.6	1	2	2	2	6.47e-06	0.0449	possibly correct	TRUE	Cmpd 166957, +MS2(525.9636), 30.8eV, 63.8min, 1/K0=0.884, #35310-35311	ATDTLPVSVPHVIAR	R	R	0.994	27.1	33.3	27.1	2			525.964	1574.87	1575.89	3	-0.009258	-5.875	3826.4	51557	63	77	TRUE
Welch_007 timsTOF Mouse	Uncategorized Sample	451(1)TurboID2	Welch_007_4501_2171_01_Slot2-3_1_2911_5.3.236 (F014761)	Actin-related protein 8 OS=Mus musculus GN=Actr8 PE=2 SV=1	sp|Q8R2S9|ARP8_MOUSE		Uni-mouse-Reference-20131008.fasta	70546.6	1	2	2	2	6.47e-06	0.0449	possibly correct	TRUE	Cmpd 43748, +MS2(502.5522), 27.3eV, 22.2min, 1/K0=0.791, #12124	TSVccVEDGVSHR	K	N	0.997	50.3	28	50.3	2	c4: Carbamidomethyl (+57.02), c5: Carbamidomethyl (+57.02)		502.552	1504.63	1505.65	3	-0.005076	-3.371	1331.75	31559	289	301	TRUE
Welch_007 timsTOF Mouse	Uncategorized Sample	451(1)TurboID2	Welch_007_4501_2171_01_Slot2-3_1_2911_5.3.236 (F014761)	Heterogeneous nuclear ribonucleoprotein D-like (Fragment) OS=Mus musculus GN=Hnrpdl PE=4 SV=1	tr|F6VQH5|F6VQH5_MOUSE		Uni-mouse-Reference-20131008.fasta	35646.7	1	2	2	3	9.7e-06	0.155	possibly correct	FALSE	Cmpd 112312, +MS2(584.2874), 31.8eV, 46.3min, 1/K0=0.908, #25622	FGEVVDcTIK	R	T	0.985	33	31.7	0	2	c7: Carbamidomethyl (+57.02)		584.287	1166.56	1167.57	2	-0.003976	-3.405	2779.53	69345	74	83	FALSE	sp|Q60668|HNRPD_MOUSE
Welch_007 timsTOF Mouse	Uncategorized Sample	451(1)TurboID2	Welch_007_4501_2171_01_Slot2-3_1_2911_5.3.236 (F014761)	Heterogeneous nuclear ribonucleoprotein D-like (Fragment) OS=Mus musculus GN=Hnrpdl PE=4 SV=1	tr|F6VQH5|F6VQH5_MOUSE		Uni-mouse-Reference-20131008.fasta	35646.7	1	2	2	3	9.7e-06	0.155	possibly correct	FALSE	Cmpd 118225, +MS2(584.2878), 31.8eV, 48.3min, 1/K0=0.908, #26700	FGEVVDcTIK	R	T	0.99	50.3	31.6	0	2	c7: Carbamidomethyl (+57.02)		584.288	1166.56	1167.57	2	-0.003276	-2.806	2895.77	52407	74	83	FALSE	sp|Q60668|HNRPD_MOUSE
Welch_007 timsTOF Mouse	Uncategorized Sample	451(1)TurboID2	Welch_007_4501_2171_01_Slot2-3_1_2911_5.3.236 (F014761)	Heterogeneous nuclear ribonucleoprotein D-like (Fragment) OS=Mus musculus GN=Hnrpdl PE=4 SV=1	tr|F6VQH5|F6VQH5_MOUSE		Uni-mouse-Reference-20131008.fasta	35646.7	1	2	2	3	9.7e-06	0.155	possibly correct	FALSE	Cmpd 112477, +MS2(584.2901), 31.7eV, 46.4min, 1/K0=0.907, #25654	FGEVVDcTIK	R	T	0.991	71	32.2	0	2	c7: Carbamidomethyl (+57.02)		584.29	1166.57	1167.57	2	0.001344	1.151	2783.04	225096	74	83	FALSE	sp|Q60668|HNRPD_MOUSE
Welch_007 timsTOF Mouse	Uncategorized Sample	451(1)TurboID2	Welch_007_4501_2171_01_Slot2-3_1_2911_5.3.236 (F014761)	Heterogeneous nuclear ribonucleoprotein D-like (Fragment) OS=Mus musculus GN=Hnrpdl PE=4 SV=1	tr|F6VQH5|F6VQH5_MOUSE		Uni-mouse-Reference-20131008.fasta	35646.7	1	2	2	3	9.7e-06	0.155	possibly correct	FALSE	Cmpd 230960, +MS2(457.7539), 28.5eV, 82.2min, 1/K0=0.823, #45443	GFGFVLFK	R	D	0.987	30.3	30.7	23.1	2			457.754	913.493	914.514	2	-0.01296	-14.17	4931.38	38224	93	100	FALSE	sp|Q60668|HNRPD_MOUSE
Welch_007 timsTOF Mouse	Uncategorized Sample	451(1)TurboID2	Welch_007_4501_2171_01_Slot2-3_1_2911_5.3.236 (F014761)	Heterogeneous nuclear ribonucleoprotein D-like (Fragment) OS=Mus musculus GN=Hnrpdl PE=4 SV=1	tr|F6VQH5|F6VQH5_MOUSE		Uni-mouse-Reference-20131008.fasta	35646.7	1	2	2	3	9.7e-06	0.155	possibly correct	FALSE	Cmpd 230761, +MS2(457.7534), 28.4eV, 82.1min, 1/K0=0.822, #45412-45413	GFGFVLFK	R	D	0.99	28.8	30.7	28.8	2			457.753	913.492	914.514	2	-0.01396	-15.27	4927.94	35219	93	100	FALSE	sp|Q60668|HNRPD_MOUSE
Welch_007 timsTOF Mouse	Uncategorized Sample	451(1)TurboID2	Welch_007_4501_2171_01_Slot2-3_1_2911_5.3.236 (F014761)	Heterogeneous nuclear ribonucleoprotein D-like (Fragment) OS=Mus musculus GN=Hnrpdl PE=4 SV=1	tr|F6VQH5|F6VQH5_MOUSE		Uni-mouse-Reference-20131008.fasta	35646.7	1	2	2	3	9.7e-06	0.155	possibly correct	TRUE	Cmpd 138975, +MS2(663.9957), 32.2eV, 54.9min, 1/K0=0.920, #30391	RGFcFITYTDEEPVKK	R	L	0.949	13.2	35.7	13.2	2	c4: Carbamidomethyl (+57.02)		663.996	1988.97	1989.97	3	-0.001552	-0.7798	3294.26	34730	177	192	TRUE
Welch_007 timsTOF Mouse	Uncategorized Sample	451(1)TurboID2	Welch_007_4501_2171_01_Slot2-3_1_2911_5.3.236 (F014761)	Heterogeneous nuclear ribonucleoprotein D-like (Fragment) OS=Mus musculus GN=Hnrpdl PE=4 SV=1	tr|F6VQH5|F6VQH5_MOUSE		Uni-mouse-Reference-20131008.fasta	35646.7	1	2	2	3	9.7e-06	0.155	possibly correct	TRUE	Cmpd 160707, +MS2(853.4349), 39.8eV, 61.8min, 1/K0=1.115, #34212	VFVGGLSPDTSEEQIK	K	E	0.997	78.5	35.3	68.1	2			853.435	1704.86	1705.86	2	-0.002122	-1.244	3707.83	109566	138	153	TRUE
Welch_007 timsTOF Mouse	Uncategorized Sample	451(1)TurboID2	Welch_007_4501_2171_01_Slot2-3_1_2911_5.3.236 (F014761)	Heterogeneous nuclear ribonucleoprotein D-like (Fragment) OS=Mus musculus GN=Hnrpdl PE=4 SV=1	tr|F6VQH5|F6VQH5_MOUSE		Uni-mouse-Reference-20131008.fasta	35646.7	1	2	2	3	9.7e-06	0.155	possibly correct	TRUE	Cmpd 160447, +MS2(853.4369), 39.8eV, 61.7min, 1/K0=1.114, #34170	VFVGGLSPDTSEEQIK	K	E	0.997	58.6	35.2	56.2	2			853.437	1704.86	1705.86	2	0.001898	1.113	3703.18	53166	138	153	TRUE
Welch_007 timsTOF Mouse	Uncategorized Sample	451(1)TurboID2	Welch_007_4501_2171_01_Slot2-3_1_2911_5.3.236 (F014761)	Protein patched homolog 2 (Fragment) OS=Mus musculus GN=Ptch2 PE=4 SV=1	tr|F6XYY1|F6XYY1_MOUSE		Uni-mouse-Reference-20131008.fasta	18639.3	0.337	1	1	2	6.47e-06	0.0529	possibly correct	TRUE	Cmpd 120744, +MS2(470.2633), 28.5eV, 49.1min, 1/K0=0.822, #27161	ALPGRLPDT	R	-	0.897	16.8	29.5	12.4	2			470.263	938.512	939.526	2	-0.006682	-7.112	2945.55	59504	162	170	TRUE
Welch_007 timsTOF Mouse	Uncategorized Sample	451(1)TurboID2	Welch_007_4501_2171_01_Slot2-3_1_2911_5.3.236 (F014761)	Protein patched homolog 2 (Fragment) OS=Mus musculus GN=Ptch2 PE=4 SV=1	tr|F6XYY1|F6XYY1_MOUSE		Uni-mouse-Reference-20131008.fasta	18639.3	0.337	1	1	2	6.47e-06	0.0529	possibly correct	TRUE	Cmpd 121065, +MS2(470.2638), 28.1eV, 49.2min, 1/K0=0.813, #27216	ALPGRLPDT	R	-	0.906	14.1	29.1	13.5	2			470.264	938.513	939.526	2	-0.005742	-6.112	2951.47	198469	162	170	TRUE
Welch_007 timsTOF Mouse	Uncategorized Sample	451(1)TurboID2	Welch_007_4501_2171_01_Slot2-3_1_2911_5.3.236 (F014761)	SRSF protein kinase 1 OS=Mus musculus GN=Srpk1 PE=1 SV=2	sp|O70551|SRPK1_MOUSE		Uni-mouse-Reference-20131008.fasta	73090	1	9	10	12	3.88e-05	0.182	possibly correct	TRUE	Cmpd 244673, +MS2(773.9174), 37.8eV, 86.1min, 1/K0=1.063, #47601	FSAGNFLINPLEPK	K	N	0.997	48.9	34.5	48.9	2			773.917	1545.82	1546.83	2	0.0009181	0.5935	5166.84	45900	466	479	TRUE
Welch_007 timsTOF Mouse	Uncategorized Sample	451(1)TurboID2	Welch_007_4501_2171_01_Slot2-3_1_2911_5.3.236 (F014761)	SRSF protein kinase 1 OS=Mus musculus GN=Srpk1 PE=1 SV=2	sp|O70551|SRPK1_MOUSE		Uni-mouse-Reference-20131008.fasta	73090	1	9	10	12	3.88e-05	0.182	possibly correct	TRUE	Cmpd 34595, +MS2(573.7786), 31.4eV, 18.6min, 1/K0=0.898, #10077	HFTEDIQTR	K	Q	0.915	13.1	32.5	11.6	2			573.779	1145.54	1146.55	2	-0.003982	-3.473	1113.15	27320	500	508	TRUE
Welch_007 timsTOF Mouse	Uncategorized Sample	451(1)TurboID2	Welch_007_4501_2171_01_Slot2-3_1_2911_5.3.236 (F014761)	SRSF protein kinase 1 OS=Mus musculus GN=Srpk1 PE=1 SV=2	sp|O70551|SRPK1_MOUSE		Uni-mouse-Reference-20131008.fasta	73090	1	9	10	12	3.88e-05	0.182	possibly correct	TRUE	Cmpd 34601, +MS2(573.7786), 31.4eV, 18.6min, 1/K0=0.899, #10078	HFTEDIQTR	K	Q	0.997	29.7	32.5	22.9	2			573.779	1145.54	1146.55	2	-0.004002	-3.49	1113.78	49587	500	508	TRUE
Welch_007 timsTOF Mouse	Uncategorized Sample	451(1)TurboID2	Welch_007_4501_2171_01_Slot2-3_1_2911_5.3.236 (F014761)	SRSF protein kinase 1 OS=Mus musculus GN=Srpk1 PE=1 SV=2	sp|O70551|SRPK1_MOUSE		Uni-mouse-Reference-20131008.fasta	73090	1	9	10	12	3.88e-05	0.182	possibly correct	TRUE	Cmpd 108602, +MS2(692.3455), 36.1eV, 45.1min, 1/K0=1.020, #24929	IADLGNAcWVHK	K	H	0.996	26.2	33	26.2	2	c8: Carbamidomethyl (+57.02)		692.346	1382.68	1383.68	2	-0.0001158	-0.08369	2704.8	22783	488	499	TRUE
Welch_007 timsTOF Mouse	Uncategorized Sample	451(1)TurboID2	Welch_007_4501_2171_01_Slot2-3_1_2911_5.3.236 (F014761)	SRSF protein kinase 1 OS=Mus musculus GN=Srpk1 PE=1 SV=2	sp|O70551|SRPK1_MOUSE		Uni-mouse-Reference-20131008.fasta	73090	1	9	10	12	3.88e-05	0.182	possibly correct	TRUE	Cmpd 108487, +MS2(461.8954), 27.4eV, 45.0min, 1/K0=0.794, #24907	IADLGNAcWVHK	K	H	0.997	44	32.9	40.5	2	c8: Carbamidomethyl (+57.02)		461.895	1382.66	1383.68	3	-0.01225	-8.855	2702.44	28212	488	499	TRUE
Welch_007 timsTOF Mouse	Uncategorized Sample	451(1)TurboID2	Welch_007_4501_2171_01_Slot2-3_1_2911_5.3.236 (F014761)	SRSF protein kinase 1 OS=Mus musculus GN=Srpk1 PE=1 SV=2	sp|O70551|SRPK1_MOUSE		Uni-mouse-Reference-20131008.fasta	73090	1	9	10	12	3.88e-05	0.182	possibly correct	TRUE	Cmpd 108477, +MS2(461.8949), 27.9eV, 45.0min, 1/K0=0.809, #24906-24910	IADLGNAcWVHK	K	H	0.997	64	32.8	64	2	c8: Carbamidomethyl (+57.02)		461.895	1382.66	1383.68	3	-0.01384	-10	2702.6	46067	488	499	TRUE
Welch_007 timsTOF Mouse	Uncategorized Sample	451(1)TurboID2	Welch_007_4501_2171_01_Slot2-3_1_2911_5.3.236 (F014761)	SRSF protein kinase 1 OS=Mus musculus GN=Srpk1 PE=1 SV=2	sp|O70551|SRPK1_MOUSE		Uni-mouse-Reference-20131008.fasta	73090	1	9	10	12	3.88e-05	0.182	possibly correct	TRUE	Cmpd 98147, +MS2(446.2352), 27.1eV, 41.7min, 1/K0=0.786, #23033-23034	IGDLFNGR	K	Y	0.99	28.7	33	17.2	2			446.235	890.456	891.468	2	-0.005322	-5.97	2499.72	49031	72	79	TRUE
Welch_007 timsTOF Mouse	Uncategorized Sample	451(1)TurboID2	Welch_007_4501_2171_01_Slot2-3_1_2911_5.3.236 (F014761)	SRSF protein kinase 1 OS=Mus musculus GN=Srpk1 PE=1 SV=2	sp|O70551|SRPK1_MOUSE		Uni-mouse-Reference-20131008.fasta	73090	1	9	10	12	3.88e-05	0.182	possibly correct	TRUE	Cmpd 221355, +MS2(627.8523), 33.3eV, 79.3min, 1/K0=0.948, #43845	IIHTDIKPENILLSVNEQYIR	R	R	0.972	16.5	33.2	16.5	2			627.852	2507.38	2508.38	4	0.004826	1.924	4757.17	54270	209	229	TRUE
Welch_007 timsTOF Mouse	Uncategorized Sample	451(1)TurboID2	Welch_007_4501_2171_01_Slot2-3_1_2911_5.3.236 (F014761)	SRSF protein kinase 1 OS=Mus musculus GN=Srpk1 PE=1 SV=2	sp|O70551|SRPK1_MOUSE		Uni-mouse-Reference-20131008.fasta	73090	1	9	10	12	3.88e-05	0.182	possibly correct	TRUE	Cmpd 221722, +MS2(590.3339), 30.9eV, 79.4min, 1/K0=0.885, #43897-43899	IIQQVLQGLDYLHTK	K	C	0.997	43.2	32.9	43.2	2			590.334	1767.98	1769	3	-0.008828	-4.99	4763.13	89060	192	206	TRUE
Welch_007 timsTOF Mouse	Uncategorized Sample	451(1)TurboID2	Welch_007_4501_2171_01_Slot2-3_1_2911_5.3.236 (F014761)	SRSF protein kinase 1 OS=Mus musculus GN=Srpk1 PE=1 SV=2	sp|O70551|SRPK1_MOUSE		Uni-mouse-Reference-20131008.fasta	73090	1	9	10	12	3.88e-05	0.182	possibly correct	TRUE	Cmpd 90899, +MS2(910.4339), 39.9eV, 39.3min, 1/K0=1.116, #21685-21686	LEESNSIGQDQTLTER	K	G	0.997	51.8	34.8	51.8	2			910.434	1818.85	1819.87	2	-0.006482	-3.562	2355.04	46939	330	345	TRUE
Welch_007 timsTOF Mouse	Uncategorized Sample	451(1)TurboID2	Welch_007_4501_2171_01_Slot2-3_1_2911_5.3.236 (F014761)	SRSF protein kinase 1 OS=Mus musculus GN=Srpk1 PE=1 SV=2	sp|O70551|SRPK1_MOUSE		Uni-mouse-Reference-20131008.fasta	73090	1	9	10	12	3.88e-05	0.182	possibly correct	TRUE	Cmpd 5672, +MS2(524.2698), 30.0eV, 5.9min, 1/K0=0.862, #3155-3157	RATAAEcLR	K	H	0.997	32.5	34	22.7	2	c7: Carbamidomethyl (+57.02)		524.27	1046.53	1047.54	2	-0.004016	-3.834	352.611	52850	634	642	TRUE
Welch_007 timsTOF Mouse	Uncategorized Sample	451(1)TurboID2	Welch_007_4501_2171_01_Slot2-3_1_2911_5.3.236 (F014761)	SRSF protein kinase 1 OS=Mus musculus GN=Srpk1 PE=1 SV=2	sp|O70551|SRPK1_MOUSE		Uni-mouse-Reference-20131008.fasta	73090	1	9	10	12	3.88e-05	0.182	possibly correct	TRUE	Cmpd 116957, +MS2(817.8823), 37.7eV, 47.9min, 1/K0=1.061, #26477-26478	SAEHYTETALDEIR	K	L	0.997	31.4	33.4	31.4	2			817.882	1633.75	1634.77	2	-0.008442	-5.164	2871.32	66632	113	126	TRUE
Welch_007 timsTOF Mouse	Uncategorized Sample	451(1)TurboID2	Welch_007_4501_2171_01_Slot2-3_1_2911_5.3.236 (F014761)	Lipopolysaccharide-responsive and beige-like anchor protein OS=Mus musculus GN=Lrba PE=2 SV=1	tr|E9Q3Y4|E9Q3Y4_MOUSE		Uni-mouse-Reference-20131008.fasta	316816	1	29	33	36	0.000116	0.147	possibly correct	TRUE	Cmpd 81849, +MS2(710.3397), 36.0eV, 36.2min, 1/K0=1.017, #19950-19954	ATDAQLcLESSPK	R	D	0.997	34.5	32.9	24.7	2	c7: Carbamidomethyl (+57.02)		710.34	1418.66	1419.68	2	-0.006496	-4.576	2168.78	47345	425	437	TRUE
Welch_007 timsTOF Mouse	Uncategorized Sample	451(1)TurboID2	Welch_007_4501_2171_01_Slot2-3_1_2911_5.3.236 (F014761)	Lipopolysaccharide-responsive and beige-like anchor protein OS=Mus musculus GN=Lrba PE=2 SV=1	tr|E9Q3Y4|E9Q3Y4_MOUSE		Uni-mouse-Reference-20131008.fasta	316816	1	29	33	36	0.000116	0.147	possibly correct	TRUE	Cmpd 134235, +MS2(1441.1428), 50.7eV, 53.4min, 1/K0=1.394, #29559-29569	ATNLAGETESVSDcADNVSEAPATSEQK	K	I	0.942	20.6	37.8	20.6	2	c14: Carbamidomethyl (+57.02)		1441.14	5760.53	2881.26	4	2880	74.99	3205.08	19267	1210	1237	TRUE
Welch_007 timsTOF Mouse	Uncategorized Sample	451(1)TurboID2	Welch_007_4501_2171_01_Slot2-3_1_2911_5.3.236 (F014761)	Lipopolysaccharide-responsive and beige-like anchor protein OS=Mus musculus GN=Lrba PE=2 SV=1	tr|E9Q3Y4|E9Q3Y4_MOUSE		Uni-mouse-Reference-20131008.fasta	316816	1	29	33	36	0.000116	0.147	possibly correct	TRUE	Cmpd 274707, +MS2(835.4740), 38.2eV, 95.8min, 1/K0=1.074, #52981-52982	DLENLAGPVSLSTPAQLVAPSVVVK	K	G	0.918	14.9	31.9	14.9	2			835.474	2503.4	2504.4	3	0.01026	4.098	5747.38	81680	2061	2085	TRUE
Welch_007 timsTOF Mouse	Uncategorized Sample	451(1)TurboID2	Welch_007_4501_2171_01_Slot2-3_1_2911_5.3.236 (F014761)	Lipopolysaccharide-responsive and beige-like anchor protein OS=Mus musculus GN=Lrba PE=2 SV=1	tr|E9Q3Y4|E9Q3Y4_MOUSE		Uni-mouse-Reference-20131008.fasta	316816	1	29	33	36	0.000116	0.147	possibly correct	TRUE	Cmpd 274641, +MS2(1252.6992), 49.7eV, 95.8min, 1/K0=1.366, #52969-52974	DLENLAGPVSLSTPAQLVAPSVVVK	K	G	0.997	61.3	32.9	61.3	2			1252.7	2503.38	2504.4	2	-0.006162	-2.46	5746.36	35375	2061	2085	TRUE
Welch_007 timsTOF Mouse	Uncategorized Sample	451(1)TurboID2	Welch_007_4501_2171_01_Slot2-3_1_2911_5.3.236 (F014761)	Lipopolysaccharide-responsive and beige-like anchor protein OS=Mus musculus GN=Lrba PE=2 SV=1	tr|E9Q3Y4|E9Q3Y4_MOUSE		Uni-mouse-Reference-20131008.fasta	316816	1	29	33	36	0.000116	0.147	possibly correct	TRUE	Cmpd 276161, +MS2(720.8811), 35.7eV, 96.3min, 1/K0=1.009, #53246	EIFVDFAPFLSR	R	T	0.997	38.3	33.4	38.3	2			720.881	1439.75	1440.75	2	0.002698	1.873	5775.76	23046	1815	1826	TRUE
Welch_007 timsTOF Mouse	Uncategorized Sample	451(1)TurboID2	Welch_007_4501_2171_01_Slot2-3_1_2911_5.3.236 (F014761)	Lipopolysaccharide-responsive and beige-like anchor protein OS=Mus musculus GN=Lrba PE=2 SV=1	tr|E9Q3Y4|E9Q3Y4_MOUSE		Uni-mouse-Reference-20131008.fasta	316816	1	29	33	36	0.000116	0.147	possibly correct	TRUE	Cmpd 276212, +MS2(720.8797), 35.8eV, 96.3min, 1/K0=1.012, #53256	EIFVDFAPFLSR	R	T	0.997	38.7	33.4	38.7	2			720.88	1439.74	1440.75	2	-2.194e-05	-0.01523	5776.89	28159	1815	1826	TRUE
Welch_007 timsTOF Mouse	Uncategorized Sample	451(1)TurboID2	Welch_007_4501_2171_01_Slot2-3_1_2911_5.3.236 (F014761)	Lipopolysaccharide-responsive and beige-like anchor protein OS=Mus musculus GN=Lrba PE=2 SV=1	tr|E9Q3Y4|E9Q3Y4_MOUSE		Uni-mouse-Reference-20131008.fasta	316816	1	29	33	36	0.000116	0.147	possibly correct	TRUE	Cmpd 33243, +MS2(692.8228), 36.5eV, 18.0min, 1/K0=1.031, #9767-9769	GVDVSVGSQHEDR	R	K	0.974	17	31.6	17	2			692.823	1383.63	1384.65	2	-0.006842	-4.941	1080.35	13217	964	976	TRUE
Welch_007 timsTOF Mouse	Uncategorized Sample	451(1)TurboID2	Welch_007_4501_2171_01_Slot2-3_1_2911_5.3.236 (F014761)	Lipopolysaccharide-responsive and beige-like anchor protein OS=Mus musculus GN=Lrba PE=2 SV=1	tr|E9Q3Y4|E9Q3Y4_MOUSE		Uni-mouse-Reference-20131008.fasta	316816	1	29	33	36	0.000116	0.147	possibly correct	TRUE	Cmpd 259915, +MS2(864.4503), 39.4eV, 90.8min, 1/K0=1.104, #50215-50216	IEPFTTYFLNLQGGK	R	F	0.997	71.2	34.9	61	2			864.45	1726.89	1727.9	2	-0.007262	-4.203	5449.92	69132	2309	2323	TRUE
Welch_007 timsTOF Mouse	Uncategorized Sample	451(1)TurboID2	Welch_007_4501_2171_01_Slot2-3_1_2911_5.3.236 (F014761)	Lipopolysaccharide-responsive and beige-like anchor protein OS=Mus musculus GN=Lrba PE=2 SV=1	tr|E9Q3Y4|E9Q3Y4_MOUSE		Uni-mouse-Reference-20131008.fasta	316816	1	29	33	36	0.000116	0.147	possibly correct	TRUE	Cmpd 139516, +MS2(465.2828), 29.0eV, 55.1min, 1/K0=0.836, #30490	IINLLTDK	K	H	0.974	46	31.6	0	2			465.283	928.551	929.567	2	-0.008542	-9.189	3304.99	25661	1959	1966	TRUE
Welch_007 timsTOF Mouse	Uncategorized Sample	451(1)TurboID2	Welch_007_4501_2171_01_Slot2-3_1_2911_5.3.236 (F014761)	Lipopolysaccharide-responsive and beige-like anchor protein OS=Mus musculus GN=Lrba PE=2 SV=1	tr|E9Q3Y4|E9Q3Y4_MOUSE		Uni-mouse-Reference-20131008.fasta	316816	1	29	33	36	0.000116	0.147	possibly correct	TRUE	Cmpd 139562, +MS2(465.2833), 29.0eV, 55.1min, 1/K0=0.836, #30497-30501	IINLLTDK	K	H	0.976	41.9	31.7	0	2			465.283	928.552	929.567	2	-0.007562	-8.135	3306.18	48033	1959	1966	TRUE
Welch_007 timsTOF Mouse	Uncategorized Sample	451(1)TurboID2	Welch_007_4501_2171_01_Slot2-3_1_2911_5.3.236 (F014761)	Lipopolysaccharide-responsive and beige-like anchor protein OS=Mus musculus GN=Lrba PE=2 SV=1	tr|E9Q3Y4|E9Q3Y4_MOUSE		Uni-mouse-Reference-20131008.fasta	316816	1	29	33	36	0.000116	0.147	possibly correct	TRUE	Cmpd 69533, +MS2(601.3299), 33.7eV, 31.8min, 1/K0=0.957, #17495	ILAYTEGLHGK	K	W	0.997	37.4	34	28.8	2			601.33	1200.65	1201.66	2	-0.005322	-4.429	1904.88	29090	2113	2123	TRUE
Welch_007 timsTOF Mouse	Uncategorized Sample	451(1)TurboID2	Welch_007_4501_2171_01_Slot2-3_1_2911_5.3.236 (F014761)	Lipopolysaccharide-responsive and beige-like anchor protein OS=Mus musculus GN=Lrba PE=2 SV=1	tr|E9Q3Y4|E9Q3Y4_MOUSE		Uni-mouse-Reference-20131008.fasta	316816	1	29	33	36	0.000116	0.147	possibly correct	TRUE	Cmpd 98132, +MS2(639.8148), 33.5eV, 41.7min, 1/K0=0.953, #23029-23030	LDVSSVASDTER	K	F	0.997	30.2	33.3	30.2	2			639.815	1277.62	1278.62	2	0.005038	3.94	2499.5	60759	1241	1252	TRUE
Welch_007 timsTOF Mouse	Uncategorized Sample	451(1)TurboID2	Welch_007_4501_2171_01_Slot2-3_1_2911_5.3.236 (F014761)	Lipopolysaccharide-responsive and beige-like anchor protein OS=Mus musculus GN=Lrba PE=2 SV=1	tr|E9Q3Y4|E9Q3Y4_MOUSE		Uni-mouse-Reference-20131008.fasta	316816	1	29	33	36	0.000116	0.147	possibly correct	TRUE	Cmpd 124860, +MS2(460.8861), 26.4eV, 50.4min, 1/K0=0.767, #27892-27895	LDYWEDDLRR	R	R	0.962	23	32.3	13.8	2			460.886	1379.64	1380.65	3	-0.0107	-7.749	3024.29	53208	1984	1993	TRUE
Welch_007 timsTOF Mouse	Uncategorized Sample	451(1)TurboID2	Welch_007_4501_2171_01_Slot2-3_1_2911_5.3.236 (F014761)	Lipopolysaccharide-responsive and beige-like anchor protein OS=Mus musculus GN=Lrba PE=2 SV=1	tr|E9Q3Y4|E9Q3Y4_MOUSE		Uni-mouse-Reference-20131008.fasta	316816	1	29	33	36	0.000116	0.147	possibly correct	TRUE	Cmpd 111909, +MS2(559.2869), 31.0eV, 46.2min, 1/K0=0.889, #25544	LLQDMDINR	R	L	0.997	30.1	34	25.8	2			559.287	1116.56	1117.57	2	-0.0008019	-0.7176	2771.19	46725	1505	1513	TRUE
Welch_007 timsTOF Mouse	Uncategorized Sample	451(1)TurboID2	Welch_007_4501_2171_01_Slot2-3_1_2911_5.3.236 (F014761)	Lipopolysaccharide-responsive and beige-like anchor protein OS=Mus musculus GN=Lrba PE=2 SV=1	tr|E9Q3Y4|E9Q3Y4_MOUSE		Uni-mouse-Reference-20131008.fasta	316816	1	29	33	36	0.000116	0.147	possibly correct	TRUE	Cmpd 189715, +MS2(778.4040), 32.2eV, 70.5min, 1/K0=0.920, #38994	LPSVAAVGSVPQDPAAHMSITER	K	L	0.997	48.2	36.8	47.1	2			778.404	2332.19	2333.19	3	0.005502	2.358	4227.43	79968	1779	1801	TRUE
Welch_007 timsTOF Mouse	Uncategorized Sample	451(1)TurboID2	Welch_007_4501_2171_01_Slot2-3_1_2911_5.3.236 (F014761)	Lipopolysaccharide-responsive and beige-like anchor protein OS=Mus musculus GN=Lrba PE=2 SV=1	tr|E9Q3Y4|E9Q3Y4_MOUSE		Uni-mouse-Reference-20131008.fasta	316816	1	29	33	36	0.000116	0.147	possibly correct	TRUE	Cmpd 59092, +MS2(699.3519), 34.8eV, 28.0min, 1/K0=0.987, #15373-15376	LQATVETDDHIR	K	A	0.997	44.8	33.3	44.8	2			699.352	1396.69	1397.7	2	-0.005622	-4.022	1678.4	47511	2763	2774	TRUE
Welch_007 timsTOF Mouse	Uncategorized Sample	451(1)TurboID2	Welch_007_4501_2171_01_Slot2-3_1_2911_5.3.236 (F014761)	Lipopolysaccharide-responsive and beige-like anchor protein OS=Mus musculus GN=Lrba PE=2 SV=1	tr|E9Q3Y4|E9Q3Y4_MOUSE		Uni-mouse-Reference-20131008.fasta	316816	1	29	33	36	0.000116	0.147	possibly correct	TRUE	Cmpd 59117, +MS2(466.5693), 27.7eV, 28.0min, 1/K0=0.803, #15379	LQATVETDDHIR	K	A	0.997	56.2	33.2	56.2	2			466.569	1396.69	1397.7	3	-0.008708	-6.23	1678.56	38428	2763	2774	TRUE
Welch_007 timsTOF Mouse	Uncategorized Sample	451(1)TurboID2	Welch_007_4501_2171_01_Slot2-3_1_2911_5.3.236 (F014761)	Lipopolysaccharide-responsive and beige-like anchor protein OS=Mus musculus GN=Lrba PE=2 SV=1	tr|E9Q3Y4|E9Q3Y4_MOUSE		Uni-mouse-Reference-20131008.fasta	316816	1	29	33	36	0.000116	0.147	possibly correct	TRUE	Cmpd 238441, +MS2(751.9022), 36.5eV, 84.3min, 1/K0=1.031, #46611	NAGLAFIELVNEGR	K	L	0.997	67.5	34.8	55.8	2			751.902	1501.79	1502.8	2	0.0008981	0.5976	5058.94	69784	1871	1884	TRUE
Welch_007 timsTOF Mouse	Uncategorized Sample	451(1)TurboID2	Welch_007_4501_2171_01_Slot2-3_1_2911_5.3.236 (F014761)	Lipopolysaccharide-responsive and beige-like anchor protein OS=Mus musculus GN=Lrba PE=2 SV=1	tr|E9Q3Y4|E9Q3Y4_MOUSE		Uni-mouse-Reference-20131008.fasta	316816	1	29	33	36	0.000116	0.147	possibly correct	TRUE	Cmpd 21403, +MS2(515.5716), 27.4eV, 13.1min, 1/K0=0.795, #7016	NcLEcQQHSQLK	R	A	0.997	45	31.1	43.5	2	c2: Carbamidomethyl (+57.02), c5: Carbamidomethyl (+57.02)		515.572	1543.69	1544.69	3	0.005814	3.764	787.842	38644	1451	1462	TRUE
Welch_007 timsTOF Mouse	Uncategorized Sample	451(1)TurboID2	Welch_007_4501_2171_01_Slot2-3_1_2911_5.3.236 (F014761)	Lipopolysaccharide-responsive and beige-like anchor protein OS=Mus musculus GN=Lrba PE=2 SV=1	tr|E9Q3Y4|E9Q3Y4_MOUSE		Uni-mouse-Reference-20131008.fasta	316816	1	29	33	36	0.000116	0.147	possibly correct	TRUE	Cmpd 21377, +MS2(772.8489), 36.5eV, 13.1min, 1/K0=1.030, #7010-7011	NcLEcQQHSQLK	R	A	0.997	59.1	30.4	59.1	2	c2: Carbamidomethyl (+57.02), c5: Carbamidomethyl (+57.02)		772.849	1543.68	1544.69	2	-0.00411	-2.661	787.578	28537	1451	1462	TRUE
Welch_007 timsTOF Mouse	Uncategorized Sample	451(1)TurboID2	Welch_007_4501_2171_01_Slot2-3_1_2911_5.3.236 (F014761)	Lipopolysaccharide-responsive and beige-like anchor protein OS=Mus musculus GN=Lrba PE=2 SV=1	tr|E9Q3Y4|E9Q3Y4_MOUSE		Uni-mouse-Reference-20131008.fasta	316816	1	29	33	36	0.000116	0.147	possibly correct	TRUE	Cmpd 59618, +MS2(682.8614), 35.6eV, 28.2min, 1/K0=1.006, #15486-15487	NPLGSTHPEATLK	R	T	0.997	39.7	33.4	39.7	2			682.861	1363.71	1364.72	2	-0.001482	-1.086	1690.15	37524	2000	2012	TRUE
Welch_007 timsTOF Mouse	Uncategorized Sample	451(1)TurboID2	Welch_007_4501_2171_01_Slot2-3_1_2911_5.3.236 (F014761)	Lipopolysaccharide-responsive and beige-like anchor protein OS=Mus musculus GN=Lrba PE=2 SV=1	tr|E9Q3Y4|E9Q3Y4_MOUSE		Uni-mouse-Reference-20131008.fasta	316816	1	29	33	36	0.000116	0.147	possibly correct	TRUE	Cmpd 56306, +MS2(717.3110), 34.3eV, 27.0min, 1/K0=0.972, #14810-14811	NSPQcPESMEVR	R	R	0.966	14.9	28.5	14.9	2	c5: Carbamidomethyl (+57.02)		717.311	1432.61	1433.61	2	-1.58e-05	-0.01102	1618.3	56648	828	839	TRUE
Welch_007 timsTOF Mouse	Uncategorized Sample	451(1)TurboID2	Welch_007_4501_2171_01_Slot2-3_1_2911_5.3.236 (F014761)	Lipopolysaccharide-responsive and beige-like anchor protein OS=Mus musculus GN=Lrba PE=2 SV=1	tr|E9Q3Y4|E9Q3Y4_MOUSE		Uni-mouse-Reference-20131008.fasta	316816	1	29	33	36	0.000116	0.147	possibly correct	TRUE	Cmpd 169923, +MS2(734.3566), 35.7eV, 64.7min, 1/K0=1.008, #35820	QLFAYPGcDAGIR	K	A	0.992	21	32.9	17.3	2	c8: Carbamidomethyl (+57.02)		734.357	1466.7	1467.71	2	0.0007642	0.5207	3881.95	38434	2804	2816	TRUE
Welch_007 timsTOF Mouse	Uncategorized Sample	451(1)TurboID2	Welch_007_4501_2171_01_Slot2-3_1_2911_5.3.236 (F014761)	Lipopolysaccharide-responsive and beige-like anchor protein OS=Mus musculus GN=Lrba PE=2 SV=1	tr|E9Q3Y4|E9Q3Y4_MOUSE		Uni-mouse-Reference-20131008.fasta	316816	1	29	33	36	0.000116	0.147	possibly correct	TRUE	Cmpd 41687, +MS2(986.4644), 40.9eV, 21.4min, 1/K0=1.142, #11673-11683	QQEQTAqGTAPDAVDQQR	R	R	0.994	56.5	34.3	18.8	2		q7: Deamidated (+0.98)	986.464	1970.91	1971.9	2	0.02088	10.59	1284.12	39313	1276	1293	TRUE
Welch_007 timsTOF Mouse	Uncategorized Sample	451(1)TurboID2	Welch_007_4501_2171_01_Slot2-3_1_2911_5.3.236 (F014761)	Lipopolysaccharide-responsive and beige-like anchor protein OS=Mus musculus GN=Lrba PE=2 SV=1	tr|E9Q3Y4|E9Q3Y4_MOUSE		Uni-mouse-Reference-20131008.fasta	316816	1	29	33	36	0.000116	0.147	possibly correct	TRUE	Cmpd 41733, +MS2(985.9631), 40.6eV, 21.4min, 1/K0=1.136, #11684-11691	QQEQTAQGTAPDAVDQQR	R	R	0.997	84.2	34.2	78.6	2			985.963	1969.91	1970.92	2	0.002458	1.247	1285.13	52123	1276	1293	TRUE
Welch_007 timsTOF Mouse	Uncategorized Sample	451(1)TurboID2	Welch_007_4501_2171_01_Slot2-3_1_2911_5.3.236 (F014761)	Lipopolysaccharide-responsive and beige-like anchor protein OS=Mus musculus GN=Lrba PE=2 SV=1	tr|E9Q3Y4|E9Q3Y4_MOUSE		Uni-mouse-Reference-20131008.fasta	316816	1	29	33	36	0.000116	0.147	possibly correct	TRUE	Cmpd 153925, +MS2(881.9055), 38.9eV, 59.7min, 1/K0=1.092, #33035-33036	SESYIGGNcYILSGSR	R	D	0.991	18.1	32.9	18.1	2	c9: Carbamidomethyl (+57.02)		881.906	1761.8	1762.81	2	-0.002756	-1.563	3580.49	73238	2638	2653	TRUE
Welch_007 timsTOF Mouse	Uncategorized Sample	451(1)TurboID2	Welch_007_4501_2171_01_Slot2-3_1_2911_5.3.236 (F014761)	Lipopolysaccharide-responsive and beige-like anchor protein OS=Mus musculus GN=Lrba PE=2 SV=1	tr|E9Q3Y4|E9Q3Y4_MOUSE		Uni-mouse-Reference-20131008.fasta	316816	1	29	33	36	0.000116	0.147	possibly correct	TRUE	Cmpd 168985, +MS2(635.3375), 32.1eV, 64.4min, 1/K0=0.916, #35660-35661	SFGQTPSQLLIEPHPPR	R	G	0.997	41.2	35.4	38.8	2			635.337	1902.99	1904	3	-0.004858	-2.551	3864.4	75189	2464	2480	TRUE
Welch_007 timsTOF Mouse	Uncategorized Sample	451(1)TurboID2	Welch_007_4501_2171_01_Slot2-3_1_2911_5.3.236 (F014761)	Lipopolysaccharide-responsive and beige-like anchor protein OS=Mus musculus GN=Lrba PE=2 SV=1	tr|E9Q3Y4|E9Q3Y4_MOUSE		Uni-mouse-Reference-20131008.fasta	316816	1	29	33	36	0.000116	0.147	possibly correct	TRUE	Cmpd 190981, +MS2(698.8913), 34.8eV, 70.8min, 1/K0=0.985, #39202-39203	SPVDIVTGGISPVR	K	D	0.997	53.7	31.5	37.2	2			698.891	1395.77	1396.78	2	-0.004302	-3.08	4250.14	86142	1487	1500	TRUE
Welch_007 timsTOF Mouse	Uncategorized Sample	451(1)TurboID2	Welch_007_4501_2171_01_Slot2-3_1_2911_5.3.236 (F014761)	Lipopolysaccharide-responsive and beige-like anchor protein OS=Mus musculus GN=Lrba PE=2 SV=1	tr|E9Q3Y4|E9Q3Y4_MOUSE		Uni-mouse-Reference-20131008.fasta	316816	1	29	33	36	0.000116	0.147	possibly correct	TRUE	Cmpd 48016, +MS2(758.3599), 34.5eV, 23.9min, 1/K0=0.979, #13063-13064	SSGIGDNPGGETATPR	K	A	0.997	75.6	32.5	71.2	2			758.36	1514.71	1515.7	2	0.008818	5.818	1431.81	53688	2666	2681	TRUE
Welch_007 timsTOF Mouse	Uncategorized Sample	451(1)TurboID2	Welch_007_4501_2171_01_Slot2-3_1_2911_5.3.236 (F014761)	Lipopolysaccharide-responsive and beige-like anchor protein OS=Mus musculus GN=Lrba PE=2 SV=1	tr|E9Q3Y4|E9Q3Y4_MOUSE		Uni-mouse-Reference-20131008.fasta	316816	1	29	33	36	0.000116	0.147	possibly correct	TRUE	Cmpd 78364, +MS2(741.8735), 36.3eV, 34.9min, 1/K0=1.024, #19274	TAVEHAADEDILAK	K	G	0.993	22.7	33.8	22.7	2			741.873	1481.73	1482.74	2	-0.003962	-2.672	2096.26	66437	2013	2026	TRUE
Welch_007 timsTOF Mouse	Uncategorized Sample	451(1)TurboID2	Welch_007_4501_2171_01_Slot2-3_1_2911_5.3.236 (F014761)	Lipopolysaccharide-responsive and beige-like anchor protein OS=Mus musculus GN=Lrba PE=2 SV=1	tr|E9Q3Y4|E9Q3Y4_MOUSE		Uni-mouse-Reference-20131008.fasta	316816	1	29	33	36	0.000116	0.147	possibly correct	TRUE	Cmpd 78387, +MS2(741.8733), 36.9eV, 34.9min, 1/K0=1.041, #19277-19278	TAVEHAADEDILAK	K	G	0.997	41	33.8	41	2			741.873	1481.73	1482.74	2	-0.004342	-2.928	2096.47	62367	2013	2026	TRUE
Welch_007 timsTOF Mouse	Uncategorized Sample	451(1)TurboID2	Welch_007_4501_2171_01_Slot2-3_1_2911_5.3.236 (F014761)	Lipopolysaccharide-responsive and beige-like anchor protein OS=Mus musculus GN=Lrba PE=2 SV=1	tr|E9Q3Y4|E9Q3Y4_MOUSE		Uni-mouse-Reference-20131008.fasta	316816	1	29	33	36	0.000116	0.147	possibly correct	TRUE	Cmpd 58556, +MS2(693.3557), 36.2eV, 27.8min, 1/K0=1.024, #15261-15262	TLEGPENcLKPK	R	L	0.997	36.7	33.9	33.7	2	c8: Carbamidomethyl (+57.02)		693.356	1384.7	1385.71	2	-0.005436	-3.923	1666.47	17077	2724	2735	TRUE
Welch_007 timsTOF Mouse	Uncategorized Sample	451(1)TurboID2	Welch_007_4501_2171_01_Slot2-3_1_2911_5.3.236 (F014761)	Lipopolysaccharide-responsive and beige-like anchor protein OS=Mus musculus GN=Lrba PE=2 SV=1	tr|E9Q3Y4|E9Q3Y4_MOUSE		Uni-mouse-Reference-20131008.fasta	316816	1	29	33	36	0.000116	0.147	possibly correct	TRUE	Cmpd 236713, +MS2(762.7325), 38.3eV, 83.8min, 1/K0=1.076, #46343-46344	TLLGSHGQELLIEGTSLVcMK	R	S	0.955	14	36.4	14	2	c19: Carbamidomethyl (+57.02)		762.732	2285.18	2286.18	3	-0.0006818	-0.2982	5029.33	42782	1827	1847	TRUE
Welch_007 timsTOF Mouse	Uncategorized Sample	451(1)TurboID2	Welch_007_4501_2171_01_Slot2-3_1_2911_5.3.236 (F014761)	Lipopolysaccharide-responsive and beige-like anchor protein OS=Mus musculus GN=Lrba PE=2 SV=1	tr|E9Q3Y4|E9Q3Y4_MOUSE		Uni-mouse-Reference-20131008.fasta	316816	1	29	33	36	0.000116	0.147	possibly correct	TRUE	Cmpd 155336, +MS2(624.8315), 32.9eV, 60.1min, 1/K0=0.936, #33279	VANEAEFILSR	R	Q	0.997	70.4	34.1	54.8	2			624.832	1247.65	1248.66	2	-0.002422	-1.94	3606.7	62137	1897	1907	TRUE
Welch_007 timsTOF Mouse	Uncategorized Sample	451(1)TurboID2	Welch_007_4501_2171_01_Slot2-3_1_2911_5.3.236 (F014761)	Lipopolysaccharide-responsive and beige-like anchor protein OS=Mus musculus GN=Lrba PE=2 SV=1	tr|E9Q3Y4|E9Q3Y4_MOUSE		Uni-mouse-Reference-20131008.fasta	316816	1	29	33	36	0.000116	0.147	possibly correct	TRUE	Cmpd 150793, +MS2(659.8573), 34.3eV, 58.7min, 1/K0=0.974, #32482-32483	VGVGTSFGLPQTR	R	R	0.997	36.8	34.1	31.1	2			659.857	1317.7	1318.71	2	-0.004142	-3.141	3520.37	101893	2174	2186	TRUE
Welch_007 timsTOF Mouse	Uncategorized Sample	451(1)TurboID2	Welch_007_4501_2171_01_Slot2-3_1_2911_5.3.236 (F014761)	Lipopolysaccharide-responsive and beige-like anchor protein OS=Mus musculus GN=Lrba PE=2 SV=1	tr|E9Q3Y4|E9Q3Y4_MOUSE		Uni-mouse-Reference-20131008.fasta	316816	1	29	33	36	0.000116	0.147	possibly correct	TRUE	Cmpd 53235, +MS2(524.9517), 27.2eV, 25.8min, 1/K0=0.790, #14163	YRDHVTATQLIQK	K	I	0.987	26.2	35	15.3	2			524.952	1571.83	1572.85	3	-0.008868	-5.638	1549.05	52387	1946	1958	TRUE
Welch_007 timsTOF Mouse	Uncategorized Sample	451(1)TurboID2	Welch_007_4501_2171_01_Slot2-3_1_2911_5.3.236 (F014761)	DNA polymerase delta catalytic subunit OS=Mus musculus GN=Pold1 PE=1 SV=2	sp|P52431|DPOD1_MOUSE		Uni-mouse-Reference-20131008.fasta	123793	1	46	56	78	0.000252	0.458	possibly correct	TRUE	Cmpd 73319, +MS2(699.8691), 36.0eV, 33.1min, 1/K0=1.018, #18230-18231	AELAQETDPLRR	K	Q	0.992	19.5	33	19.5	2			699.869	1397.72	1398.73	2	-0.002882	-2.06	1983.99	84610	670	681	TRUE
Welch_007 timsTOF Mouse	Uncategorized Sample	451(1)TurboID2	Welch_007_4501_2171_01_Slot2-3_1_2911_5.3.236 (F014761)	DNA polymerase delta catalytic subunit OS=Mus musculus GN=Pold1 PE=1 SV=2	sp|P52431|DPOD1_MOUSE		Uni-mouse-Reference-20131008.fasta	123793	1	46	56	78	0.000252	0.458	possibly correct	TRUE	Cmpd 73390, +MS2(466.9122), 27.1eV, 33.1min, 1/K0=0.789, #18248-18249	AELAQETDPLRR	K	Q	0.997	31.1	33	30.7	2			466.912	1397.71	1398.73	3	-0.01164	-8.32	1985.55	44059	670	681	TRUE
Welch_007 timsTOF Mouse	Uncategorized Sample	451(1)TurboID2	Welch_007_4501_2171_01_Slot2-3_1_2911_5.3.236 (F014761)	DNA polymerase delta catalytic subunit OS=Mus musculus GN=Pold1 PE=1 SV=2	sp|P52431|DPOD1_MOUSE		Uni-mouse-Reference-20131008.fasta	123793	1	46	56	78	0.000252	0.458	possibly correct	TRUE	Cmpd 73531, +MS2(466.9110), 27.0eV, 33.1min, 1/K0=0.784, #18269-18270	AELAQETDPLRR	K	Q	0.997	62.2	33.3	53.7	2			466.911	1397.71	1398.73	3	-0.01539	-11	1987.86	56681	670	681	TRUE
Welch_007 timsTOF Mouse	Uncategorized Sample	451(1)TurboID2	Welch_007_4501_2171_01_Slot2-3_1_2911_5.3.236 (F014761)	DNA polymerase delta catalytic subunit OS=Mus musculus GN=Pold1 PE=1 SV=2	sp|P52431|DPOD1_MOUSE		Uni-mouse-Reference-20131008.fasta	123793	1	46	56	78	0.000252	0.458	possibly correct	TRUE	Cmpd 61102, +MS2(554.5825), 29.0eV, 28.7min, 1/K0=0.838, #15803	cQGSLHEDVIcTSR	R	D	0.997	30.4	30.3	30.4	2	c1: Carbamidomethyl (+57.02), c11: Carbamidomethyl (+57.02)		554.582	1660.73	1661.74	3	-0.004326	-2.603	1724.05	72970	1059	1072	TRUE
Welch_007 timsTOF Mouse	Uncategorized Sample	451(1)TurboID2	Welch_007_4501_2171_01_Slot2-3_1_2911_5.3.236 (F014761)	DNA polymerase delta catalytic subunit OS=Mus musculus GN=Pold1 PE=1 SV=2	sp|P52431|DPOD1_MOUSE		Uni-mouse-Reference-20131008.fasta	123793	1	46	56	78	0.000252	0.458	possibly correct	TRUE	Cmpd 15971, +MS2(452.7010), 27.9eV, 10.9min, 1/K0=0.809, #5767	DLEDQER	K	L	0.9	27.5	27.7	0	2			452.701	903.387	904.401	2	-0.006202	-6.858	655.467	44480	1086	1092	TRUE
Welch_007 timsTOF Mouse	Uncategorized Sample	451(1)TurboID2	Welch_007_4501_2171_01_Slot2-3_1_2911_5.3.236 (F014761)	DNA polymerase delta catalytic subunit OS=Mus musculus GN=Pold1 PE=1 SV=2	sp|P52431|DPOD1_MOUSE		Uni-mouse-Reference-20131008.fasta	123793	1	46	56	78	0.000252	0.458	possibly correct	TRUE	Cmpd 237499, +MS2(829.9313), 40.1eV, 84.1min, 1/K0=1.122, #46466	DNcPLVANLVTSSLR	R	R	0.997	91.7	35.1	91.7	2	c3: Carbamidomethyl (+57.02)		829.931	1657.85	1658.85	2	0.002224	1.341	5043.22	97258	833	847	TRUE
Welch_007 timsTOF Mouse	Uncategorized Sample	451(1)TurboID2	Welch_007_4501_2171_01_Slot2-3_1_2911_5.3.236 (F014761)	DNA polymerase delta catalytic subunit OS=Mus musculus GN=Pold1 PE=1 SV=2	sp|P52431|DPOD1_MOUSE		Uni-mouse-Reference-20131008.fasta	123793	1	46	56	78	0.000252	0.458	possibly correct	TRUE	Cmpd 237295, +MS2(829.9300), 39.4eV, 84.0min, 1/K0=1.103, #46433	DNcPLVANLVTSSLR	R	R	0.997	54	35.1	54	2	c3: Carbamidomethyl (+57.02)		829.93	1657.85	1658.85	2	-0.0003158	-0.1904	5039.62	205982	833	847	TRUE
Welch_007 timsTOF Mouse	Uncategorized Sample	451(1)TurboID2	Welch_007_4501_2171_01_Slot2-3_1_2911_5.3.236 (F014761)	DNA polymerase delta catalytic subunit OS=Mus musculus GN=Pold1 PE=1 SV=2	sp|P52431|DPOD1_MOUSE		Uni-mouse-Reference-20131008.fasta	123793	1	46	56	78	0.000252	0.458	possibly correct	TRUE	Cmpd 224921, +MS2(602.8000), 32.4eV, 80.3min, 1/K0=0.926, #44378	DVISDLLcNR	K	I	0.997	37.4	33.9	28.6	2	c8: Carbamidomethyl (+57.02)		602.8	1203.59	1204.6	2	-0.006476	-5.376	4815.79	77804	864	873	TRUE
Welch_007 timsTOF Mouse	Uncategorized Sample	451(1)TurboID2	Welch_007_4501_2171_01_Slot2-3_1_2911_5.3.236 (F014761)	DNA polymerase delta catalytic subunit OS=Mus musculus GN=Pold1 PE=1 SV=2	sp|P52431|DPOD1_MOUSE		Uni-mouse-Reference-20131008.fasta	123793	1	46	56	78	0.000252	0.458	possibly correct	TRUE	Cmpd 225136, +MS2(602.8009), 32.3eV, 80.3min, 1/K0=0.922, #44420	DVISDLLcNR	K	I	0.997	56.7	33.9	48.2	2	c8: Carbamidomethyl (+57.02)		602.801	1203.59	1204.6	2	-0.004736	-3.931	4820.47	182390	864	873	TRUE
Welch_007 timsTOF Mouse	Uncategorized Sample	451(1)TurboID2	Welch_007_4501_2171_01_Slot2-3_1_2911_5.3.236 (F014761)	DNA polymerase delta catalytic subunit OS=Mus musculus GN=Pold1 PE=1 SV=2	sp|P52431|DPOD1_MOUSE		Uni-mouse-Reference-20131008.fasta	123793	1	46	56	78	0.000252	0.458	possibly correct	TRUE	Cmpd 181264, +MS2(849.4435), 38.9eV, 68.1min, 1/K0=1.092, #37699	EAANWVSSHFPSPIR	R	L	0.937	19	34.5	19	2			849.443	1696.87	1697.84	2	0.04028	23.72	4086.54	93584	775	789	TRUE
Welch_007 timsTOF Mouse	Uncategorized Sample	451(1)TurboID2	Welch_007_4501_2171_01_Slot2-3_1_2911_5.3.236 (F014761)	DNA polymerase delta catalytic subunit OS=Mus musculus GN=Pold1 PE=1 SV=2	sp|P52431|DPOD1_MOUSE		Uni-mouse-Reference-20131008.fasta	123793	1	46	56	78	0.000252	0.458	possibly correct	TRUE	Cmpd 180674, +MS2(849.4230), 38.9eV, 67.9min, 1/K0=1.092, #37605-37609	EAANWVSSHFPSPIR	R	L	0.997	29.7	34.6	29.7	2			849.423	1696.83	1697.84	2	-0.0005619	-0.331	4076.23	116024	775	789	TRUE
Welch_007 timsTOF Mouse	Uncategorized Sample	451(1)TurboID2	Welch_007_4501_2171_01_Slot2-3_1_2911_5.3.236 (F014761)	DNA polymerase delta catalytic subunit OS=Mus musculus GN=Pold1 PE=1 SV=2	sp|P52431|DPOD1_MOUSE		Uni-mouse-Reference-20131008.fasta	123793	1	46	56	78	0.000252	0.458	possibly correct	TRUE	Cmpd 180917, +MS2(566.6148), 29.1eV, 68.0min, 1/K0=0.839, #37644	EAANWVSSHFPSPIR	R	L	0.997	48.5	34.6	48.5	2			566.615	1696.82	1697.84	3	-0.009408	-5.541	4080.54	120937	775	789	TRUE
Welch_007 timsTOF Mouse	Uncategorized Sample	451(1)TurboID2	Welch_007_4501_2171_01_Slot2-3_1_2911_5.3.236 (F014761)	DNA polymerase delta catalytic subunit OS=Mus musculus GN=Pold1 PE=1 SV=2	sp|P52431|DPOD1_MOUSE		Uni-mouse-Reference-20131008.fasta	123793	1	46	56	78	0.000252	0.458	possibly correct	TRUE	Cmpd 137973, +MS2(733.3498), 30.6eV, 54.6min, 1/K0=0.878, #30212-30213	EDVQHSIITDLQnGNEQTR	K	R	0.99	42.9	34.7	1.2	2		n13: Deamidated (+0.98)	733.35	2197.03	2198.03	3	0.002646	1.204	3275.05	88582	485	503	TRUE
Welch_007 timsTOF Mouse	Uncategorized Sample	451(1)TurboID2	Welch_007_4501_2171_01_Slot2-3_1_2911_5.3.236 (F014761)	DNA polymerase delta catalytic subunit OS=Mus musculus GN=Pold1 PE=1 SV=2	sp|P52431|DPOD1_MOUSE		Uni-mouse-Reference-20131008.fasta	123793	1	46	56	78	0.000252	0.458	possibly correct	TRUE	Cmpd 144831, +MS2(733.0227), 30.9eV, 56.8min, 1/K0=0.886, #31420	EDVQHSIITDLQNGNEQTR	K	R	0.997	46.6	35.3	46.1	2			733.023	2196.05	2197.05	3	0.005422	2.468	3405.79	73756	485	503	TRUE
Welch_007 timsTOF Mouse	Uncategorized Sample	451(1)TurboID2	Welch_007_4501_2171_01_Slot2-3_1_2911_5.3.236 (F014761)	DNA polymerase delta catalytic subunit OS=Mus musculus GN=Pold1 PE=1 SV=2	sp|P52431|DPOD1_MOUSE		Uni-mouse-Reference-20131008.fasta	123793	1	46	56	78	0.000252	0.458	possibly correct	TRUE	Cmpd 232346, +MS2(807.9293), 38.2eV, 82.6min, 1/K0=1.074, #45653	ELSGPAVLAIELcSR	K	E	0.997	63.1	34.7	61.4	2	c13: Carbamidomethyl (+57.02)		807.929	1613.84	1614.85	2	-0.0008558	-0.53	4954.3	66219	179	193	TRUE
Welch_007 timsTOF Mouse	Uncategorized Sample	451(1)TurboID2	Welch_007_4501_2171_01_Slot2-3_1_2911_5.3.236 (F014761)	DNA polymerase delta catalytic subunit OS=Mus musculus GN=Pold1 PE=1 SV=2	sp|P52431|DPOD1_MOUSE		Uni-mouse-Reference-20131008.fasta	123793	1	46	56	78	0.000252	0.458	possibly correct	TRUE	Cmpd 140188, +MS2(455.4634), 28.5eV, 55.3min, 1/K0=0.824, #30612-30613	ESMFGYHGHGPSPFLR	R	I	0.997	92.3	32.8	91	2			455.463	1817.82	1818.84	4	-0.006534	-3.592	3318.13	86377	194	209	TRUE
Welch_007 timsTOF Mouse	Uncategorized Sample	451(1)TurboID2	Welch_007_4501_2171_01_Slot2-3_1_2911_5.3.236 (F014761)	DNA polymerase delta catalytic subunit OS=Mus musculus GN=Pold1 PE=1 SV=2	sp|P52431|DPOD1_MOUSE		Uni-mouse-Reference-20131008.fasta	123793	1	46	56	78	0.000252	0.458	possibly correct	TRUE	Cmpd 140116, +MS2(606.9513), 30.0eV, 55.3min, 1/K0=0.863, #30597	ESMFGYHGHGPSPFLR	R	I	0.997	79.5	33.3	76.9	2			606.951	1817.83	1818.84	3	0.001232	0.6774	3316.66	63734	194	209	TRUE
Welch_007 timsTOF Mouse	Uncategorized Sample	451(1)TurboID2	Welch_007_4501_2171_01_Slot2-3_1_2911_5.3.236 (F014761)	DNA polymerase delta catalytic subunit OS=Mus musculus GN=Pold1 PE=1 SV=2	sp|P52431|DPOD1_MOUSE		Uni-mouse-Reference-20131008.fasta	123793	1	46	56	78	0.000252	0.458	possibly correct	TRUE	Cmpd 55358, +MS2(432.8855), 26.8eV, 26.6min, 1/K0=0.780, #14606-14607	EVSHLNALEER	K	F	0.982	22.8	32.9	21.7	2			432.885	1295.63	1296.65	3	-0.01233	-9.508	1596.26	66035	1038	1048	TRUE
Welch_007 timsTOF Mouse	Uncategorized Sample	451(1)TurboID2	Welch_007_4501_2171_01_Slot2-3_1_2911_5.3.236 (F014761)	DNA polymerase delta catalytic subunit OS=Mus musculus GN=Pold1 PE=1 SV=2	sp|P52431|DPOD1_MOUSE		Uni-mouse-Reference-20131008.fasta	123793	1	46	56	78	0.000252	0.458	possibly correct	TRUE	Cmpd 55234, +MS2(648.8315), 33.8eV, 26.6min, 1/K0=0.959, #14581	EVSHLNALEER	K	F	0.997	30.5	33.3	24.4	2			648.832	1295.65	1296.65	2	0.001558	1.202	1593.69	65551	1038	1048	TRUE
Welch_007 timsTOF Mouse	Uncategorized Sample	451(1)TurboID2	Welch_007_4501_2171_01_Slot2-3_1_2911_5.3.236 (F014761)	DNA polymerase delta catalytic subunit OS=Mus musculus GN=Pold1 PE=1 SV=2	sp|P52431|DPOD1_MOUSE		Uni-mouse-Reference-20131008.fasta	123793	1	46	56	78	0.000252	0.458	possibly correct	TRUE	Cmpd 196572, +MS2(479.2225), 26.8eV, 72.4min, 1/K0=0.777, #40078-40083	FGPPGPEAW	R	-	0.975	18.9	28.2	18.9	2			479.222	956.43	957.447	2	-0.009022	-9.423	4346	40583	1097	1105	TRUE
Welch_007 timsTOF Mouse	Uncategorized Sample	451(1)TurboID2	Welch_007_4501_2171_01_Slot2-3_1_2911_5.3.236 (F014761)	DNA polymerase delta catalytic subunit OS=Mus musculus GN=Pold1 PE=1 SV=2	sp|P52431|DPOD1_MOUSE		Uni-mouse-Reference-20131008.fasta	123793	1	46	56	78	0.000252	0.458	possibly correct	TRUE	Cmpd 212488, +MS2(705.8572), 34.4eV, 76.8min, 1/K0=0.977, #42475	FGVSSVAEAMSLGR	R	E	0.997	57.6	33.3	50	2			705.857	1409.7	1410.7	2	0.002498	1.771	4607.72	66841	761	774	TRUE
Welch_007 timsTOF Mouse	Uncategorized Sample	451(1)TurboID2	Welch_007_4501_2171_01_Slot2-3_1_2911_5.3.236 (F014761)	DNA polymerase delta catalytic subunit OS=Mus musculus GN=Pold1 PE=1 SV=2	sp|P52431|DPOD1_MOUSE		Uni-mouse-Reference-20131008.fasta	123793	1	46	56	78	0.000252	0.458	possibly correct	TRUE	Cmpd 212552, +MS2(705.8561), 35.1eV, 76.8min, 1/K0=0.993, #42485	FGVSSVAEAMSLGR	R	E	0.997	60.3	33.2	54.5	2			705.856	1409.7	1410.7	2	0.0004381	0.3105	4608.87	167439	761	774	TRUE
Welch_007 timsTOF Mouse	Uncategorized Sample	451(1)TurboID2	Welch_007_4501_2171_01_Slot2-3_1_2911_5.3.236 (F014761)	DNA polymerase delta catalytic subunit OS=Mus musculus GN=Pold1 PE=1 SV=2	sp|P52431|DPOD1_MOUSE		Uni-mouse-Reference-20131008.fasta	123793	1	46	56	78	0.000252	0.458	possibly correct	TRUE	Cmpd 212366, +MS2(705.8558), 35.0eV, 76.8min, 1/K0=0.992, #42459-42460	FGVSSVAEAMSLGR	R	E	0.997	64.6	33.2	59.9	2			705.856	1409.7	1410.7	2	-0.0002819	-0.1999	4605.7	125007	761	774	TRUE
Welch_007 timsTOF Mouse	Uncategorized Sample	451(1)TurboID2	Welch_007_4501_2171_01_Slot2-3_1_2911_5.3.236 (F014761)	DNA polymerase delta catalytic subunit OS=Mus musculus GN=Pold1 PE=1 SV=2	sp|P52431|DPOD1_MOUSE		Uni-mouse-Reference-20131008.fasta	123793	1	46	56	78	0.000252	0.458	possibly correct	TRUE	Cmpd 247810, +MS2(766.0744), 33.0eV, 87.1min, 1/K0=0.940, #48117	GIFPEPERDPVIQIcSLGLR	K	W	0.997	93.2	35.8	91.4	2	c15: Carbamidomethyl (+57.02)		766.074	2295.2	2296.21	3	-0.003492	-1.521	5223.2	93644	322	341	TRUE
Welch_007 timsTOF Mouse	Uncategorized Sample	451(1)TurboID2	Welch_007_4501_2171_01_Slot2-3_1_2911_5.3.236 (F014761)	DNA polymerase delta catalytic subunit OS=Mus musculus GN=Pold1 PE=1 SV=2	sp|P52431|DPOD1_MOUSE		Uni-mouse-Reference-20131008.fasta	123793	1	46	56	78	0.000252	0.458	possibly correct	TRUE	Cmpd 247624, +MS2(766.0754), 32.3eV, 87.0min, 1/K0=0.922, #48085	GIFPEPERDPVIQIcSLGLR	K	W	0.997	41	35.7	34.3	2	c15: Carbamidomethyl (+57.02)		766.075	2295.2	2296.21	3	-0.0004918	-0.2142	5219.64	107208	322	341	TRUE
Welch_007 timsTOF Mouse	Uncategorized Sample	451(1)TurboID2	Welch_007_4501_2171_01_Slot2-3_1_2911_5.3.236 (F014761)	DNA polymerase delta catalytic subunit OS=Mus musculus GN=Pold1 PE=1 SV=2	sp|P52431|DPOD1_MOUSE		Uni-mouse-Reference-20131008.fasta	123793	1	46	56	78	0.000252	0.458	possibly correct	TRUE	Cmpd 290589, +MS2(768.9596), 37.9eV, 101.8min, 1/K0=1.065, #56377-56378	GLLPQILENLLSAR	K	K	0.997	39.2	27.4	39.2	2			768.96	1535.9	1536.91	2	0.0009181	0.5973	6109.78	23672	652	665	TRUE
Welch_007 timsTOF Mouse	Uncategorized Sample	451(1)TurboID2	Welch_007_4501_2171_01_Slot2-3_1_2911_5.3.236 (F014761)	DNA polymerase delta catalytic subunit OS=Mus musculus GN=Pold1 PE=1 SV=2	sp|P52431|DPOD1_MOUSE		Uni-mouse-Reference-20131008.fasta	123793	1	46	56	78	0.000252	0.458	possibly correct	TRUE	Cmpd 204044, +MS2(565.3435), 31.7eV, 74.5min, 1/K0=0.906, #41221	IDISQLVITK	R	E	0.997	64.1	31.3	49.5	2			565.344	1128.67	1129.68	2	-0.003162	-2.799	4470.56	127618	874	883	TRUE
Welch_007 timsTOF Mouse	Uncategorized Sample	451(1)TurboID2	Welch_007_4501_2171_01_Slot2-3_1_2911_5.3.236 (F014761)	DNA polymerase delta catalytic subunit OS=Mus musculus GN=Pold1 PE=1 SV=2	sp|P52431|DPOD1_MOUSE		Uni-mouse-Reference-20131008.fasta	123793	1	46	56	78	0.000252	0.458	possibly correct	TRUE	Cmpd 170221, +MS2(565.8142), 31.5eV, 64.8min, 1/K0=0.901, #35873	IFEPILGEGR	R	A	0.997	36.9	33.9	28.3	2			565.814	1129.61	1130.62	2	0.0004581	0.4051	3887.82	104485	967	976	TRUE
Welch_007 timsTOF Mouse	Uncategorized Sample	451(1)TurboID2	Welch_007_4501_2171_01_Slot2-3_1_2911_5.3.236 (F014761)	DNA polymerase delta catalytic subunit OS=Mus musculus GN=Pold1 PE=1 SV=2	sp|P52431|DPOD1_MOUSE		Uni-mouse-Reference-20131008.fasta	123793	1	46	56	78	0.000252	0.458	possibly correct	TRUE	Cmpd 170404, +MS2(565.8144), 31.3eV, 64.9min, 1/K0=0.897, #35906	IFEPILGEGR	R	A	0.997	45.8	37.3	31	2			565.814	1129.61	1130.62	2	0.0008181	0.7235	3891.38	159305	967	976	TRUE
Welch_007 timsTOF Mouse	Uncategorized Sample	451(1)TurboID2	Welch_007_4501_2171_01_Slot2-3_1_2911_5.3.236 (F014761)	DNA polymerase delta catalytic subunit OS=Mus musculus GN=Pold1 PE=1 SV=2	sp|P52431|DPOD1_MOUSE		Uni-mouse-Reference-20131008.fasta	123793	1	46	56	78	0.000252	0.458	possibly correct	TRUE	Cmpd 57674, +MS2(788.9230), 37.4eV, 27.5min, 1/K0=1.052, #15083-15084	ILVDRDPDGAVAHAK	R	D	0.937	13.2	34.5	13.2	2			788.923	1575.83	1576.84	2	-0.005802	-3.679	1647.58	46620	849	863	TRUE
Welch_007 timsTOF Mouse	Uncategorized Sample	451(1)TurboID2	Welch_007_4501_2171_01_Slot2-3_1_2911_5.3.236 (F014761)	DNA polymerase delta catalytic subunit OS=Mus musculus GN=Pold1 PE=1 SV=2	sp|P52431|DPOD1_MOUSE		Uni-mouse-Reference-20131008.fasta	123793	1	46	56	78	0.000252	0.458	possibly correct	TRUE	Cmpd 57679, +MS2(394.9639), 26.0eV, 27.5min, 1/K0=0.758, #15083	ILVDRDPDGAVAHAK	R	D	0.989	23.9	34.7	23.9	2			394.964	1575.83	1576.84	4	-0.01075	-6.82	1647.52	98791	849	863	TRUE
Welch_007 timsTOF Mouse	Uncategorized Sample	451(1)TurboID2	Welch_007_4501_2171_01_Slot2-3_1_2911_5.3.236 (F014761)	DNA polymerase delta catalytic subunit OS=Mus musculus GN=Pold1 PE=1 SV=2	sp|P52431|DPOD1_MOUSE		Uni-mouse-Reference-20131008.fasta	123793	1	46	56	78	0.000252	0.458	possibly correct	TRUE	Cmpd 139411, +MS2(392.2522), 26.7eV, 55.1min, 1/K0=0.777, #30470	ITLALPR	R	L	0.9	35.6	25	0	2			392.252	782.49	783.509	2	-0.01178	-15.04	3302.72	14753	210	216	TRUE
Welch_007 timsTOF Mouse	Uncategorized Sample	451(1)TurboID2	Welch_007_4501_2171_01_Slot2-3_1_2911_5.3.236 (F014761)	DNA polymerase delta catalytic subunit OS=Mus musculus GN=Pold1 PE=1 SV=2	sp|P52431|DPOD1_MOUSE		Uni-mouse-Reference-20131008.fasta	123793	1	46	56	78	0.000252	0.458	possibly correct	TRUE	Cmpd 139503, +MS2(392.2538), 26.6eV, 55.1min, 1/K0=0.775, #30486-30490	ITLALPR	R	L	0.9	36.1	25	0	2			392.254	782.493	783.509	2	-0.008582	-10.95	3304.99	36130	210	216	TRUE
Welch_007 timsTOF Mouse	Uncategorized Sample	451(1)TurboID2	Welch_007_4501_2171_01_Slot2-3_1_2911_5.3.236 (F014761)	DNA polymerase delta catalytic subunit OS=Mus musculus GN=Pold1 PE=1 SV=2	sp|P52431|DPOD1_MOUSE		Uni-mouse-Reference-20131008.fasta	123793	1	46	56	78	0.000252	0.458	possibly correct	TRUE	Cmpd 13559, +MS2(452.5687), 26.1eV, 9.9min, 1/K0=0.762, #5197	KRDPGSAPSLGDR	R	V	0.997	38.3	33	35.7	2			452.569	1354.68	1355.7	3	-0.0113	-8.334	594.794	39350	907	919	TRUE
Welch_007 timsTOF Mouse	Uncategorized Sample	451(1)TurboID2	Welch_007_4501_2171_01_Slot2-3_1_2911_5.3.236 (F014761)	DNA polymerase delta catalytic subunit OS=Mus musculus GN=Pold1 PE=1 SV=2	sp|P52431|DPOD1_MOUSE		Uni-mouse-Reference-20131008.fasta	123793	1	46	56	78	0.000252	0.458	possibly correct	TRUE	Cmpd 156406, +MS2(592.5833), 33.1eV, 60.5min, 1/K0=0.941, #33471-33472	KRDPGSAPSLGDRVPYVIIGAAK	R	G	0.99	17.9	33.4	17.9	2			592.583	2366.3	2367.31	4	-0.003314	-1.4	3627.29	64777	907	929	TRUE
Welch_007 timsTOF Mouse	Uncategorized Sample	451(1)TurboID2	Welch_007_4501_2171_01_Slot2-3_1_2911_5.3.236 (F014761)	DNA polymerase delta catalytic subunit OS=Mus musculus GN=Pold1 PE=1 SV=2	sp|P52431|DPOD1_MOUSE		Uni-mouse-Reference-20131008.fasta	123793	1	46	56	78	0.000252	0.458	possibly correct	TRUE	Cmpd 195098, +MS2(531.9849), 29.9eV, 72.0min, 1/K0=0.859, #39844	LALTLRPcAPILGAK	R	V	0.983	19.4	28.4	18.5	2	c8: Carbamidomethyl (+57.02)		531.985	1592.93	1593.95	3	-0.01117	-7.009	4320.4	59605	351	365	TRUE
Welch_007 timsTOF Mouse	Uncategorized Sample	451(1)TurboID2	Welch_007_4501_2171_01_Slot2-3_1_2911_5.3.236 (F014761)	DNA polymerase delta catalytic subunit OS=Mus musculus GN=Pold1 PE=1 SV=2	sp|P52431|DPOD1_MOUSE		Uni-mouse-Reference-20131008.fasta	123793	1	46	56	78	0.000252	0.458	possibly correct	TRUE	Cmpd 194965, +MS2(531.9861), 31.0eV, 72.0min, 1/K0=0.888, #39823	LALTLRPcAPILGAK	R	V	0.997	50.9	28.1	48	2	c8: Carbamidomethyl (+57.02)		531.986	1592.94	1593.95	3	-0.007542	-4.732	4318.07	88846	351	365	TRUE
Welch_007 timsTOF Mouse	Uncategorized Sample	451(1)TurboID2	Welch_007_4501_2171_01_Slot2-3_1_2911_5.3.236 (F014761)	DNA polymerase delta catalytic subunit OS=Mus musculus GN=Pold1 PE=1 SV=2	sp|P52431|DPOD1_MOUSE		Uni-mouse-Reference-20131008.fasta	123793	1	46	56	78	0.000252	0.458	possibly correct	TRUE	Cmpd 98069, +MS2(433.7407), 27.0eV, 41.6min, 1/K0=0.785, #23016-23018	LAVYcLK	R	D	0.9	41.9	29.4	31.2	2	c5: Carbamidomethyl (+57.02)		433.741	865.467	866.481	2	-0.006396	-7.381	2498.27	77983	506	512	TRUE
Welch_007 timsTOF Mouse	Uncategorized Sample	451(1)TurboID2	Welch_007_4501_2171_01_Slot2-3_1_2911_5.3.236 (F014761)	DNA polymerase delta catalytic subunit OS=Mus musculus GN=Pold1 PE=1 SV=2	sp|P52431|DPOD1_MOUSE		Uni-mouse-Reference-20131008.fasta	123793	1	46	56	78	0.000252	0.458	possibly correct	TRUE	Cmpd 142285, +MS2(387.2248), 27.3eV, 56.0min, 1/K0=0.793, #30979	LGLKPDEFIK	K	T	0.973	19.2	33	19.2	2			387.225	1158.65	1159.67	3	-0.0126	-10.86	3358.2	26515	628	637	TRUE
Welch_007 timsTOF Mouse	Uncategorized Sample	451(1)TurboID2	Welch_007_4501_2171_01_Slot2-3_1_2911_5.3.236 (F014761)	DNA polymerase delta catalytic subunit OS=Mus musculus GN=Pold1 PE=1 SV=2	sp|P52431|DPOD1_MOUSE		Uni-mouse-Reference-20131008.fasta	123793	1	46	56	78	0.000252	0.458	possibly correct	TRUE	Cmpd 142337, +MS2(580.3392), 33.9eV, 56.0min, 1/K0=0.963, #30991-30992	LGLKPDEFIK	K	T	0.997	41	32	33.6	2			580.339	1158.66	1159.67	2	-0.001262	-1.088	3359.51	51762	628	637	TRUE
Welch_007 timsTOF Mouse	Uncategorized Sample	451(1)TurboID2	Welch_007_4501_2171_01_Slot2-3_1_2911_5.3.236 (F014761)	DNA polymerase delta catalytic subunit OS=Mus musculus GN=Pold1 PE=1 SV=2	sp|P52431|DPOD1_MOUSE		Uni-mouse-Reference-20131008.fasta	123793	1	46	56	78	0.000252	0.458	possibly correct	TRUE	Cmpd 36198, +MS2(407.7398), 26.4eV, 19.2min, 1/K0=0.768, #10451	LLEQGVR	R	V	0.9	28	30.6	0	2			407.74	813.465	814.478	2	-0.005922	-7.271	1152.89	54307	224	230	TRUE
Welch_007 timsTOF Mouse	Uncategorized Sample	451(1)TurboID2	Welch_007_4501_2171_01_Slot2-3_1_2911_5.3.236 (F014761)	DNA polymerase delta catalytic subunit OS=Mus musculus GN=Pold1 PE=1 SV=2	sp|P52431|DPOD1_MOUSE		Uni-mouse-Reference-20131008.fasta	123793	1	46	56	78	0.000252	0.458	possibly correct	TRUE	Cmpd 36204, +MS2(407.7400), 26.4eV, 19.2min, 1/K0=0.768, #10452	LLEQGVR	R	V	0.9	31.3	30.6	0	2			407.74	813.465	814.478	2	-0.005522	-6.78	1153.53	53240	224	230	TRUE
Welch_007 timsTOF Mouse	Uncategorized Sample	451(1)TurboID2	Welch_007_4501_2171_01_Slot2-3_1_2911_5.3.236 (F014761)	DNA polymerase delta catalytic subunit OS=Mus musculus GN=Pold1 PE=1 SV=2	sp|P52431|DPOD1_MOUSE		Uni-mouse-Reference-20131008.fasta	123793	1	46	56	78	0.000252	0.458	possibly correct	TRUE	Cmpd 184486, +MS2(694.8731), 35.9eV, 69.0min, 1/K0=1.015, #38208	LMVLVNNVEMAR	R	V	0.997	66.8	34.2	62.4	2			694.873	1387.73	1388.74	2	-2.194e-05	-0.0158	4141.82	45959	524	535	TRUE
Welch_007 timsTOF Mouse	Uncategorized Sample	451(1)TurboID2	Welch_007_4501_2171_01_Slot2-3_1_2911_5.3.236 (F014761)	DNA polymerase delta catalytic subunit OS=Mus musculus GN=Pold1 PE=1 SV=2	sp|P52431|DPOD1_MOUSE		Uni-mouse-Reference-20131008.fasta	123793	1	46	56	78	0.000252	0.458	possibly correct	TRUE	Cmpd 217833, +MS2(832.4274), 38.1eV, 78.3min, 1/K0=1.071, #43299	LPcLEISQSVTGFGR	K	Q	0.997	87.9	35.3	71.3	2	c3: Carbamidomethyl (+57.02)		832.427	1662.84	1663.85	2	8.42e-05	0.05061	4697.86	164602	709	723	TRUE
Welch_007 timsTOF Mouse	Uncategorized Sample	451(1)TurboID2	Welch_007_4501_2171_01_Slot2-3_1_2911_5.3.236 (F014761)	DNA polymerase delta catalytic subunit OS=Mus musculus GN=Pold1 PE=1 SV=2	sp|P52431|DPOD1_MOUSE		Uni-mouse-Reference-20131008.fasta	123793	1	46	56	78	0.000252	0.458	possibly correct	TRUE	Cmpd 217641, +MS2(832.4293), 38.4eV, 78.2min, 1/K0=1.079, #43267-43268	LPcLEISQSVTGFGR	K	Q	0.997	75	35.4	63.9	2	c3: Carbamidomethyl (+57.02)		832.429	1662.84	1663.85	2	0.003884	2.334	4694.37	113377	709	723	TRUE
Welch_007 timsTOF Mouse	Uncategorized Sample	451(1)TurboID2	Welch_007_4501_2171_01_Slot2-3_1_2911_5.3.236 (F014761)	DNA polymerase delta catalytic subunit OS=Mus musculus GN=Pold1 PE=1 SV=2	sp|P52431|DPOD1_MOUSE		Uni-mouse-Reference-20131008.fasta	123793	1	46	56	78	0.000252	0.458	possibly correct	TRUE	Cmpd 31565, +MS2(496.2406), 28.9eV, 17.4min, 1/K0=0.834, #9397	LWTQcQR	R	C	0.9	24	32.4	11.4	2	c5: Carbamidomethyl (+57.02)		496.241	990.467	991.478	2	-0.004056	-4.091	1041.18	133553	1052	1058	TRUE
Welch_007 timsTOF Mouse	Uncategorized Sample	451(1)TurboID2	Welch_007_4501_2171_01_Slot2-3_1_2911_5.3.236 (F014761)	DNA polymerase delta catalytic subunit OS=Mus musculus GN=Pold1 PE=1 SV=2	sp|P52431|DPOD1_MOUSE		Uni-mouse-Reference-20131008.fasta	123793	1	46	56	78	0.000252	0.458	possibly correct	TRUE	Cmpd 31452, +MS2(496.2401), 29.1eV, 17.3min, 1/K0=0.840, #9370	LWTQcQR	R	C	0.9	30.7	32.4	13.9	2	c5: Carbamidomethyl (+57.02)		496.24	990.466	991.478	2	-0.004916	-4.958	1038	69717	1052	1058	TRUE
Welch_007 timsTOF Mouse	Uncategorized Sample	451(1)TurboID2	Welch_007_4501_2171_01_Slot2-3_1_2911_5.3.236 (F014761)	DNA polymerase delta catalytic subunit OS=Mus musculus GN=Pold1 PE=1 SV=2	sp|P52431|DPOD1_MOUSE		Uni-mouse-Reference-20131008.fasta	123793	1	46	56	78	0.000252	0.458	possibly correct	TRUE	Cmpd 5840, +MS2(470.1806), 27.4eV, 6.0min, 1/K0=0.796, #3218-3219	NccIGcR	R	S	0.9	19.4	25	19.4	2	c2: Carbamidomethyl (+57.02), c3: Carbamidomethyl (+57.02), c6: Carbamidomethyl (+57.02)		470.181	938.347	939.359	2	-0.005424	-5.774	360.138	47328	1008	1014	TRUE
Welch_007 timsTOF Mouse	Uncategorized Sample	451(1)TurboID2	Welch_007_4501_2171_01_Slot2-3_1_2911_5.3.236 (F014761)	DNA polymerase delta catalytic subunit OS=Mus musculus GN=Pold1 PE=1 SV=2	sp|P52431|DPOD1_MOUSE		Uni-mouse-Reference-20131008.fasta	123793	1	46	56	78	0.000252	0.458	possibly correct	TRUE	Cmpd 17792, +MS2(526.7759), 31.0eV, 11.7min, 1/K0=0.889, #6178	QAHVELAER	K	M	0.997	38.2	31.5	27.9	2			526.776	1051.54	1052.55	2	-0.003762	-3.574	698.931	45818	896	904	TRUE
Welch_007 timsTOF Mouse	Uncategorized Sample	451(1)TurboID2	Welch_007_4501_2171_01_Slot2-3_1_2911_5.3.236 (F014761)	DNA polymerase delta catalytic subunit OS=Mus musculus GN=Pold1 PE=1 SV=2	sp|P52431|DPOD1_MOUSE		Uni-mouse-Reference-20131008.fasta	123793	1	46	56	78	0.000252	0.458	possibly correct	TRUE	Cmpd 17759, +MS2(526.7766), 31.0eV, 11.6min, 1/K0=0.888, #6172	QAHVELAER	K	M	0.997	45.5	31.2	29.7	2			526.777	1051.54	1052.55	2	-0.002482	-2.358	698.03	48794	896	904	TRUE
Welch_007 timsTOF Mouse	Uncategorized Sample	451(1)TurboID2	Welch_007_4501_2171_01_Slot2-3_1_2911_5.3.236 (F014761)	DNA polymerase delta catalytic subunit OS=Mus musculus GN=Pold1 PE=1 SV=2	sp|P52431|DPOD1_MOUSE		Uni-mouse-Reference-20131008.fasta	123793	1	46	56	78	0.000252	0.458	possibly correct	TRUE	Cmpd 152944, +MS2(492.7966), 29.5eV, 59.4min, 1/K0=0.850, #32861-32862	QGLLMPVVK	R	T	0.997	33.4	29.1	30	2			492.797	983.579	984.591	2	-0.005302	-5.385	3561.63	59071	564	572	TRUE
Welch_007 timsTOF Mouse	Uncategorized Sample	451(1)TurboID2	Welch_007_4501_2171_01_Slot2-3_1_2911_5.3.236 (F014761)	DNA polymerase delta catalytic subunit OS=Mus musculus GN=Pold1 PE=1 SV=2	sp|P52431|DPOD1_MOUSE		Uni-mouse-Reference-20131008.fasta	123793	1	46	56	78	0.000252	0.458	possibly correct	TRUE	Cmpd 180755, +MS2(560.5586), 30.2eV, 68.0min, 1/K0=0.869, #37618-37619	RDPGSAPSLGDRVPYVIIGAAK	K	G	0.997	40.9	34.8	40.9	2			560.559	2238.21	2239.22	4	-0.006994	-3.123	4077.38	121853	908	929	TRUE
Welch_007 timsTOF Mouse	Uncategorized Sample	451(1)TurboID2	Welch_007_4501_2171_01_Slot2-3_1_2911_5.3.236 (F014761)	DNA polymerase delta catalytic subunit OS=Mus musculus GN=Pold1 PE=1 SV=2	sp|P52431|DPOD1_MOUSE		Uni-mouse-Reference-20131008.fasta	123793	1	46	56	78	0.000252	0.458	possibly correct	TRUE	Cmpd 22559, +MS2(405.2016), 26.4eV, 13.6min, 1/K0=0.769, #7284	SVIDHQGAVcK	R	F	0.989	25.5	31.3	19.6	2	c10: Carbamidomethyl (+57.02)		405.202	1212.58	1213.6	3	-0.009162	-7.549	816.688	39257	1015	1025	TRUE
Welch_007 timsTOF Mouse	Uncategorized Sample	451(1)TurboID2	Welch_007_4501_2171_01_Slot2-3_1_2911_5.3.236 (F014761)	DNA polymerase delta catalytic subunit OS=Mus musculus GN=Pold1 PE=1 SV=2	sp|P52431|DPOD1_MOUSE		Uni-mouse-Reference-20131008.fasta	123793	1	46	56	78	0.000252	0.458	possibly correct	TRUE	Cmpd 22520, +MS2(607.2999), 32.0eV, 13.6min, 1/K0=0.916, #7274	SVIDHQGAVcK	R	F	0.997	40.3	31.5	30.8	2	c10: Carbamidomethyl (+57.02)		607.3	1212.59	1213.6	2	-0.006896	-5.682	815.575	47012	1015	1025	TRUE
Welch_007 timsTOF Mouse	Uncategorized Sample	451(1)TurboID2	Welch_007_4501_2171_01_Slot2-3_1_2911_5.3.236 (F014761)	DNA polymerase delta catalytic subunit OS=Mus musculus GN=Pold1 PE=1 SV=2	sp|P52431|DPOD1_MOUSE		Uni-mouse-Reference-20131008.fasta	123793	1	46	56	78	0.000252	0.458	possibly correct	TRUE	Cmpd 22644, +MS2(607.3021), 32.0eV, 13.7min, 1/K0=0.913, #7306	SVIDHQGAVcK	R	F	0.997	84.5	31.6	70.7	2	c10: Carbamidomethyl (+57.02)		607.302	1212.59	1213.6	2	-0.002576	-2.122	819.021	99211	1015	1025	TRUE
Welch_007 timsTOF Mouse	Uncategorized Sample	451(1)TurboID2	Welch_007_4501_2171_01_Slot2-3_1_2911_5.3.236 (F014761)	DNA polymerase delta catalytic subunit OS=Mus musculus GN=Pold1 PE=1 SV=2	sp|P52431|DPOD1_MOUSE		Uni-mouse-Reference-20131008.fasta	123793	1	46	56	78	0.000252	0.458	possibly correct	TRUE	Cmpd 207988, +MS2(920.9674), 43.4eV, 75.6min, 1/K0=1.207, #41814	SYTLNAVSFHFLGEQK	R	E	0.996	113	35.4	106	2			920.967	1839.92	1840.92	2	0.004738	2.574	4535.39	65496	469	484	TRUE
Welch_007 timsTOF Mouse	Uncategorized Sample	451(1)TurboID2	Welch_007_4501_2171_01_Slot2-3_1_2911_5.3.236 (F014761)	DNA polymerase delta catalytic subunit OS=Mus musculus GN=Pold1 PE=1 SV=2	sp|P52431|DPOD1_MOUSE		Uni-mouse-Reference-20131008.fasta	123793	1	46	56	78	0.000252	0.458	possibly correct	TRUE	Cmpd 207982, +MS2(614.3123), 31.2eV, 75.6min, 1/K0=0.892, #41813	SYTLNAVSFHFLGEQK	R	E	0.997	80.5	35.3	79.7	2			614.312	1839.92	1840.92	3	-0.0005579	-0.3031	4535.34	89057	469	484	TRUE
Welch_007 timsTOF Mouse	Uncategorized Sample	451(1)TurboID2	Welch_007_4501_2171_01_Slot2-3_1_2911_5.3.236 (F014761)	DNA polymerase delta catalytic subunit OS=Mus musculus GN=Pold1 PE=1 SV=2	sp|P52431|DPOD1_MOUSE		Uni-mouse-Reference-20131008.fasta	123793	1	46	56	78	0.000252	0.458	possibly correct	TRUE	Cmpd 52287, +MS2(497.2464), 29.0eV, 25.5min, 1/K0=0.840, #13973-13980	TPTGDEFVK	K	S	0.997	29.4	38.9	28.2	2			497.246	992.478	993.489	2	-0.003422	-3.444	1529.33	157271	638	646	TRUE
Welch_007 timsTOF Mouse	Uncategorized Sample	451(1)TurboID2	Welch_007_4501_2171_01_Slot2-3_1_2911_5.3.236 (F014761)	DNA polymerase delta catalytic subunit OS=Mus musculus GN=Pold1 PE=1 SV=2	sp|P52431|DPOD1_MOUSE		Uni-mouse-Reference-20131008.fasta	123793	1	46	56	78	0.000252	0.458	possibly correct	TRUE	Cmpd 145995, +MS2(369.5353), 23.8eV, 57.1min, 1/K0=0.700, #31621-31626	VDRFPFLGR	K	V	0.997	51.7	32.8	44.6	2			369.535	1105.58	1106.61	3	-0.0193	-17.44	3427.63	59506	413	421	TRUE
Welch_007 timsTOF Mouse	Uncategorized Sample	451(1)TurboID2	Welch_007_4501_2171_01_Slot2-3_1_2911_5.3.236 (F014761)	DNA polymerase delta catalytic subunit OS=Mus musculus GN=Pold1 PE=1 SV=2	sp|P52431|DPOD1_MOUSE		Uni-mouse-Reference-20131008.fasta	123793	1	46	56	78	0.000252	0.458	possibly correct	TRUE	Cmpd 150961, +MS2(453.2726), 27.8eV, 58.7min, 1/K0=0.806, #32510-32511	VGGLLAFTK	K	R	0.997	52.6	28.7	39.9	2			453.273	904.531	905.546	2	-0.007682	-8.483	3523.67	42403	997	1005	TRUE
Welch_007 timsTOF Mouse	Uncategorized Sample	451(1)TurboID2	Welch_007_4501_2171_01_Slot2-3_1_2911_5.3.236 (F014761)	DNA polymerase delta catalytic subunit OS=Mus musculus GN=Pold1 PE=1 SV=2	sp|P52431|DPOD1_MOUSE		Uni-mouse-Reference-20131008.fasta	123793	1	46	56	78	0.000252	0.458	possibly correct	TRUE	Cmpd 124395, +MS2(465.5702), 27.0eV, 50.3min, 1/K0=0.785, #27809	VLSFDIEcAGRK	R	G	0.993	29.3	33.9	26.8	2	c8: Carbamidomethyl (+57.02)		465.57	1393.69	1394.71	3	-0.01381	-9.903	3014.85	34469	310	321	TRUE
Welch_007 timsTOF Mouse	Uncategorized Sample	451(1)TurboID2	Welch_007_4501_2171_01_Slot2-3_1_2911_5.3.236 (F014761)	DNA polymerase delta catalytic subunit OS=Mus musculus GN=Pold1 PE=1 SV=2	sp|P52431|DPOD1_MOUSE		Uni-mouse-Reference-20131008.fasta	123793	1	46	56	78	0.000252	0.458	possibly correct	TRUE	Cmpd 124325, +MS2(465.5695), 27.2eV, 50.2min, 1/K0=0.789, #27796-27797	VLSFDIEcAGRK	R	G	0.997	41.2	33.8	37.5	2	c8: Carbamidomethyl (+57.02)		465.57	1393.69	1394.71	3	-0.01576	-11.3	3013.62	43838	310	321	TRUE
Welch_007 timsTOF Mouse	Uncategorized Sample	451(1)TurboID2	Welch_007_4501_2171_01_Slot2-3_1_2911_5.3.236 (F014761)	DNA polymerase delta catalytic subunit OS=Mus musculus GN=Pold1 PE=1 SV=2	sp|P52431|DPOD1_MOUSE		Uni-mouse-Reference-20131008.fasta	123793	1	46	56	78	0.000252	0.458	possibly correct	TRUE	Cmpd 124448, +MS2(465.5705), 26.8eV, 50.3min, 1/K0=0.780, #27817-27818	VLSFDIEcAGRK	R	G	0.997	61.8	33.9	51.5	2	c8: Carbamidomethyl (+57.02)		465.571	1393.69	1394.71	3	-0.01279	-9.172	3015.93	54697	310	321	TRUE
Welch_007 timsTOF Mouse	Uncategorized Sample	451(1)TurboID2	Welch_007_4501_2171_01_Slot2-3_1_2911_5.3.236 (F014761)	DNA polymerase delta catalytic subunit OS=Mus musculus GN=Pold1 PE=1 SV=2	sp|P52431|DPOD1_MOUSE		Uni-mouse-Reference-20131008.fasta	123793	1	46	56	78	0.000252	0.458	possibly correct	TRUE	Cmpd 140491, +MS2(515.8177), 30.1eV, 55.4min, 1/K0=0.866, #30662	VPYVIIGAAK	R	G	0.997	40.1	29.4	31.8	2			515.818	1029.62	1030.63	2	-0.001602	-1.554	3323.75	48376	920	929	TRUE
Welch_007 timsTOF Mouse	Uncategorized Sample	451(1)TurboID2	Welch_007_4501_2171_01_Slot2-3_1_2911_5.3.236 (F014761)	DNA polymerase delta catalytic subunit OS=Mus musculus GN=Pold1 PE=1 SV=2	sp|P52431|DPOD1_MOUSE		Uni-mouse-Reference-20131008.fasta	123793	1	46	56	78	0.000252	0.458	possibly correct	TRUE	Cmpd 263382, +MS2(673.3705), 34.9eV, 92.1min, 1/K0=0.989, #50889	VQMDMLQVLLR	R	E	0.997	29.4	34	29.4	2			673.371	1344.73	1345.73	2	0.0005381	0.3998	5522.7	36785	453	463	TRUE
Welch_007 timsTOF Mouse	Uncategorized Sample	451(1)TurboID2	Welch_007_4501_2171_01_Slot2-3_1_2911_5.3.236 (F014761)	DNA polymerase delta catalytic subunit OS=Mus musculus GN=Pold1 PE=1 SV=2	sp|P52431|DPOD1_MOUSE		Uni-mouse-Reference-20131008.fasta	123793	1	46	56	78	0.000252	0.458	possibly correct	TRUE	Cmpd 263533, +MS2(673.3703), 34.9eV, 92.1min, 1/K0=0.988, #50921	VQMDMLQVLLR	R	E	0.997	62.4	34	53.8	2			673.37	1344.73	1345.73	2	0.0001581	0.1175	5526.18	70152	453	463	TRUE
Welch_007 timsTOF Mouse	Uncategorized Sample	451(1)TurboID2	Welch_007_4501_2171_01_Slot2-3_1_2911_5.3.236 (F014761)	DNA polymerase delta catalytic subunit OS=Mus musculus GN=Pold1 PE=1 SV=2	sp|P52431|DPOD1_MOUSE		Uni-mouse-Reference-20131008.fasta	123793	1	46	56	78	0.000252	0.458	possibly correct	TRUE	Cmpd 139143, +MS2(793.3992), 37.7eV, 55.0min, 1/K0=1.062, #30422-30424	VSAnSVYGFTGAQVGK	K	L	0.988	23.4	34.4	19.7	2		n4: Deamidated (+0.98)	793.399	1584.78	1585.79	2	0.005482	3.457	3297.85	44762	693	708	TRUE
Welch_007 timsTOF Mouse	Uncategorized Sample	451(1)TurboID2	Welch_007_4501_2171_01_Slot2-3_1_2911_5.3.236 (F014761)	DNA polymerase delta catalytic subunit OS=Mus musculus GN=Pold1 PE=1 SV=2	sp|P52431|DPOD1_MOUSE		Uni-mouse-Reference-20131008.fasta	123793	1	46	56	78	0.000252	0.458	possibly correct	TRUE	Cmpd 137814, +MS2(792.9047), 37.0eV, 54.5min, 1/K0=1.044, #30186	VSANSVYGFTGAQVGK	K	L	0.997	78.2	34.5	74.1	2			792.905	1583.79	1584.8	2	0.0003781	0.2386	3272.39	101143	693	708	TRUE
Welch_007 timsTOF Mouse	Uncategorized Sample	451(1)TurboID2	Welch_007_4501_2171_01_Slot2-3_1_2911_5.3.236 (F014761)	DNA polymerase delta catalytic subunit OS=Mus musculus GN=Pold1 PE=1 SV=2	sp|P52431|DPOD1_MOUSE		Uni-mouse-Reference-20131008.fasta	123793	1	46	56	78	0.000252	0.458	possibly correct	TRUE	Cmpd 137735, +MS2(792.9091), 37.0eV, 54.5min, 1/K0=1.042, #30172-30173	VSANSVYGFTGAQVGK	K	L	0.997	70.4	34.5	70.4	2			792.909	1583.8	1584.8	2	0.009358	5.905	3270.48	128829	693	708	TRUE
Welch_007 timsTOF Mouse	Uncategorized Sample	451(1)TurboID2	Welch_007_4501_2171_01_Slot2-3_1_2911_5.3.236 (F014761)	DNA polymerase delta catalytic subunit OS=Mus musculus GN=Pold1 PE=1 SV=2	sp|P52431|DPOD1_MOUSE		Uni-mouse-Reference-20131008.fasta	123793	1	46	56	78	0.000252	0.458	possibly correct	TRUE	Cmpd 228233, +MS2(644.8822), 34.6eV, 81.3min, 1/K0=0.982, #44970-44972	VTGVPLGYLLTR	R	G	0.971	23.2	30.1	13	2			644.882	1287.75	1288.76	2	-0.005402	-4.192	4880.06	53192	536	547	TRUE
Welch_007 timsTOF Mouse	Uncategorized Sample	451(1)TurboID2	Welch_007_4501_2171_01_Slot2-3_1_2911_5.3.236 (F014761)	DNA polymerase delta catalytic subunit OS=Mus musculus GN=Pold1 PE=1 SV=2	sp|P52431|DPOD1_MOUSE		Uni-mouse-Reference-20131008.fasta	123793	1	46	56	78	0.000252	0.458	possibly correct	TRUE	Cmpd 65635, +MS2(407.7564), 27.0eV, 30.4min, 1/K0=0.785, #16729-16730	VVSQLLR	K	Q	0.9	31.9	31	23.1	2			407.756	813.498	814.515	2	-0.008922	-10.95	1822.87	59391	553	559	TRUE
Welch_007 timsTOF Mouse	Uncategorized Sample	451(1)TurboID2	Welch_007_4501_2171_01_Slot2-3_1_2911_5.3.236 (F014761)	DNA polymerase delta catalytic subunit OS=Mus musculus GN=Pold1 PE=1 SV=2	sp|P52431|DPOD1_MOUSE		Uni-mouse-Reference-20131008.fasta	123793	1	46	56	78	0.000252	0.458	possibly correct	TRUE	Cmpd 249698, +MS2(621.8586), 33.5eV, 87.6min, 1/K0=0.952, #48440-48442	VYFPYLLISK	K	K	0.996	26.4	32.9	22	2			621.859	1241.7	1242.71	2	-0.003482	-2.802	5258.08	73562	795	804	TRUE
Welch_007 timsTOF Mouse	Uncategorized Sample	451(1)TurboID2	Welch_007_4501_2171_01_Slot2-3_1_2911_5.3.236 (F014761)	DNA polymerase delta catalytic subunit OS=Mus musculus GN=Pold1 PE=1 SV=2	sp|P52431|DPOD1_MOUSE		Uni-mouse-Reference-20131008.fasta	123793	1	46	56	78	0.000252	0.458	possibly correct	TRUE	Cmpd 249869, +MS2(621.8590), 33.5eV, 87.7min, 1/K0=0.954, #48468	VYFPYLLISK	K	K	0.997	41	33.2	41	2			621.859	1241.7	1242.71	2	-0.002622	-2.11	5261.27	98174	795	804	TRUE
Welch_007 timsTOF Mouse	Uncategorized Sample	451(1)TurboID2	Welch_007_4501_2171_01_Slot2-3_1_2911_5.3.236 (F014761)	DNA polymerase delta catalytic subunit OS=Mus musculus GN=Pold1 PE=1 SV=2	sp|P52431|DPOD1_MOUSE		Uni-mouse-Reference-20131008.fasta	123793	1	46	56	78	0.000252	0.458	possibly correct	TRUE	Cmpd 168134, +MS2(565.7840), 31.0eV, 64.2min, 1/K0=0.888, #35515-35517	WGEPEPFLR	R	L	0.997	29.5	32.7	21.5	2			565.784	1129.55	1130.56	2	-0.002262	-2.001	3848.89	34696	342	350	TRUE
Welch_007 timsTOF Mouse	Uncategorized Sample	451(1)TurboID2	Welch_007_4501_2171_01_Slot2-3_1_2911_5.3.236 (F014761)	DNA polymerase delta catalytic subunit OS=Mus musculus GN=Pold1 PE=1 SV=2	sp|P52431|DPOD1_MOUSE		Uni-mouse-Reference-20131008.fasta	123793	1	46	56	78	0.000252	0.458	possibly correct	TRUE	Cmpd 167607, +MS2(565.7834), 30.4eV, 64.0min, 1/K0=0.873, #35425-35426	WGEPEPFLR	R	L	0.997	45.1	32.8	28.1	2			565.783	1129.55	1130.56	2	-0.003562	-3.151	3839.21	74069	342	350	TRUE
Welch_007 timsTOF Mouse	Uncategorized Sample	451(1)TurboID2	Welch_007_4501_2171_01_Slot2-3_1_2911_5.3.236 (F014761)	DNA polymerase delta catalytic subunit OS=Mus musculus GN=Pold1 PE=1 SV=2	sp|P52431|DPOD1_MOUSE		Uni-mouse-Reference-20131008.fasta	123793	1	46	56	78	0.000252	0.458	possibly correct	TRUE	Cmpd 145171, +MS2(507.2720), 29.8eV, 56.9min, 1/K0=0.856, #31478-31480	YAGLLFSSR	R	S	0.997	50.8	31.3	48.8	2			507.272	1012.53	1013.54	2	-0.004822	-4.758	3412.01	77041	807	815	TRUE
Welch_007 timsTOF Mouse	Uncategorized Sample	451(1)TurboID2	Welch_007_4501_2171_01_Slot2-3_1_2911_5.3.236 (F014761)	DNA polymerase delta catalytic subunit OS=Mus musculus GN=Pold1 PE=1 SV=2	sp|P52431|DPOD1_MOUSE		Uni-mouse-Reference-20131008.fasta	123793	1	46	56	78	0.000252	0.458	possibly correct	TRUE	Cmpd 61757, +MS2(673.2979), 34.5eV, 29.0min, 1/K0=0.979, #15938-15939	YTVEnGYDANAK	K	V	0.997	28.3	28.4	18.1	2		n5: Deamidated (+0.98)	673.298	1344.58	1345.59	2	-0.002158	-1.604	1738.37	28309	737	748	TRUE
Welch_007 timsTOF Mouse	Uncategorized Sample	451(1)TurboID2	Welch_007_4501_2171_01_Slot2-3_1_2911_5.3.236 (F014761)	DNA polymerase delta catalytic subunit OS=Mus musculus GN=Pold1 PE=1 SV=2	sp|P52431|DPOD1_MOUSE		Uni-mouse-Reference-20131008.fasta	123793	1	46	56	78	0.000252	0.458	possibly correct	TRUE	Cmpd 55804, +MS2(673.2984), 33.9eV, 26.8min, 1/K0=0.962, #14702	YTVEnGYDANAK	K	V	0.997	77.8	28.6	64.2	2		n5: Deamidated (+0.98)	673.298	1344.58	1345.59	2	-0.001078	-0.8011	1606.61	31750	737	748	TRUE
Welch_007 timsTOF Mouse	Uncategorized Sample	451(1)TurboID2	Welch_007_4501_2171_01_Slot2-3_1_2911_5.3.236 (F014761)	RNA-binding protein 5 OS=Mus musculus GN=Rbm5 PE=1 SV=1	sp|Q91YE7|RBM5_MOUSE		Uni-mouse-Reference-20131008.fasta	92313.2	1	6	6	6	1.94e-05	0.103	possibly correct	TRUE	Cmpd 124097, +MS2(721.8753), 35.4eV, 50.2min, 1/K0=1.003, #27756	cQGITAPIEAQVR	K	L	0.997	28.4	33.8	28.4	2	c1: Carbamidomethyl (+57.02)		721.875	1441.74	1442.74	2	0.001144	0.7931	3009.62	37506	766	778	TRUE
Welch_007 timsTOF Mouse	Uncategorized Sample	451(1)TurboID2	Welch_007_4501_2171_01_Slot2-3_1_2911_5.3.236 (F014761)	RNA-binding protein 5 OS=Mus musculus GN=Rbm5 PE=1 SV=1	sp|Q91YE7|RBM5_MOUSE		Uni-mouse-Reference-20131008.fasta	92313.2	1	6	6	6	1.94e-05	0.103	possibly correct	TRUE	Cmpd 116175, +MS2(1090.0318), 43.9eV, 47.6min, 1/K0=1.220, #26336	ETYVPAAEASSNQQTGLPSTK	K	E	0.997	57	36.2	54.3	2			1090.03	2178.05	2179.05	2	0.004838	2.22	2856.52	37077	503	523	TRUE
Welch_007 timsTOF Mouse	Uncategorized Sample	451(1)TurboID2	Welch_007_4501_2171_01_Slot2-3_1_2911_5.3.236 (F014761)	RNA-binding protein 5 OS=Mus musculus GN=Rbm5 PE=1 SV=1	sp|Q91YE7|RBM5_MOUSE		Uni-mouse-Reference-20131008.fasta	92313.2	1	6	6	6	1.94e-05	0.103	possibly correct	FALSE	Cmpd 5920, +MS2(369.1922), 23.9eV, 6.1min, 1/K0=0.705, #3247	HQQLSDLHK	R	Q	0.9	16.8	33.9	15.3	2			369.192	1104.55	1105.58	3	-0.01303	-11.78	363.748	27792	665	673	FALSE	tr|S4R1W5|S4R1W5_MOUSE
Welch_007 timsTOF Mouse	Uncategorized Sample	451(1)TurboID2	Welch_007_4501_2171_01_Slot2-3_1_2911_5.3.236 (F014761)	RNA-binding protein 5 OS=Mus musculus GN=Rbm5 PE=1 SV=1	sp|Q91YE7|RBM5_MOUSE		Uni-mouse-Reference-20131008.fasta	92313.2	1	6	6	6	1.94e-05	0.103	possibly correct	TRUE	Cmpd 193796, +MS2(715.3834), 35.8eV, 71.6min, 1/K0=1.012, #39636	LSEQELEALELR	R	E	0.997	58.2	34.7	42.8	2			715.383	1428.75	1429.75	2	0.006078	4.251	4297.66	109829	684	695	TRUE
Welch_007 timsTOF Mouse	Uncategorized Sample	451(1)TurboID2	Welch_007_4501_2171_01_Slot2-3_1_2911_5.3.236 (F014761)	RNA-binding protein 5 OS=Mus musculus GN=Rbm5 PE=1 SV=1	sp|Q91YE7|RBM5_MOUSE		Uni-mouse-Reference-20131008.fasta	92313.2	1	6	6	6	1.94e-05	0.103	possibly correct	TRUE	Cmpd 76197, +MS2(462.2131), 28.1eV, 34.1min, 1/K0=0.813, #18828-18830	MAcLLcR	K	R	0.9	38.6	29.9	33.7	2	c3: Carbamidomethyl (+57.02), c6: Carbamidomethyl (+57.02)		462.213	922.412	923.426	2	-0.00705	-7.634	2048.19	57053	647	653	TRUE
Welch_007 timsTOF Mouse	Uncategorized Sample	451(1)TurboID2	Welch_007_4501_2171_01_Slot2-3_1_2911_5.3.236 (F014761)	RNA-binding protein 5 OS=Mus musculus GN=Rbm5 PE=1 SV=1	sp|Q91YE7|RBM5_MOUSE		Uni-mouse-Reference-20131008.fasta	92313.2	1	6	6	6	1.94e-05	0.103	possibly correct	TRUE	Cmpd 126089, +MS2(496.7414), 29.4eV, 50.8min, 1/K0=0.846, #28110-28115	MLQAMGWR	K	E	0.987	19.7	32.2	19.7	2			496.741	991.468	992.481	2	-0.005042	-5.08	3048.02	87210	750	757	TRUE
Welch_007 timsTOF Mouse	Uncategorized Sample	451(1)TurboID2	Welch_007_4501_2171_01_Slot2-3_1_2911_5.3.236 (F014761)	RNA-binding protein 5 OS=Mus musculus GN=Rbm5 PE=1 SV=1	sp|Q91YE7|RBM5_MOUSE		Uni-mouse-Reference-20131008.fasta	92313.2	1	6	6	6	1.94e-05	0.103	possibly correct	TRUE	Cmpd 96551, +MS2(799.3742), 36.7eV, 41.1min, 1/K0=1.034, #22736-22737	QFDAGTVNYEQPTK	K	D	0.997	53.1	32.8	48.5	2			799.374	1596.73	1597.75	2	-0.008322	-5.209	2467.79	77711	725	738	TRUE
Welch_007 timsTOF Mouse	Uncategorized Sample	451(1)TurboID2	Welch_007_4501_2171_01_Slot2-3_1_2911_5.3.236 (F014761)	60S ribosomal protein L22-like 1 OS=Mus musculus GN=Rpl22l1 PE=1 SV=1	sp|Q9D7S7|RL22L_MOUSE		Uni-mouse-Reference-20131008.fasta	14467.9	0.95	1	1	1	3.23e-06	0.0984	possibly correct	TRUE	Cmpd 83404, +MS2(436.8998), 26.5eV, 36.7min, 1/K0=0.772, #20242-20245	TGNLGNVVHIER	K	L	0.997	44.1	33.1	44	2			436.9	1307.68	1308.7	3	-0.01704	-13.02	2200.33	46621	48	59	TRUE
Welch_007 timsTOF Mouse	Uncategorized Sample	451(1)TurboID2	Welch_007_4501_2171_01_Slot2-3_1_2911_5.3.236 (F014761)	Pseudopodium-enriched atypical kinase 1 OS=Mus musculus GN=Peak1 PE=1 SV=4	sp|Q69Z38|PEAK1_MOUSE		Uni-mouse-Reference-20131008.fasta	191099	0.999	1	1	1	3.23e-06	0.00576	possibly correct	TRUE	Cmpd 101231, +MS2(608.2540), 32.8eV, 42.7min, 1/K0=0.936, #23596	cEDLFmAGqK	K	D	0.927	20.4	25	0	2	c1: Carbamidomethyl (+57.02)	m6: Oxidation (+15.99), q9: Deamidated (+0.98)	608.254	1214.49	1215.5	2	-0.001607	-1.322	2560.41	35577	1294	1303	TRUE
Welch_007 timsTOF Mouse	Uncategorized Sample	451(1)TurboID2	Welch_007_4501_2171_01_Slot2-3_1_2911_5.3.236 (F014761)	Serine/threonine-protein kinase PAK 1 OS=Mus musculus GN=Pak1 PE=4 SV=1	tr|G5E884|G5E884_MOUSE		Uni-mouse-Reference-20131008.fasta	60609.2	1	1	1	1	3.23e-06	0.16	possibly correct	FALSE	Cmpd 204870, +MS2(987.0206), 42.9eV, 74.7min, 1/K0=1.195, #41345-41347	ALYLIATnGTPELQNPEK	R	L	0.997	52.4	35.8	27.5	2		n8: Deamidated (+0.98)	987.021	1972.03	1973.02	2	0.01108	5.617	4484.06	64093	471	488	FALSE	sp|Q8CIN4|PAK2_MOUSE
Welch_007 timsTOF Mouse	Uncategorized Sample	451(1)TurboID2	Welch_007_4501_2171_01_Slot2-3_1_2911_5.3.236 (F014761)	Serine/threonine-protein kinase PAK 1 OS=Mus musculus GN=Pak1 PE=4 SV=1	tr|G5E884|G5E884_MOUSE		Uni-mouse-Reference-20131008.fasta	60609.2	1	1	1	1	3.23e-06	0.16	possibly correct	FALSE	Cmpd 200400, +MS2(986.5257), 42.1eV, 73.5min, 1/K0=1.174, #40660	ALYLIATNGTPELQNPEK	R	L	0.997	79	41.1	74.3	2			986.526	3942.07	1972.04	4	1971	-81.75	4409.3	59399	471	488	FALSE	sp|Q8CIN4|PAK2_MOUSE
Welch_007 timsTOF Mouse	Uncategorized Sample	451(1)TurboID2	Welch_007_4501_2171_01_Slot2-3_1_2911_5.3.236 (F014761)	Serine/threonine-protein kinase PAK 1 OS=Mus musculus GN=Pak1 PE=4 SV=1	tr|G5E884|G5E884_MOUSE		Uni-mouse-Reference-20131008.fasta	60609.2	1	1	1	1	3.23e-06	0.16	possibly correct	FALSE	Cmpd 199959, +MS2(986.5256), 43.8eV, 73.4min, 1/K0=1.217, #40593	ALYLIATNGTPELQNPEK	R	L	0.997	108	35.5	91.7	2			986.526	1971.04	1972.04	2	0.005018	2.545	4402.06	279606	471	488	FALSE	sp|Q8CIN4|PAK2_MOUSE
Welch_007 timsTOF Mouse	Uncategorized Sample	451(1)TurboID2	Welch_007_4501_2171_01_Slot2-3_1_2911_5.3.236 (F014761)	Serine/threonine-protein kinase PAK 1 OS=Mus musculus GN=Pak1 PE=4 SV=1	tr|G5E884|G5E884_MOUSE		Uni-mouse-Reference-20131008.fasta	60609.2	1	1	1	1	3.23e-06	0.16	possibly correct	FALSE	Cmpd 199947, +MS2(986.5256), 43.0eV, 73.4min, 1/K0=1.197, #40592	ALYLIATNGTPELQNPEK	R	L	0.997	102	35.5	92.9	2			986.526	1971.04	1972.04	2	0.005078	2.575	4402	324112	471	488	FALSE	sp|Q8CIN4|PAK2_MOUSE
Welch_007 timsTOF Mouse	Uncategorized Sample	451(1)TurboID2	Welch_007_4501_2171_01_Slot2-3_1_2911_5.3.236 (F014761)	Serine/threonine-protein kinase PAK 1 OS=Mus musculus GN=Pak1 PE=4 SV=1	tr|G5E884|G5E884_MOUSE		Uni-mouse-Reference-20131008.fasta	60609.2	1	1	1	1	3.23e-06	0.16	possibly correct	FALSE	Cmpd 199801, +MS2(986.5240), 42.9eV, 73.3min, 1/K0=1.195, #40570	ALYLIATNGTPELQNPEK	R	L	0.997	107	35.7	98.2	2			986.524	1971.03	1972.04	2	0.001878	0.9523	4399.59	74105	471	488	FALSE	sp|Q8CIN4|PAK2_MOUSE
Welch_007 timsTOF Mouse	Uncategorized Sample	451(1)TurboID2	Welch_007_4501_2171_01_Slot2-3_1_2911_5.3.236 (F014761)	Serine/threonine-protein kinase PAK 1 OS=Mus musculus GN=Pak1 PE=4 SV=1	tr|G5E884|G5E884_MOUSE		Uni-mouse-Reference-20131008.fasta	60609.2	1	1	1	1	3.23e-06	0.16	possibly correct	FALSE	Cmpd 208473, +MS2(987.0182), 43.7eV, 75.7min, 1/K0=1.215, #41880	ALYLIATnGTPELQNPEK	R	L	0.997	105	35.8	56.9	2		n8: Deamidated (+0.98)	987.018	1972.02	1973.02	2	0.006282	3.184	4542.65	304172	471	488	FALSE	sp|Q8CIN4|PAK2_MOUSE
Welch_007 timsTOF Mouse	Uncategorized Sample	451(1)TurboID2	Welch_007_4501_2171_01_Slot2-3_1_2911_5.3.236 (F014761)	Serine/threonine-protein kinase PAK 1 OS=Mus musculus GN=Pak1 PE=4 SV=1	tr|G5E884|G5E884_MOUSE		Uni-mouse-Reference-20131008.fasta	60609.2	1	1	1	1	3.23e-06	0.16	possibly correct	FALSE	Cmpd 211175, +MS2(987.0213), 42.1eV, 76.4min, 1/K0=1.174, #42280-42282	ALYLIATnGTPELQNPEK	R	L	0.997	83.4	35.8	48	2		n8: Deamidated (+0.98)	987.021	1972.03	1973.02	2	0.01246	6.316	4586.31	105706	471	488	FALSE	sp|Q8CIN4|PAK2_MOUSE
Welch_007 timsTOF Mouse	Uncategorized Sample	451(1)TurboID2	Welch_007_4501_2171_01_Slot2-3_1_2911_5.3.236 (F014761)	Serine/threonine-protein kinase PAK 1 OS=Mus musculus GN=Pak1 PE=4 SV=1	tr|G5E884|G5E884_MOUSE		Uni-mouse-Reference-20131008.fasta	60609.2	1	1	1	1	3.23e-06	0.16	possibly correct	FALSE	Cmpd 199813, +MS2(986.5234), 43.8eV, 73.3min, 1/K0=1.217, #40571	ALYLIATNGTPELQNPEK	R	L	0.997	78.8	35.6	67.9	2			986.523	1971.03	1972.04	2	0.0006181	0.3134	4399.65	82104	471	488	FALSE	sp|Q8CIN4|PAK2_MOUSE
Welch_007 timsTOF Mouse	Uncategorized Sample	451(1)TurboID2	Welch_007_4501_2171_01_Slot2-3_1_2911_5.3.236 (F014761)	Serine/threonine-protein kinase PAK 1 OS=Mus musculus GN=Pak1 PE=4 SV=1	tr|G5E884|G5E884_MOUSE		Uni-mouse-Reference-20131008.fasta	60609.2	1	1	1	1	3.23e-06	0.16	possibly correct	FALSE	Cmpd 208381, +MS2(987.0159), 42.5eV, 75.7min, 1/K0=1.185, #41868	ALYLIATnGTPELQNPEK	R	L	0.997	63.6	36.1	33.5	2		n8: Deamidated (+0.98)	987.016	1972.02	1973.02	2	0.001722	0.8728	4541.39	80312	471	488	FALSE	sp|Q8CIN4|PAK2_MOUSE
Welch_007 timsTOF Mouse	Uncategorized Sample	451(1)TurboID2	Welch_007_4501_2171_01_Slot2-3_1_2911_5.3.236 (F014761)	Serine/threonine-protein kinase PAK 1 OS=Mus musculus GN=Pak1 PE=4 SV=1	tr|G5E884|G5E884_MOUSE		Uni-mouse-Reference-20131008.fasta	60609.2	1	1	1	1	3.23e-06	0.16	possibly correct	FALSE	Cmpd 206423, +MS2(987.0131), 43.2eV, 75.2min, 1/K0=1.202, #41572	ALYLIATnGTPELQNPEK	R	L	0.997	70.2	36	43.2	2		n8: Deamidated (+0.98)	987.013	1972.01	1973.02	2	-0.003898	-1.976	4509	81309	471	488	FALSE	sp|Q8CIN4|PAK2_MOUSE
Welch_007 timsTOF Mouse	Uncategorized Sample	451(1)TurboID2	Welch_007_4501_2171_01_Slot2-3_1_2911_5.3.236 (F014761)	Serine/threonine-protein kinase PAK 1 OS=Mus musculus GN=Pak1 PE=4 SV=1	tr|G5E884|G5E884_MOUSE		Uni-mouse-Reference-20131008.fasta	60609.2	1	1	1	1	3.23e-06	0.16	possibly correct	FALSE	Cmpd 208311, +MS2(987.0156), 43.9eV, 75.7min, 1/K0=1.220, #41858	ALYLIATnGTPELQNPEK	R	L	0.997	71.6	36.1	42.8	2		n8: Deamidated (+0.98)	987.016	1972.02	1973.02	2	0.0009821	0.4977	4540.22	98727	471	488	FALSE	sp|Q8CIN4|PAK2_MOUSE
Welch_007 timsTOF Mouse	Uncategorized Sample	451(1)TurboID2	Welch_007_4501_2171_01_Slot2-3_1_2911_5.3.236 (F014761)	Serine/threonine-protein kinase PAK 1 OS=Mus musculus GN=Pak1 PE=4 SV=1	tr|G5E884|G5E884_MOUSE		Uni-mouse-Reference-20131008.fasta	60609.2	1	1	1	1	3.23e-06	0.16	possibly correct	FALSE	Cmpd 206566, +MS2(987.0157), 43.2eV, 75.2min, 1/K0=1.202, #41593	ALYLIATnGTPELQNPEK	R	L	0.997	77	36.1	39.9	2		n8: Deamidated (+0.98)	987.016	1972.02	1973.02	2	0.001262	0.6397	4511.36	141793	471	488	FALSE	sp|Q8CIN4|PAK2_MOUSE
Welch_007 timsTOF Mouse	Uncategorized Sample	451(1)TurboID2	Welch_007_4501_2171_01_Slot2-3_1_2911_5.3.236 (F014761)	Serine/threonine-protein kinase PAK 1 OS=Mus musculus GN=Pak1 PE=4 SV=1	tr|G5E884|G5E884_MOUSE		Uni-mouse-Reference-20131008.fasta	60609.2	1	1	1	1	3.23e-06	0.16	possibly correct	FALSE	Cmpd 67911, +MS2(512.2270), 30.8eV, 31.2min, 1/K0=0.883, #17173	cLEMDVEK	R	R	0.98	23.2	29.3	13.2	2	c1: Carbamidomethyl (+57.02)		512.227	1022.44	1023.45	2	-0.001936	-1.891	1870.65	72272	500	507	FALSE	sp|Q8CIN4|PAK2_MOUSE
Welch_007 timsTOF Mouse	Uncategorized Sample	451(1)TurboID2	Welch_007_4501_2171_01_Slot2-3_1_2911_5.3.236 (F014761)	Serine/threonine-protein kinase PAK 1 OS=Mus musculus GN=Pak1 PE=4 SV=1	tr|G5E884|G5E884_MOUSE		Uni-mouse-Reference-20131008.fasta	60609.2	1	1	1	1	3.23e-06	0.16	possibly correct	FALSE	Cmpd 68146, +MS2(512.2279), 30.9eV, 31.3min, 1/K0=0.885, #17217	cLEMDVEK	R	R	0.99	26.5	29.2	15	2	c1: Carbamidomethyl (+57.02)		512.228	1022.44	1023.45	2	-0.0002358	-0.2304	1875.34	153821	500	507	FALSE	sp|Q8CIN4|PAK2_MOUSE
Welch_007 timsTOF Mouse	Uncategorized Sample	451(1)TurboID2	Welch_007_4501_2171_01_Slot2-3_1_2911_5.3.236 (F014761)	Serine/threonine-protein kinase PAK 1 OS=Mus musculus GN=Pak1 PE=4 SV=1	tr|G5E884|G5E884_MOUSE		Uni-mouse-Reference-20131008.fasta	60609.2	1	1	1	1	3.23e-06	0.16	possibly correct	FALSE	Cmpd 47190, +MS2(590.2750), 32.8eV, 23.6min, 1/K0=0.933, #12883-12890	cLEMDVEKR	R	G	0.991	24.6	31.7	24.6	2	c1: Carbamidomethyl (+57.02)		590.275	1178.54	1179.55	2	-0.007076	-5.999	1413.15	51853	500	508	FALSE	sp|Q8CIN4|PAK2_MOUSE
Welch_007 timsTOF Mouse	Uncategorized Sample	451(1)TurboID2	Welch_007_4501_2171_01_Slot2-3_1_2911_5.3.236 (F014761)	Serine/threonine-protein kinase PAK 1 OS=Mus musculus GN=Pak1 PE=4 SV=1	tr|G5E884|G5E884_MOUSE		Uni-mouse-Reference-20131008.fasta	60609.2	1	1	1	1	3.23e-06	0.16	possibly correct	FALSE	Cmpd 47214, +MS2(393.8521), 25.4eV, 23.6min, 1/K0=0.743, #12886-12888	cLEMDVEKR	R	G	0.997	39.1	31.6	37.8	2	c1: Carbamidomethyl (+57.02)		393.852	1178.53	1179.55	3	-0.008022	-6.801	1413.04	41346	500	508	FALSE	sp|Q8CIN4|PAK2_MOUSE
Welch_007 timsTOF Mouse	Uncategorized Sample	451(1)TurboID2	Welch_007_4501_2171_01_Slot2-3_1_2911_5.3.236 (F014761)	Serine/threonine-protein kinase PAK 1 OS=Mus musculus GN=Pak1 PE=4 SV=1	tr|G5E884|G5E884_MOUSE		Uni-mouse-Reference-20131008.fasta	60609.2	1	1	1	1	3.23e-06	0.16	possibly correct	TRUE	Cmpd 183701, +MS2(524.2635), 27.9eV, 68.8min, 1/K0=0.807, #38085-38086	EcLQALEFLHSNQVIHR	R	D	0.997	74.4	36.4	72.8	2	c2: Carbamidomethyl (+57.02)		524.263	2093.02	2094.05	4	-0.02287	-10.92	4128.62	53787	371	387	TRUE
Welch_007 timsTOF Mouse	Uncategorized Sample	451(1)TurboID2	Welch_007_4501_2171_01_Slot2-3_1_2911_5.3.236 (F014761)	Serine/threonine-protein kinase PAK 1 OS=Mus musculus GN=Pak1 PE=4 SV=1	tr|G5E884|G5E884_MOUSE		Uni-mouse-Reference-20131008.fasta	60609.2	1	1	1	1	3.23e-06	0.16	possibly correct	FALSE	Cmpd 55952, +MS2(509.8006), 30.1eV, 26.8min, 1/K0=0.866, #14733	LLqTSNITK	R	S	0.912	20.8	30.4	16.5	2		q3: Deamidated (+0.98)	509.801	1017.59	1018.58	2	0.01578	15.49	1610.04	68312	106	114	FALSE	sp|Q8CIN4|PAK2_MOUSE
Welch_007 timsTOF Mouse	Uncategorized Sample	451(1)TurboID2	Welch_007_4501_2171_01_Slot2-3_1_2911_5.3.236 (F014761)	Serine/threonine-protein kinase PAK 1 OS=Mus musculus GN=Pak1 PE=4 SV=1	tr|G5E884|G5E884_MOUSE		Uni-mouse-Reference-20131008.fasta	60609.2	1	1	1	1	3.23e-06	0.16	possibly correct	FALSE	Cmpd 55394, +MS2(509.2993), 29.8eV, 26.6min, 1/K0=0.859, #14613	LLQTSNITK	R	S	0.997	42.3	32.2	28.4	2			509.299	1016.58	1017.59	2	-0.002802	-2.754	1597.17	164958	106	114	FALSE	sp|Q8CIN4|PAK2_MOUSE
Welch_007 timsTOF Mouse	Uncategorized Sample	451(1)TurboID2	Welch_007_4501_2171_01_Slot2-3_1_2911_5.3.236 (F014761)	Serine/threonine-protein kinase PAK 1 OS=Mus musculus GN=Pak1 PE=4 SV=1	tr|G5E884|G5E884_MOUSE		Uni-mouse-Reference-20131008.fasta	60609.2	1	1	1	1	3.23e-06	0.16	possibly correct	FALSE	Cmpd 55475, +MS2(509.3006), 29.7eV, 26.7min, 1/K0=0.854, #14632	LLQTSNITK	R	S	0.997	58.7	32.1	34.5	2			509.301	1016.59	1017.59	2	-0.0001019	-0.1002	1599.35	613377	106	114	FALSE	sp|Q8CIN4|PAK2_MOUSE
Welch_007 timsTOF Mouse	Uncategorized Sample	451(1)TurboID2	Welch_007_4501_2171_01_Slot2-3_1_2911_5.3.236 (F014761)	Serine/threonine-protein kinase PAK 1 OS=Mus musculus GN=Pak1 PE=4 SV=1	tr|G5E884|G5E884_MOUSE		Uni-mouse-Reference-20131008.fasta	60609.2	1	1	1	1	3.23e-06	0.16	possibly correct	FALSE	Cmpd 193844, +MS2(921.4430), 39.7eV, 71.7min, 1/K0=1.112, #39646	LTDFGFcAQITPEQSK	K	R	0.996	113	34.6	107	2	c7: Carbamidomethyl (+57.02)		921.443	1840.87	1841.87	2	0.004704	2.554	4298.81	326060	404	419	FALSE	sp|Q8CIN4|PAK2_MOUSE
Welch_007 timsTOF Mouse	Uncategorized Sample	451(1)TurboID2	Welch_007_4501_2171_01_Slot2-3_1_2911_5.3.236 (F014761)	Serine/threonine-protein kinase PAK 1 OS=Mus musculus GN=Pak1 PE=4 SV=1	tr|G5E884|G5E884_MOUSE		Uni-mouse-Reference-20131008.fasta	60609.2	1	1	1	1	3.23e-06	0.16	possibly correct	FALSE	Cmpd 193856, +MS2(614.6284), 30.5eV, 71.7min, 1/K0=0.874, #39647	LTDFGFcAQITPEQSK	K	R	0.997	36	34.2	26.3	2	c7: Carbamidomethyl (+57.02)		614.628	1840.86	1841.87	3	-0.003482	-1.89	4298.86	56107	404	419	FALSE	sp|Q8CIN4|PAK2_MOUSE
Welch_007 timsTOF Mouse	Uncategorized Sample	451(1)TurboID2	Welch_007_4501_2171_01_Slot2-3_1_2911_5.3.236 (F014761)	Serine/threonine-protein kinase PAK 1 OS=Mus musculus GN=Pak1 PE=4 SV=1	tr|G5E884|G5E884_MOUSE		Uni-mouse-Reference-20131008.fasta	60609.2	1	1	1	1	3.23e-06	0.16	possibly correct	FALSE	Cmpd 193757, +MS2(921.4448), 39.7eV, 71.6min, 1/K0=1.113, #39629-39631	LTDFGFcAQITPEQSK	K	R	0.997	83.7	34.7	78.1	2	c7: Carbamidomethyl (+57.02)		921.445	1840.88	1841.87	2	0.008284	4.498	4296.8	187232	404	419	FALSE	sp|Q8CIN4|PAK2_MOUSE
Welch_007 timsTOF Mouse	Uncategorized Sample	451(1)TurboID2	Welch_007_4501_2171_01_Slot2-3_1_2911_5.3.236 (F014761)	Serine/threonine-protein kinase PAK 1 OS=Mus musculus GN=Pak1 PE=4 SV=1	tr|G5E884|G5E884_MOUSE		Uni-mouse-Reference-20131008.fasta	60609.2	1	1	1	1	3.23e-06	0.16	possibly correct	FALSE	Cmpd 193898, +MS2(614.6304), 31.1eV, 71.7min, 1/K0=0.891, #39654	LTDFGFcAQITPEQSK	K	R	0.997	35.6	34.5	33.5	2	c7: Carbamidomethyl (+57.02)		614.63	1840.87	1841.87	3	0.002548	1.383	4299.26	47388	404	419	FALSE	sp|Q8CIN4|PAK2_MOUSE
Welch_007 timsTOF Mouse	Uncategorized Sample	451(1)TurboID2	Welch_007_4501_2171_01_Slot2-3_1_2911_5.3.236 (F014761)	Serine/threonine-protein kinase PAK 1 OS=Mus musculus GN=Pak1 PE=4 SV=1	tr|G5E884|G5E884_MOUSE		Uni-mouse-Reference-20131008.fasta	60609.2	1	1	1	1	3.23e-06	0.16	possibly correct	FALSE	Cmpd 195286, +MS2(921.4420), 40.0eV, 72.1min, 1/K0=1.120, #39878	LTDFGFcAQITPEQSK	K	R	0.997	57.7	34.5	47.4	2	c7: Carbamidomethyl (+57.02)		921.442	1840.87	1841.87	2	0.002584	1.403	4324.02	34595	404	419	FALSE	sp|Q8CIN4|PAK2_MOUSE
Welch_007 timsTOF Mouse	Uncategorized Sample	451(1)TurboID2	Welch_007_4501_2171_01_Slot2-3_1_2911_5.3.236 (F014761)	Serine/threonine-protein kinase PAK 1 OS=Mus musculus GN=Pak1 PE=4 SV=1	tr|G5E884|G5E884_MOUSE		Uni-mouse-Reference-20131008.fasta	60609.2	1	1	1	1	3.23e-06	0.16	possibly correct	FALSE	Cmpd 173989, +MS2(699.6787), 30.9eV, 66.0min, 1/K0=0.884, #36516	RSTMVGTPYWmAPEVVTR	K	K	0.932	12.2	35.9	12.2	2		m11: Oxidation (+15.99)	699.679	2096.01	2097.03	3	-0.004203	-2.004	3957.14	57674	420	437	FALSE	sp|Q8CIN4|PAK2_MOUSE
Welch_007 timsTOF Mouse	Uncategorized Sample	451(1)TurboID2	Welch_007_4501_2171_01_Slot2-3_1_2911_5.3.236 (F014761)	Serine/threonine-protein kinase PAK 1 OS=Mus musculus GN=Pak1 PE=4 SV=1	tr|G5E884|G5E884_MOUSE		Uni-mouse-Reference-20131008.fasta	60609.2	1	1	1	1	3.23e-06	0.16	possibly correct	FALSE	Cmpd 179322, +MS2(699.6801), 30.4eV, 67.5min, 1/K0=0.872, #37380-37389	RSTmVGTPYWMAPEVVTR	K	K	0.996	26.5	35.9	26.2	2		m4: Oxidation (+15.99)	699.68	2096.02	2097.03	3	-3.295e-05	-0.01571	4052.15	78223	420	437	FALSE	sp|Q8CIN4|PAK2_MOUSE
Welch_007 timsTOF Mouse	Uncategorized Sample	451(1)TurboID2	Welch_007_4501_2171_01_Slot2-3_1_2911_5.3.236 (F014761)	Serine/threonine-protein kinase PAK 1 OS=Mus musculus GN=Pak1 PE=4 SV=1	tr|G5E884|G5E884_MOUSE		Uni-mouse-Reference-20131008.fasta	60609.2	1	1	1	1	3.23e-06	0.16	possibly correct	FALSE	Cmpd 179499, +MS2(699.6785), 30.4eV, 67.6min, 1/K0=0.871, #37413	RSTmVGTPYWMAPEVVTR	K	K	0.997	37.3	35.9	35.6	2		m4: Oxidation (+15.99)	699.678	2096.01	2097.03	3	-0.004803	-2.29	4055.27	57573	420	437	FALSE	sp|Q8CIN4|PAK2_MOUSE
Welch_007 timsTOF Mouse	Uncategorized Sample	451(1)TurboID2	Welch_007_4501_2171_01_Slot2-3_1_2911_5.3.236 (F014761)	Serine/threonine-protein kinase PAK 1 OS=Mus musculus GN=Pak1 PE=4 SV=1	tr|G5E884|G5E884_MOUSE		Uni-mouse-Reference-20131008.fasta	60609.2	1	1	1	1	3.23e-06	0.16	possibly correct	FALSE	Cmpd 173580, +MS2(699.6812), 30.9eV, 65.8min, 1/K0=0.887, #36453-36454	RSTMVGTPYWmAPEVVTR	K	K	0.997	39.7	36	38.6	2		m11: Oxidation (+15.99)	699.681	2096.02	2097.03	3	0.003267	1.558	3950.21	99524	420	437	FALSE	sp|Q8CIN4|PAK2_MOUSE
Welch_007 timsTOF Mouse	Uncategorized Sample	451(1)TurboID2	Welch_007_4501_2171_01_Slot2-3_1_2911_5.3.236 (F014761)	Serine/threonine-protein kinase PAK 1 OS=Mus musculus GN=Pak1 PE=4 SV=1	tr|G5E884|G5E884_MOUSE		Uni-mouse-Reference-20131008.fasta	60609.2	1	1	1	1	3.23e-06	0.16	possibly correct	FALSE	Cmpd 196191, +MS2(694.3462), 30.8eV, 72.3min, 1/K0=0.882, #40021	RSTMVGTPYWMAPEVVTR	K	K	0.997	49.1	36	38.8	2			694.346	2080.02	2081.03	3	-0.006788	-3.262	4339.6	142901	420	437	FALSE	sp|Q8CIN4|PAK2_MOUSE
Welch_007 timsTOF Mouse	Uncategorized Sample	451(1)TurboID2	Welch_007_4501_2171_01_Slot2-3_1_2911_5.3.236 (F014761)	Serine/threonine-protein kinase PAK 1 OS=Mus musculus GN=Pak1 PE=4 SV=1	tr|G5E884|G5E884_MOUSE		Uni-mouse-Reference-20131008.fasta	60609.2	1	1	1	1	3.23e-06	0.16	possibly correct	FALSE	Cmpd 196328, +MS2(694.3470), 30.7eV, 72.4min, 1/K0=0.880, #40042	RSTMVGTPYWMAPEVVTR	K	K	0.997	55	36.2	51.3	2			694.347	2080.02	2081.03	3	-0.004238	-2.036	4341.95	443807	420	437	FALSE	sp|Q8CIN4|PAK2_MOUSE
Welch_007 timsTOF Mouse	Uncategorized Sample	451(1)TurboID2	Welch_007_4501_2171_01_Slot2-3_1_2911_5.3.236 (F014761)	Serine/threonine-protein kinase PAK 1 OS=Mus musculus GN=Pak1 PE=4 SV=1	tr|G5E884|G5E884_MOUSE		Uni-mouse-Reference-20131008.fasta	60609.2	1	1	1	1	3.23e-06	0.16	possibly correct	FALSE	Cmpd 227713, +MS2(962.9640), 39.7eV, 81.2min, 1/K0=1.112, #44870	STMVGTPYWMAPEVVTR	R	K	0.988	20.3	34.9	20.3	2			962.964	1923.91	1924.93	2	-0.008922	-4.635	4868.6	36319	421	437	FALSE	sp|Q8CIN4|PAK2_MOUSE
Welch_007 timsTOF Mouse	Uncategorized Sample	451(1)TurboID2	Welch_007_4501_2171_01_Slot2-3_1_2911_5.3.236 (F014761)	Serine/threonine-protein kinase PAK 1 OS=Mus musculus GN=Pak1 PE=4 SV=1	tr|G5E884|G5E884_MOUSE		Uni-mouse-Reference-20131008.fasta	60609.2	1	1	1	1	3.23e-06	0.16	possibly correct	FALSE	Cmpd 211656, +MS2(970.9659), 40.9eV, 76.6min, 1/K0=1.143, #42355	STmVGTPYWMAPEVVTR	R	K	0.993	20.5	34.6	20.5	2		m3: Oxidation (+15.99)	970.966	1939.92	1940.92	2	4.305e-05	0.02218	4594.48	39355	421	437	FALSE	sp|Q8CIN4|PAK2_MOUSE
Welch_007 timsTOF Mouse	Uncategorized Sample	451(1)TurboID2	Welch_007_4501_2171_01_Slot2-3_1_2911_5.3.236 (F014761)	Serine/threonine-protein kinase PAK 1 OS=Mus musculus GN=Pak1 PE=4 SV=1	tr|G5E884|G5E884_MOUSE		Uni-mouse-Reference-20131008.fasta	60609.2	1	1	1	1	3.23e-06	0.16	possibly correct	FALSE	Cmpd 227632, +MS2(962.9633), 40.6eV, 81.1min, 1/K0=1.134, #44850-44851	STMVGTPYWMAPEVVTR	R	K	0.997	35	34.8	35	2			962.963	1923.91	1924.93	2	-0.01034	-5.373	4866.97	71590	421	437	FALSE	sp|Q8CIN4|PAK2_MOUSE
Welch_007 timsTOF Mouse	Uncategorized Sample	451(1)TurboID2	Welch_007_4501_2171_01_Slot2-3_1_2911_5.3.236 (F014761)	Serine/threonine-protein kinase PAK 1 OS=Mus musculus GN=Pak1 PE=4 SV=1	tr|G5E884|G5E884_MOUSE		Uni-mouse-Reference-20131008.fasta	60609.2	1	1	1	1	3.23e-06	0.16	possibly correct	FALSE	Cmpd 227814, +MS2(962.9738), 41.3eV, 81.2min, 1/K0=1.152, #44893	STMVGTPYWMAPEVVTR	R	K	0.997	51.4	35.5	51.4	2			962.974	1923.93	1924.93	2	0.01058	5.495	4871.64	46141	421	437	FALSE	sp|Q8CIN4|PAK2_MOUSE
Welch_007 timsTOF Mouse	Uncategorized Sample	451(1)TurboID2	Welch_007_4501_2171_01_Slot2-3_1_2911_5.3.236 (F014761)	Aldehyde dehydrogenase OS=Mus musculus GN=Aldh3b2 PE=2 SV=1	tr|E9Q3E1|E9Q3E1_MOUSE		Uni-mouse-Reference-20131008.fasta	52984	0.95	1	1	1	3.23e-06	0.0772	possibly correct	FALSE	Cmpd 96254, +MS2(783.3706), 36.3eV, 41.0min, 1/K0=1.026, #22681-22682	FYGDNPQTSPNLGR	R	I	0.994	21.6	33.2	21.6	2			783.371	1564.73	1565.73	2	-0.0005019	-0.3206	2461.86	59123	284	297	FALSE	sp|Q80VQ0|AL3B1_MOUSE
Welch_007 timsTOF Mouse	Uncategorized Sample	451(1)TurboID2	Welch_007_4501_2171_01_Slot2-3_1_2911_5.3.236 (F014761)	Aldehyde dehydrogenase OS=Mus musculus GN=Aldh3b2 PE=2 SV=1	tr|E9Q3E1|E9Q3E1_MOUSE		Uni-mouse-Reference-20131008.fasta	52984	0.95	1	1	1	3.23e-06	0.0772	possibly correct	FALSE	Cmpd 147696, +MS2(639.8750), 33.7eV, 57.7min, 1/K0=0.958, #31928-31932	HLTPITLELGGK	K	N	0.997	39.6	29.1	37.8	2			639.875	1277.74	1278.74	2	0.0008581	0.671	3460.8	70814	216	227	FALSE	sp|Q80VQ0|AL3B1_MOUSE
Welch_007 timsTOF Mouse	Uncategorized Sample	451(1)TurboID2	Welch_007_4501_2171_01_Slot2-3_1_2911_5.3.236 (F014761)	Aldehyde dehydrogenase OS=Mus musculus GN=Aldh3b2 PE=2 SV=1	tr|E9Q3E1|E9Q3E1_MOUSE		Uni-mouse-Reference-20131008.fasta	52984	0.95	1	1	1	3.23e-06	0.0772	possibly correct	TRUE	Cmpd 127875, +MS2(606.3599), 33.1eV, 51.4min, 1/K0=0.943, #28434-28435	LVPALQNSITR	R	F	0.997	41.9	28.7	38.7	2			606.36	1210.71	1211.71	2	0.001858	1.533	3082.55	80057	273	283	TRUE
Welch_007 timsTOF Mouse	Uncategorized Sample	451(1)TurboID2	Welch_007_4501_2171_01_Slot2-3_1_2911_5.3.236 (F014761)	Q3UQ44|IQGA2_MOUSE-DECOY	Q3UQ44|IQGA2_MOUSE-DECOY			0	0.998	1	1	1	3.23e-06	0	possibly correct	FALSE	Cmpd 218415, +MS2(516.2985), 31.2eV, 78.5min, 1/K0=0.892, #43398	KKAEWLEK	?	?	0.99	25.8	36.3	18.1	2			516.298	1030.58	1031.59	2	0.001178	1.142	4708.67	669459	0	0	TRUE
Welch_007 timsTOF Mouse	Uncategorized Sample	451(1)TurboID2	Welch_007_4501_2171_01_Slot2-3_1_2911_5.3.236 (F014761)	Uncharacterized protein KIAA1143 homolog OS=Mus musculus PE=1 SV=1	sp|Q8K039|K1143_MOUSE		Uni-mouse-Reference-20131008.fasta	17478.7	1	2	2	4	1.29e-05	0.142	possibly correct	TRUE	Cmpd 54016, +MS2(610.8131), 32.8eV, 26.1min, 1/K0=0.935, #14329	KGDLTAEEVMK	K	I	0.962	14.5	33.8	14.5	2			610.813	1219.61	1220.62	2	-0.0003619	-0.2965	1566.75	54648	64	74	TRUE
Welch_007 timsTOF Mouse	Uncategorized Sample	451(1)TurboID2	Welch_007_4501_2171_01_Slot2-3_1_2911_5.3.236 (F014761)	Uncharacterized protein KIAA1143 homolog OS=Mus musculus PE=1 SV=1	sp|Q8K039|K1143_MOUSE		Uni-mouse-Reference-20131008.fasta	17478.7	1	2	2	4	1.29e-05	0.142	possibly correct	TRUE	Cmpd 19094, +MS2(592.2646), 29.9eV, 12.2min, 1/K0=0.861, #6474	TDEEPPPADGR	K	I	0.993	20.3	28.9	20.3	2			592.265	1182.51	1183.52	2	-0.0008619	-0.7283	730.434	18543	84	94	TRUE
Welch_007 timsTOF Mouse	Uncategorized Sample	451(1)TurboID2	Welch_007_4501_2171_01_Slot2-3_1_2911_5.3.236 (F014761)	Uncharacterized protein KIAA1143 homolog OS=Mus musculus PE=1 SV=1	sp|Q8K039|K1143_MOUSE		Uni-mouse-Reference-20131008.fasta	17478.7	1	2	2	4	1.29e-05	0.142	possibly correct	TRUE	Cmpd 19474, +MS2(592.2637), 30.6eV, 12.3min, 1/K0=0.878, #6563-6565	TDEEPPPADGR	K	I	0.997	27.9	28.9	27.9	2			592.264	1182.51	1183.52	2	-0.002742	-2.317	739.945	36890	84	94	TRUE
Welch_007 timsTOF Mouse	Uncategorized Sample	451(1)TurboID2	Welch_007_4501_2171_01_Slot2-3_1_2911_5.3.236 (F014761)	Uncharacterized protein KIAA1143 homolog OS=Mus musculus PE=1 SV=1	sp|Q8K039|K1143_MOUSE		Uni-mouse-Reference-20131008.fasta	17478.7	1	2	2	4	1.29e-05	0.142	possibly correct	TRUE	Cmpd 19233, +MS2(592.2649), 30.0eV, 12.2min, 1/K0=0.862, #6508-6511	TDEEPPPADGR	K	I	0.997	41	28.9	41	2			592.265	1182.52	1183.52	2	-0.0003619	-0.3058	734.153	39603	84	94	TRUE
Welch_007 timsTOF Mouse	Uncategorized Sample	451(1)TurboID2	Welch_007_4501_2171_01_Slot2-3_1_2911_5.3.236 (F014761)	Prolow-density lipoprotein receptor-related protein 1 OS=Mus musculus GN=Lrp1 PE=1 SV=1	sp|Q91ZX7|LRP1_MOUSE		Uni-mouse-Reference-20131008.fasta	504727	0.987	1	2	2	6.47e-06	0.00176	possibly correct	TRUE	Cmpd 106338, +MS2(355.5191), 25.2eV, 44.4min, 1/K0=0.738, #24532-24533	VFnRDRqK	K	G	0.914	14.4	32.8	13.6	2		n3: Deamidated (+0.98), q7: Deamidated (+0.98)	355.519	1063.54	1064.55	3	-0.00578	-5.43	2661.92	37423	2148	2155	TRUE
Welch_007 timsTOF Mouse	Uncategorized Sample	451(1)TurboID2	Welch_007_4501_2171_01_Slot2-3_1_2911_5.3.236 (F014761)	Prolow-density lipoprotein receptor-related protein 1 OS=Mus musculus GN=Lrp1 PE=1 SV=1	sp|Q91ZX7|LRP1_MOUSE		Uni-mouse-Reference-20131008.fasta	504727	0.987	1	2	2	6.47e-06	0.00176	possibly correct	TRUE	Cmpd 106430, +MS2(532.7768), 31.4eV, 44.4min, 1/K0=0.899, #24550-24551	VFnRDRqK	K	G	0.974	23.8	32.6	11	2		n3: Deamidated (+0.98), q7: Deamidated (+0.98)	532.777	1063.54	1064.55	2	-0.002034	-1.911	2663.51	68115	2148	2155	TRUE
Welch_007 timsTOF Mouse	Uncategorized Sample	451(1)TurboID2	Welch_007_4501_2171_01_Slot2-3_1_2911_5.3.236 (F014761)	Condensin-2 complex subunit H2 OS=Mus musculus GN=Ncaph2 PE=1 SV=1	sp|Q8BSP2|CNDH2_MOUSE		Uni-mouse-Reference-20131008.fasta	68946.1	0.976	1	1	1	3.23e-06	0.0214	possibly correct	TRUE	Cmpd 251674, +MS2(778.8811), 37.2eV, 88.2min, 1/K0=1.047, #48769	GPTFADMEVLYWK	K	H	0.968	18.9	33.7	18.9	2			778.881	1555.75	1556.75	2	0.009418	6.05	5293.66	27435	375	387	TRUE
Welch_007 timsTOF Mouse	Uncategorized Sample	451(1)TurboID2	Welch_007_4501_2171_01_Slot2-3_1_2911_5.3.236 (F014761)	Eukaryotic translation initiation factor 4 gamma 1 OS=Mus musculus GN=Eif4g1 PE=2 SV=1	tr|E9PVC6|E9PVC6_MOUSE		Uni-mouse-Reference-20131008.fasta	171288	1	49	77	153	0.000495	0.402	possibly correct	TRUE	Cmpd 78921, +MS2(530.7812), 30.8eV, 35.1min, 1/K0=0.883, #19383	AALSVDEVEK	K	K	0.92	13.1	34.3	13.1	2			530.781	1059.55	1060.55	2	0.002958	2.789	2107.39	66471	1188	1197	TRUE
Welch_007 timsTOF Mouse	Uncategorized Sample	451(1)TurboID2	Welch_007_4501_2171_01_Slot2-3_1_2911_5.3.236 (F014761)	Eukaryotic translation initiation factor 4 gamma 1 OS=Mus musculus GN=Eif4g1 PE=2 SV=1	tr|E9PVC6|E9PVC6_MOUSE		Uni-mouse-Reference-20131008.fasta	171288	1	49	77	153	0.000495	0.402	possibly correct	TRUE	Cmpd 78960, +MS2(530.7791), 30.7eV, 35.1min, 1/K0=0.880, #19388	AALSVDEVEK	K	K	0.986	22.2	34.8	14.9	2			530.779	1059.54	1060.55	2	-0.001262	-1.19	2108.25	85286	1188	1197	TRUE
Welch_007 timsTOF Mouse	Uncategorized Sample	451(1)TurboID2	Welch_007_4501_2171_01_Slot2-3_1_2911_5.3.236 (F014761)	Eukaryotic translation initiation factor 4 gamma 1 OS=Mus musculus GN=Eif4g1 PE=2 SV=1	tr|E9PVC6|E9PVC6_MOUSE		Uni-mouse-Reference-20131008.fasta	171288	1	49	77	153	0.000495	0.402	possibly correct	TRUE	Cmpd 54421, +MS2(396.8833), 25.8eV, 26.3min, 1/K0=0.754, #14414	AALSVDEVEKK	K	S	0.997	34.3	34.2	28.9	2			396.883	1187.63	1188.65	3	-0.01183	-9.951	1576	57246	1188	1198	TRUE
Welch_007 timsTOF Mouse	Uncategorized Sample	451(1)TurboID2	Welch_007_4501_2171_01_Slot2-3_1_2911_5.3.236 (F014761)	Eukaryotic translation initiation factor 4 gamma 1 OS=Mus musculus GN=Eif4g1 PE=2 SV=1	tr|E9PVC6|E9PVC6_MOUSE		Uni-mouse-Reference-20131008.fasta	171288	1	49	77	153	0.000495	0.402	possibly correct	TRUE	Cmpd 54384, +MS2(594.8244), 33.4eV, 26.3min, 1/K0=0.951, #14406	AALSVDEVEKK	K	S	0.997	32.3	34.2	31	2			594.824	1187.63	1188.65	2	-0.005722	-4.814	1574.98	17652	1188	1198	TRUE
Welch_007 timsTOF Mouse	Uncategorized Sample	451(1)TurboID2	Welch_007_4501_2171_01_Slot2-3_1_2911_5.3.236 (F014761)	Eukaryotic translation initiation factor 4 gamma 1 OS=Mus musculus GN=Eif4g1 PE=2 SV=1	tr|E9PVC6|E9PVC6_MOUSE		Uni-mouse-Reference-20131008.fasta	171288	1	49	77	153	0.000495	0.402	possibly correct	TRUE	Cmpd 54506, +MS2(594.8276), 33.6eV, 26.3min, 1/K0=0.955, #14434	AALSVDEVEKK	K	S	0.997	91.4	34.1	80.3	2			594.828	1187.64	1188.65	2	0.0007381	0.6209	1578.24	106962	1188	1198	TRUE
Welch_007 timsTOF Mouse	Uncategorized Sample	451(1)TurboID2	Welch_007_4501_2171_01_Slot2-3_1_2911_5.3.236 (F014761)	Eukaryotic translation initiation factor 4 gamma 1 OS=Mus musculus GN=Eif4g1 PE=2 SV=1	tr|E9PVC6|E9PVC6_MOUSE		Uni-mouse-Reference-20131008.fasta	171288	1	49	77	153	0.000495	0.402	possibly correct	TRUE	Cmpd 54515, +MS2(396.8846), 25.8eV, 26.3min, 1/K0=0.753, #14435	AALSVDEVEKK	K	S	0.997	69.2	34.2	58.5	2			396.885	1187.63	1188.65	3	-0.007898	-6.645	1578.29	101776	1188	1198	TRUE
Welch_007 timsTOF Mouse	Uncategorized Sample	451(1)TurboID2	Welch_007_4501_2171_01_Slot2-3_1_2911_5.3.236 (F014761)	Eukaryotic translation initiation factor 4 gamma 1 OS=Mus musculus GN=Eif4g1 PE=2 SV=1	tr|E9PVC6|E9PVC6_MOUSE		Uni-mouse-Reference-20131008.fasta	171288	1	49	77	153	0.000495	0.402	possibly correct	TRUE	Cmpd 54412, +MS2(594.8268), 33.5eV, 26.3min, 1/K0=0.954, #14413	AALSVDEVEKK	K	S	0.997	74.8	34	67	2			594.827	1187.64	1188.65	2	-0.0009019	-0.7588	1575.95	41012	1188	1198	TRUE
Welch_007 timsTOF Mouse	Uncategorized Sample	451(1)TurboID2	Welch_007_4501_2171_01_Slot2-3_1_2911_5.3.236 (F014761)	Eukaryotic translation initiation factor 4 gamma 1 OS=Mus musculus GN=Eif4g1 PE=2 SV=1	tr|E9PVC6|E9PVC6_MOUSE		Uni-mouse-Reference-20131008.fasta	171288	1	49	77	153	0.000495	0.402	possibly correct	TRUE	Cmpd 9531, +MS2(431.7136), 26.7eV, 8.1min, 1/K0=0.777, #4195	AASLTEDR	K	G	0.99	62.9	32.6	56.8	2			431.714	861.413	862.427	2	-0.006702	-7.771	488.135	66071	1162	1169	TRUE
Welch_007 timsTOF Mouse	Uncategorized Sample	451(1)TurboID2	Welch_007_4501_2171_01_Slot2-3_1_2911_5.3.236 (F014761)	Eukaryotic translation initiation factor 4 gamma 1 OS=Mus musculus GN=Eif4g1 PE=2 SV=1	tr|E9PVC6|E9PVC6_MOUSE		Uni-mouse-Reference-20131008.fasta	171288	1	49	77	153	0.000495	0.402	possibly correct	TRUE	Cmpd 207095, +MS2(530.5965), 27.9eV, 75.3min, 1/K0=0.809, #41669	AIIEEYLHLnDMK	K	E	0.904	14.5	34.7	14.5	2		n10: Deamidated (+0.98)	530.597	1588.77	1589.79	3	-0.01309	-8.236	4519.1	21237	1201	1213	TRUE
Welch_007 timsTOF Mouse	Uncategorized Sample	451(1)TurboID2	Welch_007_4501_2171_01_Slot2-3_1_2911_5.3.236 (F014761)	Eukaryotic translation initiation factor 4 gamma 1 OS=Mus musculus GN=Eif4g1 PE=2 SV=1	tr|E9PVC6|E9PVC6_MOUSE		Uni-mouse-Reference-20131008.fasta	171288	1	49	77	153	0.000495	0.402	possibly correct	TRUE	Cmpd 179293, +MS2(802.8957), 38.7eV, 67.5min, 1/K0=1.086, #37374-37376	AIIEEYLHLNDmK	K	E	0.997	28.9	34.4	28.9	2		m12: Oxidation (+15.99)	802.896	1603.78	1604.8	2	-0.01488	-9.27	4050.85	44348	1201	1213	TRUE
Welch_007 timsTOF Mouse	Uncategorized Sample	451(1)TurboID2	Welch_007_4501_2171_01_Slot2-3_1_2911_5.3.236 (F014761)	Eukaryotic translation initiation factor 4 gamma 1 OS=Mus musculus GN=Eif4g1 PE=2 SV=1	tr|E9PVC6|E9PVC6_MOUSE		Uni-mouse-Reference-20131008.fasta	171288	1	49	77	153	0.000495	0.402	possibly correct	TRUE	Cmpd 201909, +MS2(794.9047), 38.0eV, 73.9min, 1/K0=1.067, #40883	AIIEEYLHLNDMK	K	E	0.997	28.6	35.3	28.6	2			794.905	1587.79	1588.8	2	-0.001982	-1.247	4433.52	54639	1201	1213	TRUE
Welch_007 timsTOF Mouse	Uncategorized Sample	451(1)TurboID2	Welch_007_4501_2171_01_Slot2-3_1_2911_5.3.236 (F014761)	Eukaryotic translation initiation factor 4 gamma 1 OS=Mus musculus GN=Eif4g1 PE=2 SV=1	tr|E9PVC6|E9PVC6_MOUSE		Uni-mouse-Reference-20131008.fasta	171288	1	49	77	153	0.000495	0.402	possibly correct	TRUE	Cmpd 201717, +MS2(794.9052), 38.9eV, 73.9min, 1/K0=1.091, #40856	AIIEEYLHLNDMK	K	E	0.997	95.4	35.3	84.5	2			794.905	1587.8	1588.8	2	-0.0009219	-0.5803	4430.86	66987	1201	1213	TRUE
Welch_007 timsTOF Mouse	Uncategorized Sample	451(1)TurboID2	Welch_007_4501_2171_01_Slot2-3_1_2911_5.3.236 (F014761)	Eukaryotic translation initiation factor 4 gamma 1 OS=Mus musculus GN=Eif4g1 PE=2 SV=1	tr|E9PVC6|E9PVC6_MOUSE		Uni-mouse-Reference-20131008.fasta	171288	1	49	77	153	0.000495	0.402	possibly correct	TRUE	Cmpd 201743, +MS2(530.2719), 30.3eV, 73.9min, 1/K0=0.871, #40858	AIIEEYLHLNDMK	K	E	0.997	46.2	35.3	46.2	2			530.272	1587.79	1588.8	3	-0.003148	-1.981	4430.96	178422	1201	1213	TRUE
Welch_007 timsTOF Mouse	Uncategorized Sample	451(1)TurboID2	Welch_007_4501_2171_01_Slot2-3_1_2911_5.3.236 (F014761)	Eukaryotic translation initiation factor 4 gamma 1 OS=Mus musculus GN=Eif4g1 PE=2 SV=1	tr|E9PVC6|E9PVC6_MOUSE		Uni-mouse-Reference-20131008.fasta	171288	1	49	77	153	0.000495	0.402	possibly correct	TRUE	Cmpd 201822, +MS2(530.2664), 27.7eV, 73.9min, 1/K0=0.803, #40869-40870	AIIEEYLHLNDMK	K	E	0.997	52.1	34.8	52.1	2			530.266	1587.78	1588.8	3	-0.01941	-12.22	4432.21	46769	1201	1213	TRUE
Welch_007 timsTOF Mouse	Uncategorized Sample	451(1)TurboID2	Welch_007_4501_2171_01_Slot2-3_1_2911_5.3.236 (F014761)	Eukaryotic translation initiation factor 4 gamma 1 OS=Mus musculus GN=Eif4g1 PE=2 SV=1	tr|E9PVC6|E9PVC6_MOUSE		Uni-mouse-Reference-20131008.fasta	171288	1	49	77	153	0.000495	0.402	possibly correct	TRUE	Cmpd 201956, +MS2(530.2710), 30.1eV, 73.9min, 1/K0=0.866, #40890	AIIEEYLHLNDMK	K	E	0.997	55.1	35.3	55.1	2			530.271	1587.79	1588.8	3	-0.005818	-3.662	4434.51	322472	1201	1213	TRUE
Welch_007 timsTOF Mouse	Uncategorized Sample	451(1)TurboID2	Welch_007_4501_2171_01_Slot2-3_1_2911_5.3.236 (F014761)	Eukaryotic translation initiation factor 4 gamma 1 OS=Mus musculus GN=Eif4g1 PE=2 SV=1	tr|E9PVC6|E9PVC6_MOUSE		Uni-mouse-Reference-20131008.fasta	171288	1	49	77	153	0.000495	0.402	possibly correct	TRUE	Cmpd 201866, +MS2(794.9054), 38.8eV, 73.9min, 1/K0=1.091, #40878	AIIEEYLHLNDMK	K	E	0.997	76.8	35.3	67.7	2			794.905	1587.8	1588.8	2	-0.0007019	-0.4418	4433.25	165355	1201	1213	TRUE
Welch_007 timsTOF Mouse	Uncategorized Sample	451(1)TurboID2	Welch_007_4501_2171_01_Slot2-3_1_2911_5.3.236 (F014761)	Eukaryotic translation initiation factor 4 gamma 1 OS=Mus musculus GN=Eif4g1 PE=2 SV=1	tr|E9PVC6|E9PVC6_MOUSE		Uni-mouse-Reference-20131008.fasta	171288	1	49	77	153	0.000495	0.402	possibly correct	TRUE	Cmpd 158816, +MS2(923.4178), 41.2eV, 61.2min, 1/K0=1.149, #33886-33891	AISEPNFSVAYANmcR	K	C	0.993	22.7	32	22.7	2	c15: Carbamidomethyl (+57.02)	m14: Oxidation (+15.99)	923.418	1844.82	1845.83	2	0.002689	1.457	3672.51	50989	762	777	TRUE
Welch_007 timsTOF Mouse	Uncategorized Sample	451(1)TurboID2	Welch_007_4501_2171_01_Slot2-3_1_2911_5.3.236 (F014761)	Eukaryotic translation initiation factor 4 gamma 1 OS=Mus musculus GN=Eif4g1 PE=2 SV=1	tr|E9PVC6|E9PVC6_MOUSE		Uni-mouse-Reference-20131008.fasta	171288	1	49	77	153	0.000495	0.402	possibly correct	TRUE	Cmpd 190220, +MS2(915.4251), 39.7eV, 70.6min, 1/K0=1.113, #39067	AISEPNFSVAYANMcR	K	C	0.997	44.4	33.3	44.4	2	c15: Carbamidomethyl (+57.02)		915.425	1828.84	1829.83	2	0.01216	6.648	4235.6	82152	762	777	TRUE
Welch_007 timsTOF Mouse	Uncategorized Sample	451(1)TurboID2	Welch_007_4501_2171_01_Slot2-3_1_2911_5.3.236 (F014761)	Eukaryotic translation initiation factor 4 gamma 1 OS=Mus musculus GN=Eif4g1 PE=2 SV=1	tr|E9PVC6|E9PVC6_MOUSE		Uni-mouse-Reference-20131008.fasta	171288	1	49	77	153	0.000495	0.402	possibly correct	TRUE	Cmpd 190324, +MS2(610.6151), 32.3eV, 70.6min, 1/K0=0.921, #39085-39093	AISEPNFSVAYANMcR	K	C	0.997	49.4	32.6	49.4	2	c15: Carbamidomethyl (+57.02)		610.615	1828.82	1829.83	3	6.82e-05	0.03727	4238.23	57061	762	777	TRUE
Welch_007 timsTOF Mouse	Uncategorized Sample	451(1)TurboID2	Welch_007_4501_2171_01_Slot2-3_1_2911_5.3.236 (F014761)	Eukaryotic translation initiation factor 4 gamma 1 OS=Mus musculus GN=Eif4g1 PE=2 SV=1	tr|E9PVC6|E9PVC6_MOUSE		Uni-mouse-Reference-20131008.fasta	171288	1	49	77	153	0.000495	0.402	possibly correct	TRUE	Cmpd 190159, +MS2(915.4283), 39.8eV, 70.6min, 1/K0=1.114, #39057-39059	AISEPNFSVAYANMcR	K	C	0.997	52.6	33.6	52.6	2	c15: Carbamidomethyl (+57.02)		915.428	1828.84	1829.83	2	0.0186	10.17	4234.59	123091	762	777	TRUE
Welch_007 timsTOF Mouse	Uncategorized Sample	451(1)TurboID2	Welch_007_4501_2171_01_Slot2-3_1_2911_5.3.236 (F014761)	Eukaryotic translation initiation factor 4 gamma 1 OS=Mus musculus GN=Eif4g1 PE=2 SV=1	tr|E9PVC6|E9PVC6_MOUSE		Uni-mouse-Reference-20131008.fasta	171288	1	49	77	153	0.000495	0.402	possibly correct	TRUE	Cmpd 275060, +MS2(1043.5410), 43.9eV, 95.9min, 1/K0=1.220, #53049-53051	ALMTTVcYSAIIFETPLR	R	V	0.997	38	36	38	2	c7: Carbamidomethyl (+57.02)		1043.54	2085.07	2086.07	2	0.003524	1.689	5754.63	36217	1434	1451	TRUE
Welch_007 timsTOF Mouse	Uncategorized Sample	451(1)TurboID2	Welch_007_4501_2171_01_Slot2-3_1_2911_5.3.236 (F014761)	Eukaryotic translation initiation factor 4 gamma 1 OS=Mus musculus GN=Eif4g1 PE=2 SV=1	tr|E9PVC6|E9PVC6_MOUSE		Uni-mouse-Reference-20131008.fasta	171288	1	49	77	153	0.000495	0.402	possibly correct	TRUE	Cmpd 171545, +MS2(611.2936), 31.8eV, 65.2min, 1/K0=0.909, #36104	DITEEIMSGAR	K	T	0.997	44.7	32.5	40.5	2			611.294	1220.57	1221.58	2	0.001878	1.537	3912.79	52788	151	161	TRUE
[truncated: 64,699 more rows]
